# Supplementary material for: Identification of Key Genes Related to Dormancy Control in Prunus Species by Meta-Analysis of RNAseq Data
Source: Plants (Basel). 2022 Sep 21;11(19):2469. doi: 10.3390/plants11192469 (PMC9573011; doi:10.3390/plants11192469)
Supplement: Supplementary file 1 [file plants-11-02469-s001.zip]

Archive with 12 entries (12 files):
- Figure S1.tif
- __MACOSX/._Figure S1.tif
- Figure S2.tif
- __MACOSX/._Figure S2.tif
- Table S1.xlsx
- __MACOSX/._Table S1.xlsx
- Table S2.xlsx
- Table S3.xlsx
- Table S4.xlsx
- Table S5.xlsx
- Table S6.xlsx
- Table S7.xlsx
