# Supplementary material for: Identification of Key Genes Related to Dormancy Control in Prunus Species by Meta-Analysis of RNAseq Data
Source: Plants (Basel). 2022 Sep 21;11(19):2469. doi: 10.3390/plants11192469 (PMC9573011; doi:10.3390/plants11192469)
Supplement: Supplementary file 1 [file plants-11-02469-s001.zip › Table S1.xlsx]

## Sheet: Table S1
Table S1. List of samples available from each study and metadata information.
Reference	Species	Cultivar	Phenotype	Geolocalizacion	Sample date	Chilling requirements at sample date	Dormancy status	Replicate	SRA accession number	Sample Accession	Experiment Accession	Run Accession	Sequencing platform
Vimont et al (2020)	Prunus avium	Burlat	Early blooming	Toulenne, France	2014-10-21	-	Endodormancy (Endo1)	1	PRJNA595502	SAMN13558539	SRX7366579	SRR10689777	Illumina NextSeq 500
		Burlat		Toulenne, France	2014-10-21	-	Endodormancy (Endo1)	2	PRJNA595502	SAMN13558538	SRX7366580	SRR10689778	Illumina NextSeq 500
		Burlat		Toulenne, France	2014-10-21	-	Endodormancy (Endo1)	3	PRJNA595502	SAMN13558534	SRX7366581	SRR10689779	Illumina NextSeq 500
		Burlat		Toulenne, France	2014-12-05	-	Endodormancy (Endo2)	1	PRJNA595502	SAMN13558533	SRX7366582	SRR10689780	Illumina NextSeq 500
		Burlat		Toulenne, France	2014-12-05	-	Endodormancy (Endo2)	2	PRJNA595502	SAMN13558532	SRX7366583	SRR10689781	Illumina NextSeq 500
		Burlat		Toulenne, France	2014-12-05	-	Endodormancy (Endo2)	3	PRJNA595502	SAMN13558531	SRX7366584	SRR10689782	Illumina NextSeq 500
		Burlat		Toulenne, France	2015-01-27	-	Ecodormancy (Eco1)	1	PRJNA595502	SAMN13558537	SRX7366585	SRR10689783	Illumina NextSeq 500
		Burlat		Toulenne, France	2015-01-27	-	Ecodormancy (Eco1)	2	PRJNA595502	SAMN13558536	SRX7366586	SRR10689784	Illumina NextSeq 500
		Burlat		Toulenne, France	2015-01-27	-	Ecodormancy (Eco1)	3	PRJNA595502	SAMN13558535	SRX7366587	SRR10689785	Illumina NextSeq 500
Vimont et al (2019)	Prunus avium	Cristobalina	Extra-early blooming	Bourran, France	2015-10-06	-	Endodormancy (Endo1)	1	PRJNA540235	SAMN11526099	SRX5763655	SRR8984366	Illumina NextSeq 500
		Cristobalina		Bourran, France	2015-10-06	-	Endodormancy (Endo1)	3	PRJNA540235	SAMN11526098	SRX5763656	SRR8984367	Illumina NextSeq 500
		Cristobalina		Bourran, France	2015-12-01	-	Endodormancy (Endo2)	1	PRJNA540235	SAMN11526118	SRX5763669	SRR8984380	Illumina NextSeq 500
		Cristobalina		Bourran, France	2015-12-01	-	Endodormancy (Endo2)	2	PRJNA540235	SAMN11526117	SRX5763670	SRR8984381	Illumina NextSeq 500
		Cristobalina		Bourran, France	2015-12-01	-	Endodormancy (Endo2)	3	PRJNA540235	SAMN11526116	SRX5763671	SRR8984382	Illumina NextSeq 500
		Cristobalina		Bourran, France	2016-01-26	-	Ecodormancy (Eco1)	1	PRJNA540235	SAMN11526102	SRX5763690	SRR8984401	Illumina NextSeq 500
		Cristobalina		Bourran, France	2016-01-26	-	Ecodormancy (Eco1)	2	PRJNA540235	SAMN11526101	SRX5763691	SRR8984402	Illumina NextSeq 500
		Cristobalina		Bourran, France	2016-01-26	-	Ecodormancy (Eco1)	3	PRJNA540235	SAMN11526093	SRX5763692	SRR8984403	Illumina NextSeq 500
	Prunus avium	Garnet	Mid-season blooming	Bourran, France	2015-10-06	-	Endodormancy (Endo1)	2	PRJNA540235	SAMN11526069	SRX5763657	SRR8984368	Illumina NextSeq 500
		Garnet		Bourran, France	2015-10-06	-	Endodormancy (Endo1)	3	PRJNA540235	SAMN11526068	SRX5763658	SRR8984369	Illumina NextSeq 500
		Garnet		Bourran, France	2016-01-13	-	Endodormancy (Endo2)	1	PRJNA540235	SAMN11526095	SRX5763687	SRR8984398	Illumina NextSeq 500
		Garnet		Bourran, France	2016-01-13	-	Endodormancy (Endo2)	2	PRJNA540235	SAMN11526094	SRX5763688	SRR8984399	Illumina NextSeq 500
		Garnet		Bourran, France	2016-01-13	-	Endodormancy (Endo2)	3	PRJNA540235	SAMN11526103	SRX5763689	SRR8984400	Illumina NextSeq 500
		Garnet		Bourran, France	2016-02-23	-	Ecodormancy (Eco1)	1	PRJNA540235	SAMN11526084	SRX5763701	SRR8984412	Illumina NextSeq 500
		Garnet		Bourran, France	2016-02-23	-	Ecodormancy (Eco1)	2	PRJNA540235	SAMN11526083	SRX5763702	SRR8984413	Illumina NextSeq 500
		Garnet		Bourran, France	2016-02-23	-	Ecodormancy (Eco1)	3	PRJNA540235	SAMN11526082	SRX5763703	SRR8984414	Illumina NextSeq 500
	Prunus avium	Regina	Late blooming	Bourran, France	2015-10-06	-	Endodormancy (Endo1)	1	PRJNA540235	SAMN11526072	SRX5763659	SRR8984370	Illumina NextSeq 500
		Regina		Bourran, France	2015-10-06	-	Endodormancy (Endo1)	2	PRJNA540235	SAMN11526071	SRX5763660	SRR8984371	Illumina NextSeq 500
		Regina		Bourran, France	2016-01-26	-	Endodormancy (Endo2)	1	PRJNA540235	SAMN11526089	SRX5763696	SRR8984407	Illumina NextSeq 500
		Regina		Bourran, France	2016-01-26	-	Endodormancy (Endo2)	2	PRJNA540235	SAMN11526088	SRX5763697	SRR8984408	Illumina NextSeq 500
		Regina		Bourran, France	2016-03-22	-	Ecodormancy (Eco1)	1	PRJNA540235	SAMN11526074	SRX5763711	SRR8984422	Illumina NextSeq 500
		Regina		Bourran, France	2016-03-22	-	Ecodormancy (Eco1)	2	PRJNA540235	SAMN11526073	SRX5763712	SRR8984423	Illumina NextSeq 500
Rothkegel et al (2020)	Prunus avium	Kordia	1637 CR (Late blooming)	Quillota, Chile	2015	0 CH	Endodormancy (Endo1)	1	PRJNA611733	SAMN14343377	SRX7905995	SRR11300641	Illumina HiSeq 4000
		Kordia		Quillota, Chile	2015	0 CH	Endodormancy (Endo1)	2	PRJNA611733	SAMN14343377	SRX7905996	SRR11300640	Illumina HiSeq 4000
		Kordia		Quillota, Chile	2015	0 CH	Endodormancy (Endo1)	3	PRJNA611733	SAMN14343377	SRX7905999	SRR11300637	Illumina HiSeq 4000
		Kordia		Quillota, Chile	2015	1295 CH	Endodormancy (Endo2)	1	PRJNA611733	SAMN14343379	SRX7906003	SRR11300633	Illumina HiSeq 4000
		Kordia		Quillota, Chile	2015	1295 CH	Endodormancy (Endo2)	2	PRJNA611733	SAMN14343379	SRX7906004	SRR11300632	Illumina HiSeq 4000
		Kordia		Quillota, Chile	2015	1295 CH	Endodormancy (Endo2)	3	PRJNA611733	SAMN14343379	SRX7906005	SRR11300631	Illumina HiSeq 4000
		Kordia		Quillota, Chile	2015	1637 CH	Ecodormancy (Eco1)	1	PRJNA611733	SAMN14343403	SRX7906006	SRR11300630	Illumina HiSeq 4000
		Kordia		Quillota, Chile	2015	1637 CH	Ecodormancy (Eco1)	2	PRJNA611733	SAMN14343403	SRX7905997	SRR11300639	Illumina HiSeq 4000
		Kordia		Quillota, Chile	2015	1637 CH	Ecodormancy (Eco1)	3	PRJNA611733	SAMN14343403	SRX7905998	SRR11300638	Illumina HiSeq 4000
	Prunus avium	Royal Dawn	516 CR (Early blooming)	San Francisco de Mostazal, Chile	2015	0 CH	Endodormancy (Endo1)	1	PRJNA611731	SAMN14343298	SRX7896622	SRR11291065	Illumina HiSeq 4000
		Royal Dawn		San Francisco de Mostazal, Chile	2015	0 CH	Endodormancy (Endo1)	2	PRJNA611731	SAMN14343298	SRX7896623	SRR11291064	Illumina HiSeq 4000
		Royal Dawn		San Francisco de Mostazal, Chile	2015	0 CH	Endodormancy (Endo1)	3	PRJNA611731	SAMN14343298	SRX7896624	SRR11291063	Illumina HiSeq 4000
		Royal Dawn		San Francisco de Mostazal, Chile	2015	348 CH	Endodormancy (Endo2)	1	PRJNA611731	SAMN14343302	SRX7896625	SRR11291062	Illumina HiSeq 4000
		Royal Dawn		San Francisco de Mostazal, Chile	2015	348 CH	Endodormancy (Endo2)	2	PRJNA611731	SAMN14343302	SRX7896626	SRR11291061	Illumina HiSeq 4000
		Royal Dawn		San Francisco de Mostazal, Chile	2015	348 CH	Endodormancy (Endo2)	3	PRJNA611731	SAMN14343302	SRX7896627	SRR11291060	Illumina HiSeq 4000
		Royal Dawn		San Francisco de Mostazal, Chile	2015	516 CH	Ecodormancy (Eco1)	1	PRJNA611731	SAMN14343303	SRX7896628	SRR11291059	Illumina HiSeq 4000
		Royal Dawn		San Francisco de Mostazal, Chile	2015	516 CH	Ecodormancy (Eco1)	2	PRJNA611731	SAMN14343303	SRX7896629	SRR11291058	Illumina HiSeq 4000
		Royal Dawn		San Francisco de Mostazal, Chile	2015	516 CH	Ecodormancy (Eco1)	3	PRJNA611731	SAMN14343303	SRX7896630	SRR11291057	Illumina HiSeq 4000
Yu et al (2020)	Prunus persica	A209	300 CR (Early blooming)	Clemson University, South Carolina, USA	2015-10-14	0 CH	Endodormancy (Endo1)	1	PRJNA567655	SAMN12791307	SRX6875624	SRR10150134	Illumina NextSeq 500
		A209		Clemson University, South Carolina, USA	2015-10-16	0 CH	Endodormancy (Endo1)	2	PRJNA567655	SAMN12791305	SRX6875621	SRR10150137	Illumina NextSeq 500
		A209		Clemson University, South Carolina, USA	2015-10-14	0 CH	Endodormancy (Endo1)	3	PRJNA567655	SAMN12791306	SRX6875623	SRR10150135	Illumina NextSeq 500
		A209		Clemson University, South Carolina, USA	2015-10-16	0 CH	Endodormancy (Endo1)	4	PRJNA567655	SAMN12791304	SRX6875620	SRR10150138	Illumina NextSeq 500
		A209		Clemson University, South Carolina, USA	2015-11-23	100 CH	Endodormancy (Endo2)	1	PRJNA567655	SAMN12791309	SRX6875636	SRR10150122	Illumina NextSeq 500
		A209		Clemson University, South Carolina, USA	2015-11-23	100 CH	Endodormancy (Endo2)	2	PRJNA567655	SAMN12791308	SRX6875635	SRR10150123	Illumina NextSeq 500
		A209		Clemson University, South Carolina, USA	2015-11-23	100 CH	Endodormancy (Endo2)	3	PRJNA567655	SAMN12791310	SRX6875638	SRR10150120	Illumina NextSeq 500
		A209		Clemson University, South Carolina, USA	2015-11-23	100 CH	Endodormancy (Endo2)	4	PRJNA567655	SAMN12791311	SRX6875639	SRR10150119	Illumina NextSeq 500
		A209		Clemson University, South Carolina, USA	2016-01-28	600 CH	Ecodormancy (Eco1)	1	PRJNA567655	SAMN12791312	SRX6875647	SRR10150111	Illumina NextSeq 500
		A209		Clemson University, South Carolina, USA	2016-01-28	600 CH	Ecodormancy (Eco1)	2	PRJNA567655	SAMN12791313	SRX6875649	SRR10150109	Illumina NextSeq 500
		A209		Clemson University, South Carolina, USA	2016-01-28	600 CH	Ecodormancy (Eco1)	3	PRJNA567655	SAMN12791314	SRX6875650	SRR10150108	Illumina NextSeq 500
		A209		Clemson University, South Carolina, USA	2016-01-28	600 CH	Ecodormancy (Eco1)	4	PRJNA567655	SAMN12791315	SRX6875651	SRR10150107	Illumina NextSeq 500
	Prunus persica	A318	850 CR (Late blooming)	Clemson University, South Carolina, USA	2015-10-14	0 CH	Endodormancy (Endo1)	1	PRJNA567655	SAMN12791322	SRX6875631	SRR10150127	Illumina NextSeq 500
		A318		Clemson University, South Carolina, USA	2015-10-16	0 CH	Endodormancy (Endo1)	2	PRJNA567655	SAMN12791320	SRX6875618	SRR10150140	Illumina NextSeq 500
		A318		Clemson University, South Carolina, USA	2015-10-16	0 CH	Endodormancy (Endo1)	3	PRJNA567655	SAMN12791321	SRX6875628	SRR10150130	Illumina NextSeq 500
		A318		Clemson University, South Carolina, USA	2016-01-28	600 CH	Endodormancy (Endo2)	1	PRJNA567655	SAMN12791326	SRX6875652	SRR10150106	Illumina NextSeq 500
		A318		Clemson University, South Carolina, USA	2016-01-28	600 CH	Endodormancy (Endo2)	2	PRJNA567655	SAMN12791327	SRX6875653	SRR10150105	Illumina NextSeq 500
		A318		Clemson University, South Carolina, USA	2016-01-28	600 CH	Endodormancy (Endo2)	3	PRJNA567655	SAMN12791328	SRX6875654	SRR10150104	Illumina NextSeq 500
		A318		Clemson University, South Carolina, USA	2016-01-28	600 CH	Endodormancy (Endo2)	4	PRJNA567655	SAMN12791329	SRX6875655	SRR10150103	Illumina NextSeq 500
		A318		Clemson University, South Carolina, USA	2016-02-27	1000 CH	Ecodormancy (Eco1)	1	PRJNA567655	SAMN12791330	SRX6875541	SRR10150217	Illumina NextSeq 500
		A318		Clemson University, South Carolina, USA	2016-02-27	1000 CH	Ecodormancy (Eco1)	2	PRJNA567655	SAMN12791331	SRX6875542	SRR10150216	Illumina NextSeq 500
		A318		Clemson University, South Carolina, USA	2016-02-27	1000 CH	Ecodormancy (Eco1)	3	PRJNA567655	SAMN12791332	SRX6875544	SRR10150214	Illumina NextSeq 500
		A318		Clemson University, South Carolina, USA	2016-02-27	1000 CH	Ecodormancy (Eco1)	4	PRJNA567655	SAMN12791333	SRX6875545	SRR10150213	Illumina NextSeq 500
	Prunus persica	A323	1100 CR (Late blooming)	Clemson University, South Carolina, USA	2015-10-14	0 CH	Endodormancy (Endo1)	1	PRJNA567655	SAMN12791341	SRX6875622	SRR10150136	Illumina NextSeq 500
		A323		Clemson University, South Carolina, USA	2015-10-14	0 CH	Endodormancy (Endo1)	2	PRJNA567655	SAMN12791338	SRX6875616	SRR10150142	Illumina NextSeq 500
		A323		Clemson University, South Carolina, USA	2015-10-14	0 CH	Endodormancy (Endo1)	3	PRJNA567655	SAMN12791340	SRX6875619	SRR10150139	Illumina NextSeq 500
		A323		Clemson University, South Carolina, USA	2015-10-14	0 CH	Endodormancy (Endo1)	4	PRJNA567655	SAMN12791339	SRX6875617	SRR10150141	Illumina NextSeq 500
		A323		Clemson University, South Carolina, USA	2016-01-28	600 CH	Endodormancy (Endo2)	1	PRJNA567655	SAMN12791346	SRX6875656	SRR10150102	Illumina NextSeq 500
		A323		Clemson University, South Carolina, USA	2016-01-28	600 CH	Endodormancy (Endo2)	3	PRJNA567655	SAMN12791347	SRX6875657	SRR10150101	Illumina NextSeq 500
		A323		Clemson University, South Carolina, USA	2016-01-28	600 CH	Endodormancy (Endo2)	4	PRJNA567655	SAMN12791348	SRX6875658	SRR10150100	Illumina NextSeq 500
		A323		Clemson University, South Carolina, USA	2016-02-27	1000 CH	Ecodormancy (Eco1)	1	PRJNA567655	SAMN12791349	SRX6875546	SRR10150212	Illumina NextSeq 500
		A323		Clemson University, South Carolina, USA	2016-02-27	1000 CH	Ecodormancy (Eco1)	2	PRJNA567655	SAMN12791350	SRX6875547	SRR10150211	Illumina NextSeq 500
		A323		Clemson University, South Carolina, USA	2016-02-27	1000 CH	Ecodormancy (Eco1)	3	PRJNA567655	SAMN12791351	SRX6875548	SRR10150210	Illumina NextSeq 500
		A323		Clemson University, South Carolina, USA	2016-02-27	1000 CH	Ecodormancy (Eco1)	4	PRJNA567655	SAMN12791352	SRX6875549	SRR10150209	Illumina NextSeq 500
	Prunus persica	A340	300 CR (Early blooming)	Clemson University, South Carolina, USA	2015-10-14	0 CH	Endodormancy (Endo1)	1	PRJNA567655	SAMN12791357	SRX6875625	SRR10150133	Illumina NextSeq 500
		A340		Clemson University, South Carolina, USA	2015-10-16	0 CH	Endodormancy (Endo1)	2	PRJNA567655	SAMN12791358	SRX6875627	SRR10150131	Illumina NextSeq 500
		A340		Clemson University, South Carolina, USA	2015-10-16	0 CH	Endodormancy (Endo1)	3	PRJNA567655	SAMN12791359	SRX6875629	SRR10150129	Illumina NextSeq 500
		A340		Clemson University, South Carolina, USA	2015-10-16	0 CH	Endodormancy (Endo1)	4	PRJNA567655	SAMN12791360	SRX6875630	SRR10150128	Illumina NextSeq 500
		A340		Clemson University, South Carolina, USA	2015-11-23	100 CH	Endodormancy (Endo2)	1	PRJNA567655	SAMN12791361	SRX6875643	SRR10150115	Illumina NextSeq 500
		A340		Clemson University, South Carolina, USA	2015-11-23	100 CH	Endodormancy (Endo2)	2	PRJNA567655	SAMN12791362	SRX6875644	SRR10150114	Illumina NextSeq 500
		A340		Clemson University, South Carolina, USA	2015-11-23	100 CH	Endodormancy (Endo2)	3	PRJNA567655	SAMN12791363	SRX6875645	SRR10150113	Illumina NextSeq 500
		A340		Clemson University, South Carolina, USA	2015-11-23	100 CH	Endodormancy (Endo2)	4	PRJNA567655	SAMN12791364	SRX6875646	SRR10150112	Illumina NextSeq 500
		A340		Clemson University, South Carolina, USA	2016-01-28	600 CH	Ecodormancy (Eco1)	1	PRJNA567655	SAMN12791365	SRX6875533	SRR10150225	Illumina NextSeq 500
		A340		Clemson University, South Carolina, USA	2016-01-28	600 CH	Ecodormancy (Eco1)	2	PRJNA567655	SAMN12791366	SRX6875534	SRR10150224	Illumina NextSeq 500
		A340		Clemson University, South Carolina, USA	2016-01-28	600 CH	Ecodormancy (Eco1)	3	PRJNA567655	SAMN12791367	SRX6875535	SRR10150223	Illumina NextSeq 500
		A340		Clemson University, South Carolina, USA	2016-01-28	600 CH	Ecodormancy (Eco1)	4	PRJNA567655	SAMN12791368	SRX6875536	SRR10150222	Illumina NextSeq 500
	Prunus armeniaca	Palsteyn	Early blooming	INRA-PACA Domaine des Pins de l'Amarine, France	2015-10-29	0 CH	Endodormancy (Endo1)	4	PRJNA567655	SAMN12791258	SRX6875565	SRR10150193	Illumina NextSeq 500
		Palsteyn		INRA-PACA Domaine des Pins de l'Amarine, France	2015-10-29	0 CH	Endodormancy (Endo1)	5	PRJNA567655	SAMN12791264	SRX6875572	SRR10150186	Illumina NextSeq 500
		Palsteyn		INRA-PACA Domaine des Pins de l'Amarine, France	2016-01-18	400 CH	Endodormancy (Endo2)	4	PRJNA567655	SAMN12791260	SRX6875567	SRR10150191	Illumina NextSeq 500
		Palsteyn		INRA-PACA Domaine des Pins de l'Amarine, France	2016-01-18	400 CH	Endodormancy (Endo2)	5	PRJNA567655	SAMN12791266	SRX6875574	SRR10150184	Illumina NextSeq 500
		Palsteyn		INRA-PACA Domaine des Pins de l'Amarine, France	2016-02-08	-	Ecodormancy (Eco1)	4	PRJNA567655	SAMN12791262	SRX6875569	SRR10150189	Illumina NextSeq 500
		Palsteyn		INRA-PACA Domaine des Pins de l'Amarine, France	2016-02-08	-	Ecodormancy (Eco1)	5	PRJNA567655	SAMN12791268	SRX6875576	SRR10150182	Illumina NextSeq 500
	Prunus armeniaca	Bergeron	Late blooming	INRA-PACA Domaine des Pins de l'Amarine, France	2015-10-29	0 CH	Endodormancy (Endo1)	8	PRJNA567655	SAMN12791270	SRX6875578	SRR10150180	Illumina NextSeq 500
		Bergeron		INRA-PACA Domaine des Pins de l'Amarine, France	2015-10-29	0 CH	Endodormancy (Endo1)	9	PRJNA567655	SAMN12791276	SRX6875585	SRR10150173	Illumina NextSeq 500
		Bergeron		INRA-PACA Domaine des Pins de l'Amarine, France	2015-10-29	0 CH	Endodormancy (Endo1)	10	PRJNA567655	SAMN12791282	SRX6875591	SRR10150167	Illumina NextSeq 500
		Bergeron		INRA-PACA Domaine des Pins de l'Amarine, France	2016-01-18	400 CH	Endodormancy (Endo2)	8	PRJNA567655	SAMN12791272	SRX6875580	SRR10150178	Illumina NextSeq 500
		Bergeron		INRA-PACA Domaine des Pins de l'Amarine, France	2016-01-18	400 CH	Endodormancy (Endo2)	9	PRJNA567655	SAMN12791278	SRX6875587	SRR10150171	Illumina NextSeq 500
		Bergeron		INRA-PACA Domaine des Pins de l'Amarine, France	2016-01-18	400 CH	Endodormancy (Endo2)	10	PRJNA567655	SAMN12791284	SRX6875594	SRR10150164	Illumina NextSeq 500
		Bergeron		INRA-PACA Domaine des Pins de l'Amarine, France	2016-03-01	800 CH	Ecodormancy (Eco1)	8	PRJNA567655	SAMN12791273	SRX6875581	SRR10150177	Illumina NextSeq 500
		Bergeron		INRA-PACA Domaine des Pins de l'Amarine, France	2016-03-01	800 CH	Ecodormancy (Eco1)	9	PRJNA567655	SAMN12791279	SRX6875588	SRR10150170	Illumina NextSeq 500
		Bergeron		INRA-PACA Domaine des Pins de l'Amarine, France	2016-03-01	800 CH	Ecodormancy (Eco1)	10	PRJNA567655	SAMN12791285	SRX6875595	SRR10150163	Illumina NextSeq 500
Prudencio et al (2020)	Prunus dulcis	Desmayo Largueta	18 CP (Extra-early blooming)	CEBAS-CSIC (Santomera, Murcia, Spain)	23/12/2015	100% CR	Ecodormancy (Eco1)	3	PRJNA610711	SAMN14316600	SRX7861507	SRR11251340	Illumina HiSeq 2000
		Desmayo Largueta		CEBAS-CSIC (Santomera, Murcia, Spain)	23/12/2015	100% CR	Ecodormancy (Eco1)	2	PRJNA610711	SAMN14316599	SRX7861506	SRR11251341	Illumina HiSeq 2000
		Desmayo Largueta		CEBAS-CSIC (Santomera, Murcia, Spain)	23/12/2015	100% CR	Ecodormancy (Eco1)	1	PRJNA610711	SAMN14316598	SRX7861505	SRR11251342	Illumina HiSeq 2000
		Desmayo Largueta		CEBAS-CSIC (Santomera, Murcia, Spain)	2015-02-12	Samples selected when it reached at least 40% of CR	Endodormancy (Endo2)	3	PRJNA610711	SAMN14316597	SRX7861504	SRR11251343	Illumina HiSeq 2000
		Desmayo Largueta		CEBAS-CSIC (Santomera, Murcia, Spain)	2016-02-12	Samples selected when it reached at least 40% of CR	Endodormancy (Endo2)	2	PRJNA610711	SAMN14316596	SRX7861503	SRR11251344	Illumina HiSeq 2000
		Desmayo Largueta		CEBAS-CSIC (Santomera, Murcia, Spain)	2015-02-12	Samples selected when it reached at least 40% of CR	Endodormancy (Endo2)	1	PRJNA610711	SAMN14316595	SRX7861502	SRR11251345	Illumina HiSeq 2000
		Desmayo Largueta		CEBAS-CSIC (Santomera, Murcia, Spain)	2015-10-11	0 CR	Endodormancy (Endo1)	3	PRJNA610711	SAMN14316594	SRX7861495	SRR11251352	Illumina HiSeq 2000
		Desmayo Largueta		CEBAS-CSIC (Santomera, Murcia, Spain)	2015-10-11	0 CR	Endodormancy (Endo1)	2	PRJNA610711	SAMN14316593	SRX7861484	SRR11251363	Illumina HiSeq 2000
		Desmayo Largueta		CEBAS-CSIC (Santomera, Murcia, Spain)	2015-10-11	0 CR	Endodormancy (Endo1)	1	PRJNA610711	SAMN14316592	SRX7861483	SRR11251364	Illumina HiSeq 2000
		Penta	47 CP (Extra-late blooming)	CEBAS-CSIC (Santomera, Murcia, Spain)	2015-10-11	0 CR	Endodormancy (Endo1)	1	PRJNA610711	SAMN14316601	SRX7861508	SRR11251339	Illumina HiSeq 2000
		Penta		CEBAS-CSIC (Santomera, Murcia, Spain)	2016-10-02	100% CR	Ecodormancy (Eco1)	3	PRJNA610711	SAMN14316608	SRX7861491	SRR11251356	Illumina HiSeq 2000
		Penta		CEBAS-CSIC (Santomera, Murcia, Spain)	2016-10-02	100% CR	Ecodormancy (Eco1)	2	PRJNA610711	SAMN14316607	SRX7861490	SRR11251357	Illumina HiSeq 2000
		Penta		CEBAS-CSIC (Santomera, Murcia, Spain)	2016-10-02	100% CR	Ecodormancy (Eco1)	1	PRJNA610711	SAMN14316606	SRX7861489	SRR11251358	Illumina HiSeq 2000
		Penta		CEBAS-CSIC (Santomera, Murcia, Spain)	2016-12-01	Samples selected when it reached at least 40% of CR	Endodormancy (Endo2)	3	PRJNA610711	SAMN14316605	SRX7861488	SRR11251359	Illumina HiSeq 2000
		Penta		CEBAS-CSIC (Santomera, Murcia, Spain)	2016-12-01	Samples selected when it reached at least 40% of CR	Endodormancy (Endo2)	2	PRJNA610711	SAMN14316604	SRX7861487	SRR11251360	Illumina HiSeq 2000
		Penta		CEBAS-CSIC (Santomera, Murcia, Spain)	2016-12-01	Samples selected when it reached at least 40% of CR	Endodormancy (Endo2)	1	PRJNA610711	SAMN14316603	SRX7861486	SRR11251361	Illumina HiSeq 2000
		Penta		CEBAS-CSIC (Santomera, Murcia, Spain)	2015-10-11	0 CR	Endodormancy (Endo1)	2	PRJNA610711	SAMN14316602	SRX7861485	SRR11251362	Illumina HiSeq 2000
		Tardona	55 CP (Ultra-late blooming)	CEBAS-CSIC (Santomera, Murcia, Spain)	26/2/2016	100% CR	Ecodormancy (Eco1)	3	PRJNA610711	SAMN14316617	SRX7861501	SRR11251346	Illumina HiSeq 2000
		Tardona		CEBAS-CSIC (Santomera, Murcia, Spain)	26/2/2016	100% CR	Ecodormancy (Eco1)	2	PRJNA610711	SAMN14316616	SRX7861500	SRR11251347	Illumina HiSeq 2000
		Tardona		CEBAS-CSIC (Santomera, Murcia, Spain)	26/2/2016	100% CR	Ecodormancy (Eco1)	1	PRJNA610711	SAMN14316615	SRX7861499	SRR11251348	Illumina HiSeq 2000
		Tardona		CEBAS-CSIC (Santomera, Murcia, Spain)	2016-10-12	Samples selected when it reached at least 40% of CR	Endodormancy (Endo2)	3	PRJNA610711	SAMN14316614	SRX7861498	SRR11251349	Illumina HiSeq 2000
		Tardona		CEBAS-CSIC (Santomera, Murcia, Spain)	2016-10-12	Samples selected when it reached at least 40% of CR	Endodormancy (Endo2)	2	PRJNA610711	SAMN14316613	SRX7861497	SRR11251350	Illumina HiSeq 2000
		Tardona		CEBAS-CSIC (Santomera, Murcia, Spain)	2016-10-12	Samples selected when it reached at least 40% of CR	Endodormancy (Endo2)	1	PRJNA610711	SAMN14316612	SRX7861496	SRR11251351	Illumina HiSeq 2000
		Tardona		CEBAS-CSIC (Santomera, Murcia, Spain)	2015-10-11	0 CR	Endodormancy (Endo1)	3	PRJNA610711	SAMN14316611	SRX7861494	SRR11251353	Illumina HiSeq 2000
		Tardona		CEBAS-CSIC (Santomera, Murcia, Spain)	2015-10-11	0 CR	Endodormancy (Endo1)	2	PRJNA610711	SAMN14316610	SRX7861493	SRR11251354	Illumina HiSeq 2000
		Tardona		CEBAS-CSIC (Santomera, Murcia, Spain)	2015-10-11	0 CR	Endodormancy (Endo1)	1	PRJNA610711	SAMN14316609	SRX7861492	SRR11251355	Illumina HiSeq 2000
