# Supplementary material for: Identification of Key Genes Related to Dormancy Control in Prunus Species by Meta-Analysis of RNAseq Data
Source: Plants (Basel). 2022 Sep 21;11(19):2469. doi: 10.3390/plants11192469 (PMC9573011; doi:10.3390/plants11192469)
Supplement: Supplementary file 1 [file plants-11-02469-s001.zip › Table S2.xlsx]

## Sheet: Table S2
Table S2. List of differentially expressed genes. Trimmed mean of M-values (TMM) for each sample and gene is shown.
	Burlat_Eco1	Burlat_Endo1	Burlat_Endo2	Cristobalina_Eco1	Cristobalina_Endo1	Cristobalina_Endo2	Garnet_Eco1	Garnet_Endo1	Garnet_Endo2	Kordia_Eco1	Kordia_Endo1	Kordia_Endo2	Regina_Eco1	Regina_Endo1	Regina_Endo2	RoyalDawn_Eco1	RoyalDawn_Endo1	RoyalDawn_Endo2	DesmayoLargueta_Eco1	DesmayoLargueta_Endo1	DesmayoLargueta_Endo2	Penta_Eco1	Penta_Endo1	Penta_Endo2	Tardona_Eco1	Tardona_Endo1	Tardona_Endo2	A209_Eco1	A209_Endo1	A209_Endo2	A318_Eco1	A318_Endo1	A318_Endo2	A323_Eco1	A323_Endo1	A323_Endo2	A340_Eco1	A340_Endo1	A340_Endo2	Bergeron_Eco1	Bergeron_Endo1	Bergeron_Endo2	Palsteyn_Eco1	Palsteyn_Endo1	Palsteyn_Endo2
Prupe.1G000400.1	15.9	21.5	7.2	11.2	24.5	9.7	13.5	39.3	16.7	15	22.1	14.7	20.3	21.8	17.2	15.7	15	15.7	15.5	67.3	18.6	29.1	37.2	20.2	35.9	78.2	36.4	18.9	26.3	35	18.2	30	16.8	21.6	31.6	15.9	19.5	22.5	43.9	47.5	25.2	49.3	31.7	30.8	82.3
Prupe.1G000500.1	6.4	9.3	6.9	39.6	7.1	12	26.6	9.9	4.4	1.3	6.9	1.1	42.1	4.2	3.7	7.7	33.2	5.5	16.2	18.1	19.8	15.6	27.2	9.7	41.4	37.2	18.9	22.4	17.5	35.6	17.9	13.2	23.6	16.7	14.6	11.9	24.1	12.9	19.8	15.9	16.7	21	50.6	32.7	39.6
Prupe.1G000800.1	2.2	0	1.7	1.6	0.3	0.6	1.1	0	1.8	4	0.1	2.7	0.7	0.5	1.2	2.8	0	2	15.2	8.8	15.4	7.1	6.3	8.5	3.7	6.2	4.9	0.9	0.5	2.8	0.4	0.1	0.8	1.2	0	0.8	2.3	0.3	0.7	1.2	0.2	2.7	0.3	0.6	0.6
Prupe.1G001400.1	0	0	0	0	0	0	0.1	0	0	0	0	0	3.8	0	0	0	0	0	89.3	0	0	95.7	0	0	0.1	0	0	100	1.4	0.7	9.6	1.6	1.5	2.8	0.8	0.5	221.7	3.8	0.7	8.3	0	0	17.3	0.2	0
Prupe.1G002500.1	138.6	128.7	102.7	51.6	92.7	178.9	59.4	96.7	228	376.7	141.4	395.4	42.1	95.6	119.2	297.7	183.6	404.4	36.9	44.9	22	65.4	25.5	5.2	13	65.1	10.1	162.2	111.1	106.5	105.4	166.7	50	81.5	122.7	62.9	156	103.6	139.3	108.2	69.9	162.8	38.2	40.9	102.4
Prupe.1G002600.1	0	0	0	0	2.4	0.1	0	1.1	0	0	0	0	0	4.1	0	0	0	0	0	0	0	0	0	0	0	0	0	0	0	0	0	0	0	0	0.1	0	0	0	0	0.5	1	2.3	0.7	1.1	2
Prupe.1G002700.3	2.1	0.9	2.5	4.1	0	0.4	1.5	1	0.2	0.8	1.5	0.6	2.5	0.4	0.5	0	0.1	0.1	8.4	6	6.8	11.9	13	12.2	10.3	14.7	6.6	3.8	3.7	4	0.9	4.4	2.8	2.6	5.7	3.6	5	0	1.8	0.7	1.8	2.9	0.2	0.5	0.6
Prupe.1G002800.5	4.5	1	3.6	13.4	8.4	18.1	9.7	10	16.3	17.6	7.2	17.8	6.5	6	9.6	15	9.7	19.2	10.2	7.4	9.6	3.1	2.6	3.4	1.7	0.2	5.4	10.1	6.5	2.6	0.5	1.7	2.4	3	1.6	4	5.2	2.2	5.6	7.1	2.4	10.5	5.9	3.4	1.5
Prupe.1G002900.1	51.5	196.1	19.4	378	75.7	154.3	141.9	56.2	87.9	3.8	259.9	3.7	186.3	59	53.2	14	138.7	19.7	151.4	124.4	77	203.4	275.3	55.5	103.9	129.5	78.6	510.1	504.9	263.1	460.3	329.3	244	497.8	295.5	107	362.1	286	109.7	17.5	11.8	8.4	33.8	18.3	27.8
Prupe.1G002900.2	57.1	251.5	35	217.6	135.4	504.1	209.2	99.5	148.6	12.7	412	16.8	168.8	132.2	68.6	31.4	249.4	52.5	89.9	68.2	48.5	82	54.1	11.1	24.6	12.5	21.6	264	233.2	26.2	355.8	99	109	283.3	193.8	51.6	98.6	194.4	79.5	90.6	29.7	35.3	98.2	45.7	75.2
Prupe.1G003000.1	204.1	852.4	109.4	653.7	325.7	1043.1	597.6	274.2	413.3	28.8	1242.6	41.4	389.7	303.6	181.2	83.3	660.1	121.5	365.9	563.5	451.9	291.5	955	178.7	248.1	520.3	254.4	431.1	685.9	347.5	503.3	577.8	186.7	562.7	450.8	125	391.2	488.4	257.8	46.7	32.4	32.3	93.3	49.6	93.2
Prupe.1G003200.4	12.5	12.4	14.8	13.7	12.9	11.5	14.2	17.4	19.5	22.4	12.2	19.6	12.7	16.1	17.9	21.2	12.6	23.6	9.8	10.5	11.3	11.6	10.2	12.2	8.7	5.4	11	2.3	1.5	3.3	0	8.3	5.8	1.4	4	4.6	3.7	0.7	5.7	9.6	8	14.5	12	10.4	10.9
Prupe.1G003300.1	217.9	112.2	137.5	134.6	121.1	117.3	131.4	133.9	189.1	413.1	136.1	353.4	138.5	120.2	160.5	252	126.1	234.5	119.1	105.3	128.1	97.4	91.5	97.1	107.4	125.7	98.1	294.1	61.9	120.3	97	64.7	122.5	93.8	84	139.9	265.2	76.9	129.8	199.2	101.2	145.1	168.6	98.1	153.7
Prupe.1G003400.1	3.3	4	4	5.4	1.3	3	6.2	3.4	2.8	3	6.9	3.1	3.2	1.8	1.5	5.4	10.5	5.4	6.8	3.1	4.9	7.9	5	3.8	6.5	5.9	6.3	5.4	1.5	2.8	3.5	1.7	1.6	1.3	1.8	1.9	5.8	2.8	5	0.4	0.6	0.3	9.8	0.8	0.3
Prupe.1G003600.2	1.1	0.7	1.5	0.6	0.5	0.5	0.6	0.4	0.6	0.1	0	0	0.7	0.8	0.5	0.1	0.1	0	0.7	0.4	1.3	0.8	0.9	1.8	1.2	1.5	2	0	5.8	0.6	4.3	0	1.3	0.8	0	0	0.3	0.8	5.2	1.4	0	0	0	0	0
Prupe.1G004100.1	0.4	0.6	0.6	0.9	0.4	0.4	0.6	0.5	0.2	0.1	0.3	0.1	0.2	0.3	0.1	0.2	0.4	0.3	0.7	0.3	0.4	0.4	0.1	0.1	0.3	0.1	0.2	0.1	0.1	0.2	0	0.4	1.4	0	0	0.4	0.5	0.1	0.1	0.2	0	0.1	3.3	0.1	0.1
Prupe.1G004200.1	1	2.8	1	9.1	3.5	4.8	7.2	1.7	1	0.3	5.3	0.5	5.1	1.8	0.9	1.5	5.2	1.2	12.7	9.8	14.7	8.5	7.1	3.7	13.1	6.5	9	0.8	0.6	1.1	0.1	1.3	1.5	0.2	1.3	2.7	1.6	0.6	2.7	0.9	2.9	1	2.8	5.1	0.5
Prupe.1G005000.1	120	120.1	100.1	140.4	93.9	119.3	141.1	88	115	119.5	152.1	112.1	120.2	82.6	83.8	132	115.3	121.3	60.3	21.7	49.2	17	17.6	16.9	24.4	18.1	11.2	51.2	6.4	23.2	10	5.6	60.6	11.5	11.4	61.6	73.7	22.2	11	22.9	28.7	39.6	89.6	42.4	59.3
Prupe.1G005000.2	0.3	0.8	0	0.1	0.8	0.4	0.4	1.5	0.2	0.1	2.9	0	0.1	1	0.5	0	3.8	0.1	2.7	7.4	3.4	7.4	7.1	6.5	5.8	7	9.7	8.8	3.2	10.4	3.3	6.8	4	3.1	6.5	3.6	6.1	1.1	8	0	0	0	0	0	0
Prupe.1G005000.3	10.4	13	12.3	16.1	10.6	7	13.8	8.7	11.6	8.4	15.3	6.2	7.6	6.2	6.2	8.3	11.5	9.3	5.1	2.1	3.9	1.6	2.6	2	2.4	1.7	1	19.9	0.6	9.3	0.7	1.4	9.5	2.7	2.3	12.4	13.9	0.7	7.8	0.8	0.6	0.7	0	1.2	0
Prupe.1G005000.4	4.8	12.3	0	0.8	9.6	4.8	5.2	21.4	2.7	1.3	32.2	0.1	1.7	13	8.5	0.6	40.1	1.4	35.4	57.1	46.1	70.2	68.7	47.7	76.2	79.6	51.9	37.1	52.4	44.9	33.3	42.1	22.9	46.1	57.5	7	41.5	39.9	14.9	0	0	0	0	0	0
Prupe.1G005000.5	0	0.2	0.8	1.5	5	1.6	0.3	0.1	0.5	0	0	0.2	14.7	9.9	0	0	0	0.3	0	0.8	0	0	0	0	0	0	0	0.7	1.3	0	5	1.4	0	3.1	0	1.9	0.8	1.7	1.4	81.7	79.3	62.4	63	70.4	50.2
Prupe.1G005400.1	6.2	11.9	5.5	2.4	4.6	2.6	7.8	7	4.1	16.4	9.9	10	4	7.8	6	11.4	11.3	8.5	4.3	1.9	3.1	4.1	0.1	2.7	2.7	0.5	3.1	14.1	12.1	2.9	6.8	7.1	3.1	6	7	4.1	12.4	17.2	4	12.5	3.4	2.6	0.8	4.9	2.3
Prupe.1G005600.1	4.1	7	4	27.3	17.2	16.4	14.5	6.8	3.7	0.6	7.2	0.4	38.5	12.4	3.8	0.9	11.4	1	68.3	40	64.9	54.7	52	29.5	55.4	45.3	49	5.6	18.7	14.6	3	4.3	10.2	6.5	4.8	7.1	10.2	8.2	12.3	24.8	95	123.1	37.6	104.3	94.8
Prupe.1G005700.2	5.5	6.7	6.2	7	8.5	8.3	11.1	11.2	10.8	5.5	11.2	9	8.9	8.9	8.8	7.2	16.9	7.8	0.3	0	0	0	0	0.4	2.1	0.5	0.1	0.6	1.4	0	0	1.1	0	0.9	1.4	1.4	1.1	3.5	0.1	5.9	3.2	0.4	2	2.5	6.8
Prupe.1G006000.1	3.1	1.5	3.9	2.4	1.6	1.6	2.4	1.3	1.9	4.5	2.8	3	1.3	1	1.4	3.4	3.1	5.1	2.9	5	3.1	2.6	4.4	3.6	2.6	3.6	4	1.6	7.7	6.6	2.3	6	3.4	0.5	6.4	5.7	4.9	2.9	4.1	3.4	6.9	6.1	6.3	9	6.6
Prupe.1G006400.2	25	29.3	23	45.3	16.1	44	31.8	16.5	22	14.6	10	16.2	32.7	21.7	18.4	18.1	9.3	12.8	15.3	13.6	17.7	11	8.4	3.7	4.5	6.3	8.6	12.5	0	4.7	1.6	0	0	4	2.1	14.7	3.7	5.5	1.9	52.1	41.7	31.3	100.7	44.6	45
Prupe.1G006500.2	0.6	0	0.7	0.3	0	0.3	0	1.6	0.4	0	0.1	0	4	0	0.5	0.3	0	0	0	0	0	0	0	0.1	0	0	0	0.2	2.9	0.2	2.1	0	0.2	1.1	0	0	0.1	0	0.1	11.3	54.5	32.6	41.7	49.2	45.8
Prupe.1G006600.3	4.1	4.7	6.5	9.2	5.8	3.6	12	5	4.6	6.1	11.4	3.6	3.3	7.8	4.4	4.6	9.6	2.4	1	0	0.1	0.4	0.3	0.5	0.8	0.9	0.3	3.8	0.3	0.2	0.2	0.5	0.2	0.2	0	0	2.5	0	0.1	2.5	0.7	0.5	3	0.9	1.3
Prupe.1G007400.1	0.1	0.5	0.1	2.3	0.8	0.3	0.5	1	0	0	1.6	0	1.8	0.8	0.1	0	0.2	0	0	0	0	0	0	0	0	0	0	0.2	1.1	0.2	0	0.3	0.1	0.1	0.4	0.1	0.6	0.1	0	0.5	0.4	0.2	7	0.4	0.7
Prupe.1G008000.1	6.1	4.8	4.9	5	3.3	1.3	4.2	3.4	3.6	2	1.4	0.7	1.1	2	3.1	2	1.4	1	3.7	3.4	4.1	6.8	12.1	11.2	6.5	10.4	7.6	3.5	0.5	0.2	0	0.8	1	3.5	1.5	0.8	5.7	0	0.8	0	0.5	1.8	1.4	1.6	1.7
Prupe.1G008300.1	0.1	1	0.3	0.2	1.3	0.9	0.4	7	0.8	0.5	0.7	0.9	1	1.1	0.5	0.1	0.7	0.1	0	18.8	0	0.4	17	0.1	10.7	16.9	1.3	0	0.5	0.9	0.6	2.2	0	0.7	1.1	0	0	1.3	0.2	53.4	3.2	31.9	21.4	4	59.2
Prupe.1G008300.4	0	0.2	0	0	0.3	0	0.1	0.6	0.2	0.2	0.1	0.1	0.5	0.1	0	0	0.2	0	0	2.3	0	0	0.5	0	0	0	0	0.1	1.5	0.2	0.6	0.9	0.1	0.5	2.4	0.7	0.6	0.5	0.1	5.2	1.1	3.5	2.4	0.8	13.8
Prupe.1G008800.1	1.3	2.3	1.2	5.8	1.6	1.5	6.7	1.4	1.2	0.4	1.8	0.8	8.4	1.4	0.9	0.5	3	0.3	1.4	1.2	2.3	2.3	3.4	5.5	4.9	3.2	6.9	2.6	2.4	2	2.6	2.2	9.3	0.5	1.5	6.7	2.4	0.9	2.4	2	5.3	8.9	4.8	7.6	4.7
Prupe.1G009800.1	8.9	8.2	6.7	29.2	10	16.8	22.8	6.5	7.3	3.1	10.7	3.7	19.5	4	5.3	9	11.9	5.7	69.7	67.9	67.3	42.7	7.7	14.2	29.4	8.1	20.8	58	4	37.9	20	18.7	72.4	7.9	6.7	95.4	52.8	31	41.2	31.4	45.2	30.7	63.8	91.4	46.1
Prupe.1G011200.1	77.5	65.4	114.5	58.7	63.2	73.8	55.7	72.3	148.1	28.1	19.5	22.4	64.7	63.4	106.6	45.1	46.4	68.7	31.3	10.6	20.5	31.8	26.2	48.1	40.6	34	31.7	15	2.4	11.5	0.4	4.1	17.6	7.7	22.2	23.8	20.2	3.3	7.7	74.5	49.2	59.9	38.7	48.6	43.7
Prupe.1G011200.2	0	0	0	0.3	0	16.2	1.3	0	1.8	1.2	0.9	6.5	0.9	0.4	1.5	0	0.7	0	1.5	0.7	6.6	0.3	0.7	0.2	0.3	0.2	0.3	12.9	15.9	7.5	10.4	10.6	3.7	1.9	1.2	9.4	7.4	2.9	13.1	24.6	22.4	30.6	11.2	12.8	33
Prupe.1G011400.3	1.4	9	3.2	14.5	12	6.6	7.7	6.2	2.6	1.5	7.9	1.9	10	8.2	4	2.5	7.1	2.2	5.3	7	5.7	16.5	9.6	8.4	12	7.6	14.5	5.7	2.8	7.2	6.6	9.1	5.2	4.6	10	6.1	7.6	7.7	6.9	21	14.9	7.8	11.8	12.6	10.1
Prupe.1G011500.1	106.2	176.7	44.4	314.4	248	178.4	168.9	172.4	45.5	122.8	477.9	101.2	338.4	205.6	98.8	120.8	586.5	98.1	205	81.3	108.1	271.8	72.8	61.6	324.8	66.6	94.8	204.6	176.9	80.8	253.9	135.8	157.9	307.8	142.7	123.3	215.5	157.3	109.3	239.5	203.4	148.5	296.3	153.9	112.2
Prupe.1G011600.1	8.7	30.3	6.3	4.5	47.2	22.1	9	86	17	12.7	82.6	20.2	9.5	45.7	14.1	32.4	29	32.2	137.4	355.5	507.6	29.2	60.9	54.9	31.8	309.7	59.3	48.7	331.9	90.5	90.1	499.7	23.4	41.4	326.7	19.4	28.9	257.3	86.8	261	193.2	180.3	88.8	221.1	338.8
Prupe.1G011700.1	10	21.5	17.2	48	14.7	16.5	36.4	10.8	10.1	8.1	27.5	5.5	41.5	14.7	12	10.8	21.2	5.4	61.6	27.6	45.5	44.6	11.8	32.5	25.3	12.3	27.1	10.2	18.5	23.3	7	17.7	14.4	11.9	13.2	17.8	19.1	17.1	14.3	5	12.1	9.9	19.7	21	11.6
Prupe.1G012000.1	1.3	0.2	4.6	52.5	0.2	2.5	1.9	0.1	0.4	0.3	0.4	0.4	12.2	0.1	0.7	0	0.2	0	0.1	0	0	3	0	0.6	3.1	0	1	1	0	0	0.1	0.5	0.1	0	0	0.1	1.4	0.1	0	0	0	0	0.1	0	0
Prupe.1G012100.1	0.9	4.7	1.3	5.1	5	4.1	4.4	3.9	2	0.2	3.7	0.1	3.8	4.2	1.8	0.4	2.1	0.3	5.4	2.8	5.8	4.5	5.4	2.6	2.5	6	3.6	0.8	1	0	0	0.2	0.5	0.2	0	1.9	1.7	0	0.6	1	5.1	1.6	1.3	3	1.2
Prupe.1G012200.1	35.9	34.8	14.2	1.2	15.1	10	3.7	39.4	21.9	44.8	26.9	53.9	4.8	41.2	32.2	74.3	12.3	62.8	4.7	5.9	4.4	4.9	10.5	24.8	4.6	6.5	10.7	1.1	7.6	14	1.9	7.1	3.4	4.1	6.9	16.4	4.1	4.2	9	0.8	1.7	5.3	0.3	4.2	5.9
Prupe.1G012200.2	38.9	61.6	27.4	3.8	37.8	27.3	8.3	74.6	46.4	134.8	114	234.2	15.3	86	68.5	243.1	37.1	249.6	2.8	5.9	7.4	1.8	4.1	8.3	3.3	3.1	6.5	9.4	7.2	15	6.9	17.3	21.4	21.9	28.3	34.6	4.8	27	23.4	10.1	38.4	133.8	3.9	47.5	84.7
Prupe.1G012700.1	1.4	3	0.7	4.8	3.1	0.6	1.7	3.7	1.1	0.1	3.4	0	5.7	4.7	0.1	0.5	1.7	0	5.7	8.9	5.9	6.4	3.9	1.9	6.6	4.5	1.5	0.7	0.4	0.7	0	0.3	1.6	0.8	1.3	0.8	1.7	0	0.1	1.1	1	0.2	1.3	3.7	1.7
Prupe.1G012700.2	0.1	3.8	0.5	3.4	2	3.7	2.4	2.6	0.6	0.3	0.3	0.4	1.7	4.8	1.2	0.2	0.3	0.5	5.2	4.7	4.3	1.6	0.8	1.4	0.9	0	0.8	1.3	1.8	0.2	0.7	0.8	1.8	1.2	1.9	1	1.3	1.6	1	1.7	4.6	2.3	5.3	9.5	3
Prupe.1G012900.1	11.4	12.5	42.5	0.1	6.8	37.6	1.7	11.1	19.5	19.8	27.4	31.8	0.5	7.2	20.3	19.8	6.5	15.5	4.1	10	14.1	1.7	3.5	1.6	3.5	16.4	2	5.2	4.2	9.9	0.6	26.9	38.2	0	48.5	68.9	2.3	26.7	5.2	0.5	22	2.5	0	5.2	0.6
Prupe.1G012900.2	6.7	9.9	21.1	0.3	7.5	23.2	0.9	8.1	8.4	6.9	22.3	12.1	0.4	5.9	11.7	7.6	4.7	4.7	2.5	5.4	6.3	1.2	2.6	0.3	2.1	8	1.1	0	11.7	9.4	0.6	18.8	20.4	2.3	24.6	22.8	1	1.8	4	0.1	13.6	5	1.5	8.8	0.4
Prupe.1G013000.2	0	0	0	0	0	0	0	0	0	0	0	0	0	0	0	0	0	0	0	0	0	0	0	0	0	0	0	0	1.9	0	0	0	1.1	0	1.3	0	0	0	0	1.8	0	13.3	0	0.6	0
Prupe.1G013100.1	40.4	23.4	47.2	38.9	18.5	46.3	48.6	16.8	43.5	21.3	19	23.8	22	17.2	34	24.1	18.2	28.9	15.7	9.5	14	17.8	19.7	18.5	11.5	12.5	12	15.3	9.4	50.1	8.5	8.1	19.4	8.9	8.5	18.5	23	12.3	30.6	7.3	23	17.2	18.8	21.2	15.6
Prupe.1G013200.1	22.7	29.3	21.2	13.9	14.1	4.4	11.9	19.1	14.5	1.8	3.2	2	13.8	17.7	17.6	4.5	5.6	6.2	12.1	2	2.6	8.2	12.5	10.6	11	21.7	8.7	2.3	0.5	2	1.3	0.6	2.2	0	0.6	0.9	2	0.9	3.5	12.1	12.6	8.6	9.2	12	10.8
Prupe.1G013300.3	25.9	20.5	18.8	16.2	12.8	18.1	23	16.1	17.7	25.8	29.8	31.2	18.3	14.4	22.3	31.8	41.1	30.1	0	0	0.1	0.4	5.4	1.5	2.9	6.2	0	4.8	5.6	1.8	10	1	0.7	2.8	7.4	1.1	3.4	1.9	0.4	4.9	6.7	4.9	2.4	7.5	7.6
Prupe.1G014100.1	8.6	4.8	4	1	7.2	5.2	5.4	6.9	5.5	0.5	0	1.4	8.3	9.2	9.9	0.4	1	0.2	23.7	17.8	18.4	21.7	27.4	29.4	25.1	32	27.3	8.2	7.1	17.9	0.8	5.6	13.3	7.8	7.9	14.9	14.8	1	10.1	5.5	6.8	8.2	7.4	8.9	12.5
Prupe.1G014600.1	2.4	6.6	1.3	0	7.3	1.8	1.5	5.4	0.8	0.9	3.3	0.4	0.1	4.6	1.7	2.2	3.4	1.3	0.1	0.6	0	0.1	2	0.5	0.3	0.5	0.3	1.7	12.3	1.9	0.6	11	1.9	1.6	11.2	0.9	3.1	0.8	0.8	1.5	3.3	0.4	0.9	1.3	0
Prupe.1G014800.1	0	0.2	0	0	0.3	0.1	0	0.3	0.1	0	0.2	0	0	0.1	0	0.1	0.2	0	2.8	0	0	1.7	0	0	0	0	0	0.3	0.1	0.4	0.2	0.1	0.2	0	0.1	0	2.7	0	0.8	0.1	0.1	0	17.2	0	0
Prupe.1G014900.2	3.3	2.4	1.5	1.3	3.4	6.4	0.5	4.8	0.4	0.6	2.8	2.4	1.6	1.5	5.7	0	4.4	1.3	0.4	6.5	7.7	1.9	8.1	9.2	0.8	5.9	6.2	0.9	0	2.2	0	0	0.5	1.3	0.7	0.2	0	1.4	0.4	2.3	7.5	2.3	13.2	10.8	7.7
Prupe.1G015300.1	15.1	14.8	17.2	18.2	19.7	5.9	13.2	16.2	14.9	0.9	2.8	0.8	17.5	17.4	10.2	2.5	6.1	7.9	8.8	0.1	2.2	3.9	0	2.5	2.9	3.1	2.8	3.8	0.7	1.3	0	0	1.7	0.8	6.5	1.3	2.4	5.3	1.4	1.9	2.6	1.2	0	1.1	2.5
Prupe.1G015300.2	7.2	5.5	12.7	6.6	4.3	9.3	6.4	5.9	10.5	4.5	0.7	5.2	4.2	6.7	12.6	4.7	1.4	4.9	22.3	18.4	31.3	12.7	15.5	17.3	15.4	20.6	18.2	1.5	1.5	8.2	0.2	4.1	4.3	0	0.5	5.1	3	0	4.6	9	8.3	7.7	16.4	14.5	24.7
Prupe.1G015300.3	0.7	5.1	0.4	0	6.8	3.2	1.6	7	0.7	8.1	5.6	7.3	2.5	6.6	0.7	5.7	9.5	3.3	16.7	30	20.6	27	21.9	25	24.7	18.9	22.8	1.6	5.3	1	2.8	3.9	4.5	4.5	4.2	3.2	5.2	0.9	2	5.2	3.2	7.7	5	0.6	2.5
Prupe.1G015400.1	34.2	29	27.5	18.2	23.6	41.5	22.3	36.9	32.4	36.9	54.1	43.1	23.2	29.3	19.3	42.2	61.6	48.8	13.9	28.5	19.5	15.3	65.1	26.8	22.8	33	20.3	41.7	109.9	125.5	48.9	115.3	102	33.3	85.9	96.1	34.7	120.1	114.8	55.4	27.5	43.2	22.5	26.6	26.2
Prupe.1G015700.1	0.8	2.7	1.2	15.5	5.7	3.1	12	2.6	0.3	0.1	5.1	0.2	12.8	3.4	0.3	0.5	4.7	0.4	7.9	5	6.8	7	5.5	2.3	7.8	3.7	8.4	2.4	4.5	1.7	0.3	3.4	6.8	2.3	2.8	5.6	5.1	3.4	2.8	3.5	4.2	1.7	5.7	7.4	2.8
Prupe.1G015900.1	3.6	3.5	3.7	4.6	3.7	2.3	3.1	3.4	3.6	2.7	0.9	2	3.2	4	3.1	1.7	0.9	1.1	16.2	9.9	13.6	13.3	11.4	13.8	9.9	9.4	13.4	8.8	4.2	4.4	0.8	3.4	4.2	3.4	2.3	5.2	6.5	0.4	2.4	6.2	5.7	8.2	6.4	6.1	5.5
Prupe.1G016000.1	57	26.5	65.2	40.1	18.5	28	34.2	14.3	31.5	53.1	13.2	41	22.6	13.5	31.5	52	23.4	50.3	30.7	7.2	11.8	17.2	7.6	10.5	10.7	3.9	8.1	27.6	18.7	25.1	6.4	12	36.6	35.8	15.4	36.5	43.6	19.2	8.2	68.3	32.2	28.7	19.6	30.2	29.7
Prupe.1G016100.1	0	0.1	0.1	0.8	0.1	0	0.4	0.1	0	0.5	0.1	0.4	0.6	0.3	0	0.3	0.6	0.1	26.7	14.8	7.3	14.3	3.3	2.7	3.9	0.7	2.9	39.3	99.1	26.8	60	71.6	20.5	58	81	15.8	39.5	76.1	14.2	0	0	0	0	0	0
Prupe.1G016400.1	0.1	0.2	0	0.9	0.5	0.2	0.6	0.2	0.2	0.2	0.6	0.8	1.2	0	0.1	0.2	0.3	0	3.6	6.4	5.7	1.3	1.8	7.4	3.3	3.9	6.3	3.8	1.7	0.9	2	0.3	0.2	0.3	0.5	0	6.2	1.2	0.6	31.9	2.4	4.5	4.5	2.3	6.1
Prupe.1G016500.1	1	8.5	0.7	10.2	6	5.2	5.6	4	3	0.6	12.7	1.8	11.9	4.1	0.8	0.5	9.6	0.6	0.4	2.7	0.6	0.1	0.4	0.3	1.3	1.1	0.9	4.5	1.6	2.3	3.5	2.3	0.1	0	1.3	0.3	4.6	2.3	1	24	7.2	7.3	12.1	4.2	9.8
Prupe.1G016600.1	0.8	5	1.7	8.6	3.6	5.1	4.1	8.5	2.2	1.1	13	1.7	11	5.2	0.9	0.8	27.5	0.7	2.8	18.9	12.4	2.2	8.3	8	13	10.1	6.8	18.2	11.6	17.9	20.5	16.4	14.6	14.1	12.3	9.9	20.8	11.8	33.3	26.5	10.8	18.9	18	9.6	26.6
Prupe.1G016700.1	0	0	0	0	0	0	0	0	0	0	0.1	0	0.1	0	0	0	0.2	0	0.3	4.5	1.4	0	0	0	0.1	0.2	0	2.4	0.7	1.7	0	1.3	0.2	0	0.6	0.2	0.3	0	1.2	6.8	0.3	3.8	3.1	0.2	2.5
Prupe.1G016900.1	1.3	6.8	5.6	1.3	6.2	5.2	1.7	8	3.6	0.3	12.3	0.8	1.1	4.8	1.1	5.4	4	4.9	0.3	1.5	0.3	0	1.6	0.3	0.4	2.2	0.4	10.5	47.6	28.5	18.3	70.7	8.1	24.6	45	11.7	18.7	47.5	25.1	1.1	4.4	0.2	4	1.8	0.7
Prupe.1G017000.1	1	4.9	4.4	0.7	6.5	3.3	1.2	7.6	2.1	0.1	11.2	0.4	0.4	4.3	1.1	2.8	3.5	2.6	0.6	1.1	0.4	0.6	1.7	0.3	0.4	1.9	0.4	8.8	64.2	33.9	16.2	84.5	9.1	24.4	73.5	8.6	14.8	56.8	20.1	2.7	7	0.6	4.5	3	0.4
Prupe.1G017100.1	0	0	0	22.4	0	0	0.4	0	0	0	0	0	8.3	0	0	0	0	0	1.8	0	2.4	5.8	0	0	5.9	0	1.2	8.3	0.4	0	0.3	0.1	2.5	0.8	0.1	0.2	13.8	0.5	0.1	1.1	0	0	0	0	0
Prupe.1G017200.1	0	0	0	2.6	0	0.6	0.4	0	0	0	0.3	0.4	1.6	0	0	0.1	0.3	0.1	3.1	0.1	3.6	5.4	0.1	0	2.1	0.1	0.7	6.1	1.2	1.4	6.1	0.4	1.3	2.3	1.6	2.5	7.2	0.7	4.3	1	0.1	0	0	0.1	0.1
Prupe.1G017300.4	2.1	10.8	6.1	13.8	8.7	5.7	13.3	9.8	2.4	0.7	2.9	0.6	10.6	8.1	9.1	2.3	13.4	1.2	9.3	7.7	15.1	4.6	2.2	1.9	6.6	0.4	1.1	1.3	0.6	0	0.6	1.1	14.2	0	1.8	1.5	10.1	0.8	0	7.6	8.2	2.7	18.6	6	10.1
Prupe.1G017300.5	2.7	5.1	3.9	9.4	9.7	3.4	6.7	7.1	3.4	0.9	3.4	0.7	10.4	8.7	0.8	1	2.8	0.2	4.6	7.1	3.8	2.8	2.9	1.8	1.4	2.4	2.4	3.5	1.5	4.7	1.7	2.2	5.6	1.9	4.1	9.3	0.4	1.3	2	0.8	1.7	2.5	0.7	3.4	0
Prupe.1G018600.1	2.2	3	2.3	2	3.6	5.1	2.9	8.2	5.4	0.8	0.3	0.4	3.3	2.4	3	0.8	0.5	1	0.4	1.6	0.7	1.1	1.4	0.7	2.8	2.7	1.8	0.1	0	0	0	0.1	0.2	0.1	0.2	0.1	0.1	0	0.1	14.7	2.3	7	5.1	1.3	14.3
Prupe.1G018700.1	1.6	2	1.7	1.9	2.8	2.3	1.6	7.3	4.3	0.2	0.3	0.2	2.7	2.5	2.5	0.4	0.4	0.4	0.2	0.5	0.1	0.7	0.6	0.3	1.7	2.3	0.7	0	0.1	0.2	0.1	0	0	0	0	0	0	0	0	8.9	1	5	4.2	0.7	11.4
Prupe.1G018900.1	105.7	65	47.3	20.3	59.5	38.5	34.3	70.8	89.5	487.8	40.4	401.6	27.4	74.2	72.9	379.2	53.1	298.8	3.4	32.2	8.9	2.2	46	43.1	5.6	18.2	7.2	232.9	14.2	93.2	37.2	35.9	133.1	8.9	38	246.9	150.1	24.3	65.6	55.6	52.9	67.9	4.9	23.2	20.4
Prupe.1G018900.4	1.2	0	0.8	0	0.3	0.4	0.3	0.3	1.1	0.2	0	0.1	0.4	0.3	2.8	0.6	0	0.9	0.2	0.7	0.4	0.1	1.2	3.6	0.2	0.5	0.5	0.1	0	0	0.4	0	0	0	0	0.2	0.3	0.8	0	0.7	0.3	0.2	0	0.5	0
Prupe.1G019100.1	7.7	28.1	15.4	16	24.8	18.9	20.4	30.9	9.2	2.8	21.4	2.9	7.8	23.6	8.2	6.2	15.4	5.5	18.9	16.4	19.1	12.5	30.9	18.6	12.5	19.8	17.1	1	4.8	5.7	1.2	8.4	5.7	1.6	3.8	8.7	4	2	7.1	1.6	11.1	3.9	3.8	15.8	4.2
Prupe.1G019100.2	10.1	79.1	17.8	23	70.4	28.2	29.5	76.4	9.8	3.6	52.7	3.6	16.8	62.2	12	5.6	47.7	5.5	13.9	21.7	16.8	25.3	45.3	25.6	23.5	28.3	28.1	7.6	20.9	16.2	3.3	26.4	11.2	4.5	25.2	11.7	9.8	22.4	10.1	10.6	26.6	9.2	7.6	25.9	11.3
Prupe.1G019400.1	26.3	135.7	66.6	69.5	112.3	70.3	56.2	106.1	30.1	1.7	49.9	2.2	56.5	110.4	34.3	4.9	70.4	7.7	37.5	44.4	24.9	26.3	65	35.1	25.6	67.3	18.8	12.4	26.7	23.9	15.4	34	23.6	13.7	41.5	23.3	17.7	22.7	16	41.3	137.1	48.4	74.6	141.1	57
Prupe.1G019700.3	0	0	0	0	0	0	0	0	0	0	0	0	0	0	0	0	0	0	0	0	0	0	0	0	0	0	0	83	12.8	72.1	16.7	51.5	49.1	16.3	48.8	84	77.5	10.8	49.3	0	0	0	0	0	0
Prupe.1G019700.4	0	0	0	0	0	0	0	0	0	0.1	0	0	0	0.1	0	0	0	0	0	0	0	0	0	0	0	0	0	0	0	0	0	0.7	0	0	0	0	0	0	0	0.1	0	0	7.4	0	0
Prupe.1G019900.1	0	1.2	0.1	6.6	5.7	0.2	0.7	1.2	0	0	1.8	0	3	1.3	0	0	0.6	0	0.8	0.1	0.1	1.9	0	0.1	1.5	0	0.1	0.5	0	0	0	0.2	0.2	0	0.1	0	0.8	0.3	0	0.3	0	0	4.3	0.1	0.1
Prupe.1G020000.1	5	20.1	8.2	10.4	18.9	16.2	16.5	15.4	4.1	1.4	12.6	2	11.7	17.6	6.1	3.2	25	3	12.5	2.3	4	28.2	7.1	5.5	13.1	4.6	8.3	11.6	2.3	4.1	7.2	3.6	6	20.5	2.3	3.8	11.7	3.6	3.6	9.6	9.9	7.6	10.6	5.3	4.7
Prupe.1G020100.1	2	10.2	2	2.5	3.9	3.5	6	5.7	2.1	0.3	16.3	0.3	2.1	6.4	1.9	1.1	7.2	1.2	1.8	0.3	1.1	4.3	0.8	2.1	1.2	1.2	2.7	6.1	1.6	1.2	1.9	1.1	1	4.6	0.7	0.7	6.5	0.5	2	6.9	5.4	0.4	3.5	1.4	3.3
Prupe.1G020100.2	1.5	12.7	0.3	3.4	7.9	3.6	5.2	8.3	1.7	0.2	22.9	0.2	4	10.5	1.3	0.7	13.9	0	3.9	2.9	1.1	9.8	2	0.8	3.8	1.9	3.7	17.2	4.4	1.1	8	3.8	1.5	6.9	2.1	1.6	6.8	1.7	1.3	19.6	8.1	3.1	8.6	6.8	4.5
Prupe.1G020300.1	74.3	35.4	52.4	52.9	32.6	57.2	51.2	29.4	41.6	87.8	41.7	67.9	38.2	24.4	37.3	84.3	56.2	79.8	32.5	27.4	26.2	31.5	18.2	39	19.8	16	39.5	30.2	40.6	49.6	12.5	55.7	43.9	22.5	36.8	43.1	29.3	46.9	36.3	19.7	25.9	33.7	23.7	44	35.6
Prupe.1G020500.1	1.5	0.6	1.6	15	0.6	2.4	1.5	0.9	2.3	1.6	1	1.5	14.4	0.4	0.9	1.9	1	2.7	5.6	0.6	3	7.6	0.7	0.7	19.3	0.7	1.7	1.2	0	0	0.1	0.2	0	0.2	0.3	0.1	1.6	0	0	2.1	0.3	0.9	0.5	0.6	0.7
Prupe.1G020700.1	0.1	0	0	0.2	0.3	2.7	0.1	0	0.2	0	0	0	0	0.7	0	0.3	0	0.2	0.9	5	2.1	7.7	9.2	8.6	5	5.6	9.1	0.8	0.9	0.8	3.3	0	0.9	0.7	1.7	0.6	0	0	0.3	3.2	0.8	1.4	1.3	0	3.2
Prupe.1G020800.1	10.3	15.7	6.7	11.3	13.5	9.1	18.4	10.9	9.3	5.3	13.8	6.7	14.3	11.2	10.1	14.9	13.3	11.3	4.6	28.8	4.3	6.7	26.5	8.3	6.4	24.7	9.6	4.5	31	7.5	13.2	53.7	8.6	16.3	23	15.2	6.7	22.7	12.1	26	36.7	53.7	12	60.1	109.1
Prupe.1G021000.1	1.5	2	3.2	2.2	8.5	4.2	8.6	11.2	2.3	2.1	3.8	5.3	6.1	13.4	4.3	2.3	3.7	2.5	0.5	4	0.3	0	1.2	0	0.1	0	0.2	6.2	30.4	9.1	21.4	26.4	13.1	7.1	18.9	17.4	5.5	26.7	23.9	48.7	39.1	21.7	29.4	23.1	16.7
Prupe.1G021400.1	133.9	24.4	123.6	79.1	25.5	344.7	69.3	51.4	408.1	5.6	41.6	10.4	50	44.2	131.1	43.2	14.5	66.4	151.3	87.8	225.4	36.1	42.8	218.7	32.4	43.2	81	395.9	71.4	440.6	163.9	44.8	421.1	188.5	62.3	413.1	350.3	109.8	351.4	86.7	32.2	40.3	206	45.4	42.9
Prupe.1G021500.1	1.6	0	0	0.1	0	1.9	0.1	0	1.2	0	0	0	0.1	0	1	0.2	0.1	0.5	42	25	158.4	8	8.3	25.7	10.8	5.5	13.3	39.9	4.9	76.3	38.1	3.2	115.8	33.7	1.5	290.9	30.3	3.3	55.6	0.4	0	5	0.4	0.1	0.8
Prupe.1G021600.1	1472.3	0.1	179.4	16.5	0.7	449.8	32.1	4.6	1230.6	13.2	3.8	45.3	10.7	2.2	455.1	90.4	17.9	307.7	0.6	0.3	16.4	1.1	0.2	5.9	1.1	0.9	1.1	3.9	2.5	48.2	65.6	0.8	157.6	122.3	3	370.5	6.8	7.2	71.5	2.8	2.6	294.3	50.6	2	94.8
Prupe.1G021700.1	360.9	0	25.3	5.6	0.1	126.7	9	0.7	277.6	2	1.1	8.2	4.7	0.5	141.8	28.6	4.2	98.5	0.1	0.1	1.1	1	0	0.5	0.5	0.2	0.5	5.3	2.7	9.2	51.9	2.5	166.8	340.3	2.9	575.9	20.3	4.7	10.8	0.3	0.5	42.5	11.6	0.6	25.6
Prupe.1G021800.1	512.2	24.8	157.9	170	31	709	168.9	33.6	545.7	4.1	28.5	9.3	113.5	35.3	191.5	89.3	29	134.7	245.3	59.3	161	24.5	25.2	115.8	22.3	17.8	38.1	65.6	34.6	193.9	74.1	22.5	382.6	207.3	52.8	729.7	194.1	73.2	122.1	1.8	3.7	5.2	74.3	7.7	16.8
Prupe.1G021900.1	3.8	10.5	4.6	4.3	13	7.2	2.6	11.7	4.1	0.6	5.7	0.6	4.6	14.3	4.9	1.1	5.7	1.1	17.8	22.3	17	19	20.6	12	14.9	25.7	18.6	1.8	6.5	2	1	5.2	1.2	3.2	4.3	2.4	5.6	1.7	2.9	8.3	33.1	9.8	33.1	39.9	16.7
Prupe.1G022000.1	1	1.1	1	2.5	1.6	1	0.7	0.9	1.5	0.3	0.4	0.6	1.5	1	1	0.6	0.3	0.5	2.2	3.9	3.3	2.1	5	2.3	3.2	9.2	2.2	0.2	0.4	0.4	0.9	0.1	0	0.1	0	0	0.3	0.4	0	1.1	8.5	2.5	2.1	8.6	4
Prupe.1G022100.1	8.5	3.1	6.1	20.3	2.6	8.9	6.5	4.1	10.8	7.2	5.4	8.8	19.5	2.2	6.3	8.9	5.9	11.6	34.4	10.5	18.3	27.6	9.5	8.8	49.9	10.7	11.1	10.4	5.9	5.3	5.3	7.6	7.1	2.4	6.4	7.3	12.7	7.2	6.3	10.4	5.9	10.4	12.4	6	8.9
Prupe.1G022500.2	6.2	8.9	5.7	30	19.1	10.6	19.5	8.5	7.4	4.4	9.7	6.2	22.8	15.1	9.9	1.9	3.6	1.6	0.5	0.6	0	1.9	0.3	0.1	7.4	0.1	4.3	1.7	1	0.9	1.3	0.2	2.5	0.1	0.5	0.2	0.8	1.9	1.1	0	0.4	0.7	1	2.3	1.5
Prupe.1G022600.2	9.9	17.9	20	8.5	8.6	11.3	12	16.9	20.2	18.1	13.6	23	7.7	16.9	12.5	22.5	10.5	24.2	24.5	32.3	28.6	6.4	14.1	8.7	3.4	1.4	15.9	8	12.9	19	4.6	12.2	21.8	5.3	17.4	23.1	17	7.4	14.4	3.7	2.8	0.5	0.7	3.3	3.3
Prupe.1G022800.1	2.7	0.6	1.7	2.6	0.9	1.1	1	0.7	0.7	2	0.4	0.8	2	0.8	0.3	1	1	1	2.9	0.3	0.2	7.9	0.1	0.4	1.4	0.1	1	0.5	0	0	0	0	0	0	0	0	0.3	0	0	0	0.1	0	0.3	0.7	0.8
Prupe.1G022800.2	1.6	0.7	1.3	0.7	0.1	0.2	0.3	0.3	0.5	2.3	0.3	1.8	0.1	0.2	0.5	1.2	0.1	1.6	2.1	0.2	0.1	6.3	0.1	0.2	0.9	0	0.6	0.2	0	0	0	0.1	0.3	0.4	0.1	0	0.3	0	0	0.1	0.1	0.6	0.4	0.2	0
Prupe.1G023100.1	0.8	7.7	4.5	0.9	2.5	1.5	2.2	3.9	3.1	0.9	5.1	1.2	4.2	3.2	1.3	0.6	3.8	0.4	0.2	3.1	0.6	0.1	1.3	0.5	0.4	1.7	0.5	0.6	1.1	0.8	1.3	1	0.1	0.5	0.9	0.3	0.3	0.1	0.5	0.5	1.9	0.4	2.1	4	2.8
Prupe.1G023200.1	0.7	0.7	0.6	1.5	1.5	0.4	1	3.4	0.2	0.1	3.1	0.1	2.7	1.5	0.3	0.1	2.7	0.1	0.2	4.6	0.6	0.6	1.6	0.3	1.6	7.4	1.2	2.2	5.9	15.8	2.8	9.6	0.8	1	5.1	0.4	6.1	3.3	8.3	28.7	2.2	20.2	8.7	2.6	34.3
Prupe.1G023300.1	0.5	0.5	0.6	0.9	0.9	0.2	0.4	3	0.3	0.1	2.9	0	1.8	0.7	0	0.1	2.5	0	0.5	4.9	1.4	0.5	1.3	0.3	0.7	3.3	0.4	0.3	1.7	10.5	1	1.6	0.2	0.2	1.8	0.1	0.1	1.1	12.8	40.4	2.3	24.4	11.3	3.4	43.4
Prupe.1G023400.1	1.4	1.3	1	1.3	1.6	0.4	0.7	3.8	0.3	0.1	4.9	0	2.2	1.3	0.2	0.1	3.8	0.1	3.3	29.4	6.1	2.4	8.4	2.5	3.9	23.7	2.5	1.6	14	18.1	6	22.1	1.7	1.1	16.1	1.6	2.4	6.3	12.4	58.5	3.1	31	17.6	5.3	69.5
Prupe.1G023600.2	0.9	3.6	1.8	1.5	1.2	1	1.7	3.9	1	2.8	1.8	3.2	3.1	1	1.6	1.2	3.7	1	1.7	11.6	5.3	3.5	9.4	3	12.5	15.2	8.9	3.8	7.6	6.8	2	8	1.3	2.5	5	2.8	6.4	4.6	9.1	7.5	7.1	18.1	5.2	6.4	18.7
Prupe.1G023700.1	22.5	8.3	20.3	4.8	1.9	9.4	7	5.8	13.5	3	6	4.5	6.2	3.4	9.1	9.8	9	11.1	30.9	16	23	8.2	15.6	10.6	16.7	14	9.6	5.9	0.3	3.6	0.4	3.8	3.6	0.5	3.8	5.8	10.3	2.7	2.5	1.3	1.3	2.1	4.1	1.6	6
Prupe.1G023900.1	0.6	0.5	0	0.1	0.2	0.2	0.2	0.2	0.2	0.2	1.3	0.4	0.1	0.3	0.2	0.9	0.5	1.2	0.3	0.1	0.1	0.3	0.6	0.2	0.4	0.4	0.2	0.2	1.1	0.1	1	0.8	0	0	0.8	0.2	0.6	0.3	0	0	0.1	0	5.5	0	0
Prupe.1G024100.2	0	1.3	6.3	10.9	17	16.1	4.1	5.3	8.4	1.6	5.5	14.1	10.6	13	10.9	1	2.4	11.4	0	0.6	0	0	0.5	0	0.2	0	0	0	0.7	0	1.2	0	2.5	1.2	2.3	0.3	0.3	1.2	0	62.1	51.3	54.4	59	47.5	52.3
Prupe.1G024500.1	0.2	0.2	0.1	5.9	0.6	0.2	0.2	0.3	0.3	0.4	0.2	0.2	4.2	0.3	0.3	0.2	0.1	0.1	1.7	2.6	1.7	4.6	4.5	3.1	7.7	3.5	2.6	0.8	0.9	0.9	0.3	0.6	0.1	0	0.5	0.3	0.8	0.4	0.6	0.5	0	0	0	0	0
Prupe.1G024700.1	0	0	0	0	0	0	0	0	0	0	0	0	0	0	0	0	0	0	0	0	0	0	0	0	0	0	0	0	0	0	0	0	0	0	0	0	0	0	0	11.1	0	0.5	0.2	0	0.7
Prupe.1G025000.1	6.4	14.5	7.7	5.7	13.8	8	5.5	11.6	2.8	6.3	21.4	6.8	11.3	17.9	5.7	10.1	22	11.4	10.6	16.6	11.2	9.6	15	11	12.3	11.2	9.6	12.4	32.3	32.9	6.5	59.9	21.2	18.1	58.1	9.8	11.7	18.8	44	17.1	32.7	25	15.6	33.8	21.8
Prupe.1G025700.2	4.1	7.4	5.7	5.9	6.5	5.2	4.1	23	2.6	2.9	3.8	0.6	5.4	9.4	5.9	2.3	8.7	3.3	1.9	4.6	2.1	4.8	14.3	5	9.1	24	8.8	0	0	0.2	0	0.9	0.3	0	0.7	0	0.2	0	0	10.4	3.2	4.9	4.4	3.5	12.2
Prupe.1G025900.1	0	0	0	0	0	0	0	0	0	0	0	0	0	0	0	0	0	0	0.1	0.4	0.4	0.3	0.1	0.6	0.1	0.2	0.5	1.3	1.3	0.3	0.2	2.6	0.5	0.7	1.6	0.5	3.2	0.3	0.7	5.4	0.2	0.4	2.5	0.2	0
Prupe.1G026000.1	0	0	0	0	0	0	0	0	0	0	0	0	0	0	0	0	0	0	0	0	0	0	0	0	0	0	0	6.1	0	0.3	0.5	0.6	0	0.2	0.1	0	2.9	1	0.1	0.1	0	0	0.1	0.1	0
Prupe.1G026100.1	0	0	0	0	0	0	0	0	0	0	0	0	0	0	0	0	0	0	0.3	0.9	0.3	0.1	0.6	1.1	0	0.6	0.3	0.5	0.9	0.4	0.1	2.1	0	0.7	1.5	0.6	3.2	0	0.5	10	0.4	0.8	1.2	0.1	0.1
Prupe.1G026400.1	47.6	136.7	24.7	28.6	73.3	58.1	72.7	92.6	38.7	71.1	156.1	54	66.9	65.3	61	66.6	226	73.2	29.2	63.6	48.2	78	89	64.7	94.8	78.2	77.5	111.9	410.1	76.8	214.6	292.9	173.3	260.5	268.9	100.4	79.9	383.9	128.7	61.6	156.4	86.8	33.2	125.4	67.2
Prupe.1G027100.1	9.4	11.3	17.1	23.2	7.5	4.9	12.5	9.6	9.2	1	2.8	0.3	10.7	10	8.2	0.8	2	0.8	18.2	3.2	9.7	13.3	5.2	10.7	15.1	15.9	10.1	0.6	0.5	0.4	0	0.3	0.6	0	0.3	0.4	1.1	0	0.2	1.4	1.4	0.5	7.4	1.3	1.5
Prupe.1G027100.3	1.8	8.1	6.1	16	7.6	7.7	14	3.6	5.6	0.4	0.9	0.4	13.7	8.1	6.2	0.4	0.3	0.6	19.4	10.4	16.2	4.7	7.7	3.8	4.4	0.1	5.3	1.6	0.3	2.1	0.6	0.5	2.5	0.8	0.8	1	4.2	0.6	1.7	3.5	7.8	7.4	29.9	7.9	8.4
Prupe.1G027500.1	7.6	10.8	11.3	12.3	18.3	21.3	8.7	8.5	4.8	2.3	7.4	2.3	7.6	10.8	7.3	3.5	8.7	2.9	14.4	15.8	18.2	16.7	17.1	14.8	19.6	31	13.5	4.9	7.7	13.9	3	4.6	5.3	1.7	8.8	9.8	6	3.7	13.1	0.8	5.1	2.3	1.8	12.6	2.9
Prupe.1G027600.1	1.1	2.1	2	10	6.8	1.5	5.1	2.6	2.2	6.6	1.7	3.2	3.7	0.6	2.3	0.3	0.3	0.1	0.7	0.3	0.5	5.1	0.6	0.2	2.4	1.1	0.9	0.6	0.4	0.5	1.1	1.4	0.5	0.3	0.5	1	0.6	0	0.4	2.6	1.2	0.5	9.6	0.3	0.3
Prupe.1G027700.1	4.9	4.4	3.6	3.9	8.8	5.5	4.7	7.2	6.4	5.2	1.1	3.7	4.7	9.2	10.2	4	0.8	4.4	38	33.3	34.2	26.4	23.3	16.2	22.9	17.8	24.4	3	1.8	5.2	0	3.8	5.4	0	1.3	12.1	5.8	0	4.9	3.7	17	11.6	13.2	17.5	17
Prupe.1G027800.1	11.6	3.5	13.8	13.2	5.4	6.5	11.2	5.9	14.6	5.7	3.1	6.7	13.6	4.8	8.9	6.1	3.6	8	18.6	16.9	16.4	22.6	12	7.7	8.7	12.7	7.2	8	4.4	5.1	3.1	2.4	6.5	3.6	1.7	6.1	11.2	2.3	3.3	13.8	11.1	17.1	38.3	7.7	12.9
Prupe.1G028300.1	0.3	8.4	0.3	1.2	9	1.6	2	3.9	0.8	0.6	2.5	0.5	2.3	5.6	2.6	0.4	2	0.2	0.2	0	0	0	0.4	0.1	0.2	0.2	0.2	0.1	0.1	0	0.2	0	0	0	0	0	0	0	0	0	0	0	0	0	0
Prupe.1G028400.1	0	0	0	0	0	0	0	0	0	0	0	0	0	0	0	0	0	0	205.9	192.4	441.6	109.2	35	49.8	119.7	83.7	112.3	15.5	92.9	103.7	24.3	183.3	82.3	12.4	142.2	65.4	30.2	197.9	121.2	26.4	193.3	32.6	23.6	251.1	126.2
Prupe.1G028500.1	516.5	1283.8	427.7	1065.2	1504	1037.2	2234.7	1530.5	451.2	87.8	2079.9	101.4	1102	1102.9	461.5	294.9	2173.2	214.4	193.5	163.8	560.8	367.1	151.7	343.1	374.2	300.4	443.6	14.4	301	188.4	28.3	245.4	46.7	18	255.5	39.2	14.7	453.1	170.4	15.9	187.9	71.1	2.5	126.2	82.3
Prupe.1G028800.1	13.8	710.4	75.1	256.6	728.4	176.9	429.4	735.5	59	3.5	576.7	5.2	404.2	646.7	85.5	25.4	871.8	15.7	34.5	46.9	81.9	10.3	57.9	22.4	29.4	86	16.3	4.1	183.1	47.1	5.4	292.4	9.5	3.3	352.9	9.1	5.3	207.8	11.8	118.7	1032.4	120	10.3	536.1	94.6
Prupe.1G028800.2	0	2.3	0.3	3.5	4.1	5.9	3.3	1.4	0.4	0.1	0.3	0.2	2.8	6.7	2	0.1	0.4	0	0.7	0	0.5	0	0.3	0	0.4	0.5	0	0	1.5	0.5	0.4	0.4	0	1.3	0.6	0	0	0	0.6	0	12.1	5.4	0	9.3	2.4
Prupe.1G028800.3	0	0	0.9	0	0	9.6	3.2	0	0	1.7	6.4	5.4	0	0	0	4	0.8	3	39.1	77.7	105	13.2	47.8	14	20.7	36.1	21.4	4.4	226.9	49.8	7.5	315.4	14.5	4.3	434.4	13.7	3.7	263	67.2	117.9	742.6	240.7	6	274	99.6
Prupe.1G028800.4	0	0	0	0	0	0	0	0	0	0	0	0	0	0	0	0	0	0	0.5	0.4	1.3	1	4.5	1.3	0.8	3.7	0.3	0	0.9	0	0	1.1	0.6	0	0.6	0	0.6	0	0.3	3.7	31.1	11.9	0	13.8	2.9
Prupe.1G029200.1	0	0	0	0	0	0	0	0	0	0	0	0	0	0	0	0	0	0	0	0	0	0.6	0	0	0	0	0	0	0.4	0.1	3.6	0.7	0	0	0	0	0	0	0	2.5	0.3	0.5	5.6	0.3	0.2
Prupe.1G030000.4	0	0	0.1	0	0	0.1	0.1	0	0.1	10.1	4	8.6	0	0	0	1.5	0.6	1.1	1	0.8	1.8	1.4	0.8	2.3	1.5	2.3	1.7	6.4	1.1	4.3	0.3	2	9.9	3.1	3.1	4	4.3	3.6	7.9	1.7	1.1	1.4	3.9	2.3	1.3
Prupe.1G030200.3	0.4	0	0.8	0.3	0.3	0.3	0.3	0	0.3	0.1	0.2	0	0.5	0.2	0	0.2	0.1	0.6	4.9	2.8	7.9	2.5	2.7	0.7	2.4	2.8	3.7	10.7	0.3	1.1	0.8	0	3.1	0.8	0.4	0.7	1.5	0.4	0.5	0	0	0	0.5	0.3	0
Prupe.1G030200.5	3.6	3.3	5.3	4.6	3	4.7	2.6	3.1	1.5	6.2	3.9	2.3	4.9	1.8	1.5	2.2	2.8	0.8	2.8	0	1.4	0.9	0.6	1	2.4	0.5	0.5	1	3.6	3.3	1.7	6.1	0	5.6	1.7	3.6	1.4	5.3	6.1	7.4	0.4	1.5	3.9	2.7	3.2
Prupe.1G030200.7	10	8.6	9.7	8.4	8.7	8.2	8.9	6.8	7.5	17.4	12.4	17.2	8	8.5	8	16.1	8.6	15.1	17.8	12	15.3	11.2	4.7	7.5	9	7.4	6.1	16.8	0.3	1.8	0.9	1.5	2.2	0	7	2.9	6.9	0.8	2.9	15.2	20.9	6.5	12.2	14.3	11.9
Prupe.1G030500.1	0.2	1.4	0	2.6	2.3	0.7	1	19.3	0.6	0.6	4.7	0.2	3	1.7	0.2	0	1.1	0	1.7	118.9	11.8	0.1	5.4	0.2	3.9	53.6	10.6	1.2	14	16.4	10.3	29.7	0.9	0.8	22.2	0	0.8	3.7	3.6	133.4	2.1	36.4	24	6	107.8
Prupe.1G030700.1	14.5	7.3	2.7	2.8	6.8	1.2	7.3	10	6.2	8.9	2.5	3.1	2.2	2	15.8	7.5	2.1	4.6	32.5	10.5	20.8	39.3	25.2	41.4	17	19.7	29.5	0.8	0.5	0.3	0.5	3.7	0	0	0.7	0.8	2.3	0	0.7	2.4	2	1.4	0.4	1.8	2.2
Prupe.1G030700.3	27.4	16.1	14.8	9.6	23.6	15.1	14.5	15.1	31.2	41.3	13.2	38.8	5.6	19.3	34.4	39.9	13.7	45.9	10.9	5.4	6.3	2.2	3	5.3	5.3	3.9	3.9	0.2	0.3	2	2.4	0.6	1	0	0.7	1.9	0.4	3.9	0.7	17.9	27	21.1	6.1	28.1	20.6
Prupe.1G030700.4	0.4	0	0.4	0.2	0.4	0.4	0.2	0	0.5	0	0	0.4	0.3	0.3	0.2	0	0.1	0	0.8	1.1	0.7	0.7	1.5	7.5	0.6	1.4	3.4	0	0	0	0	0	0	0	0	0	0.3	0	0	1.4	1.1	2	0	0.9	1
Prupe.1G030700.5	19.8	12.5	13.4	7.1	12.8	22.5	16.5	16.3	31.1	66.1	18.1	68	7.8	10.8	34.8	48.7	15.6	51.5	14.3	10.8	13.4	13.1	10.9	25.6	3.6	5.4	17.9	2.9	8.8	0.9	0.5	1.5	3.8	5.5	1.8	1	5.6	6.4	2	3.7	25	16.6	3.3	22.4	12.4
Prupe.1G030800.20	24.8	16.2	20.4	15.7	20.9	12.6	14.7	17.1	28.1	5.1	3.3	5	16.3	20.1	32	5.8	4.7	11.5	0	0	0	0	0.2	0.3	0	3.3	0	1.6	0	0	0	0.2	0.5	0	0.6	0	4.3	0	0	1.6	0.6	0.2	1.3	0.3	1.5
Prupe.1G030800.22	6.5	1.1	2.3	1.9	3.9	5.1	2.5	0	2.4	2.6	0.3	1.6	0.4	2.2	1.2	2	0.3	2.5	10.4	7	5.7	8	11.7	8.9	4.7	7	7.7	2.9	1	0	0	0.2	0.8	0	0	2.9	3.2	0	0.4	10.1	6.7	11.9	11	5.9	7.9
Prupe.1G031100.1	9.4	16.8	9.6	13.3	11.7	2.9	6.9	7.2	2.4	0.1	0.2	0	21.3	18.9	2.1	0	0.4	0.3	5	11.3	6.8	17.2	10.7	8.8	15.8	17.3	20.8	0.2	0	0.3	0.6	0.8	0.3	1.3	0	1.1	0	0	0	4.1	18.5	11.7	10.1	16.4	8.3
Prupe.1G031300.1	0.6	0.1	0.3	16.7	0.2	0.9	1.1	0.1	0.3	0.2	0.1	0.5	11.5	0	0.3	0.3	0.4	0.4	4.3	0.9	10.7	7.8	0.4	0.3	21	0.3	5.6	6.4	1	2.7	2	0.7	11.5	2	0.6	2.6	10.1	0.8	2.4	4.3	1	0.9	1.4	1	1.5
Prupe.1G031800.1	0.1	0.1	0	11	0	0.1	0.3	0	0	0.1	0.2	0.2	10.7	0	0.1	0.1	0.1	0	9.2	1	3.4	10.7	0.7	1.3	24.2	0.3	2	1.1	0	0.9	0.4	0.7	0.4	0.9	0.4	1	4.1	0.5	0.2	2.5	0	0	0.1	0.1	0.1
Prupe.1G031900.1	0	0	0.1	4.4	0.3	0.1	0.3	0.1	0.2	0.2	0.3	0	3.7	0.1	0.1	0	0	0.1	2.2	0.6	3	1.8	0	0.1	4.4	0.1	0.8	0.4	0.3	0	1.7	0.2	0.5	1.8	0	0.8	1.1	0.6	0.3	1	0.1	0	0.1	0	0.1
Prupe.1G032000.1	0.1	1.4	0.3	0.1	0.2	0	0.4	3.2	0.7	1.2	1.7	1.1	0.2	0.3	0.4	2.4	1.5	0.8	0.4	0	0	0	0	0	0	0	0.1	5.2	0	0	0.5	0	0	0	0	0	2.1	0.6	0	0	0	0	0.2	0.1	0
Prupe.1G032400.1	0.6	0.2	0	0.2	0	0.2	2.8	0	3.2	3.7	0.6	10	0.5	0	0.7	9.3	0	1.8	0.2	0	0.2	0	0	0.1	46	0	7.6	30.4	1.6	0.5	2.3	0	6.2	1.3	0.2	0.4	79.6	2.2	0.4	7.8	0.5	1.5	13.1	0.7	0.9
Prupe.1G032500.1	1.5	0	0	0	0.1	0.1	4.3	0.4	5.2	3	2.1	3.3	1.6	0.4	2.3	5.9	0.4	2.8	0	0.1	0.3	0.1	0.4	0.1	8.4	0.4	3	101.5	0.3	0.5	14	1.4	2.5	6.3	0.8	0.7	104.8	2.7	1.2	6.7	3.2	2.4	2.7	0.2	0.3
Prupe.1G032700.1	0	0	0	0	0	0	0	0	0	0	0	0	0	0	0	0	0	0	0	0	0	0	0	0.1	0.4	0.1	0.1	4.2	0.6	0	0.6	3.5	0.5	0.4	1.3	0	2.7	0.7	0	0.2	0	0	0	0	0
Prupe.1G032800.1	0.1	0	0	0	0	0	0.1	0.1	1.2	0.1	0	0.2	0	0	0.4	1	0	0.1	0	0	0.3	0	0	0	1.3	0	0.1	23	0.1	0.1	0.5	0.4	0	0.3	0.3	0	13.3	0.2	0	0.6	0	0.3	0.2	0	0.3
Prupe.1G032900.1	0	0	0	0	0	0	0	0	0	0	0	0	0	0	0	0	0	0	0	0	0	0.2	0.1	0.3	0.1	0	0.1	4.4	0.2	0	3	3.6	0.6	0.6	1.6	0.1	4.9	1.6	0	0	0	0	0	0	0.1
Prupe.1G033000.1	0	0	0	0	0	0	0	0	0	0	0	0	0	0	0	0	0	0	0	0	0	0	0	0	0	0	0	4.9	0.3	0.1	0.8	0.1	4.4	3.2	0	0.5	7.4	0.3	0.2	0	0	0	0	0	0
Prupe.1G033100.1	1	0	0.5	0.1	0.2	0.4	2.4	1	4.6	1.4	3.7	1.4	0.6	1.1	1.9	4.6	2.2	1.1	0	0.2	0	0	1.5	0	1.7	1.1	0.4	56.1	0.4	0.3	6.9	1.7	0.6	0	3.9	0.4	36.1	3.4	0	1.2	0	0	1.2	0	0.2
Prupe.1G033200.1	5.5	3.6	3.1	3.6	7.7	2.8	5.6	15.7	4.3	0.6	9.2	0	12.3	8	7.9	1.9	17.6	3.2	1.9	4.3	1.8	7.6	6.3	3.7	11.4	9.3	5.2	0.9	0.3	0.7	0.7	0	1.1	0.2	2	0.8	1	0	1.4	8.8	8.8	10.6	8.7	5.9	12
Prupe.1G033500.2	1.3	0	0.9	1.8	1	0	0.4	2.8	1.4	0	0	0	0	0	0	1.1	0.7	0.2	0.4	0.5	0.3	0.3	3.5	2.7	1.3	3.2	0.5	0	0.2	0.5	0.6	1.4	0	0	0.3	0	1.2	0	0.9	0.9	1.3	5.2	3.8	0	2.1
Prupe.1G033700.1	17.1	10.7	31.3	0.1	7.7	22.1	0.8	10.2	36.4	24.8	6.6	40.6	0.2	10.6	20.5	27.6	5.4	34.4	1.1	1.6	2.1	0.5	0.2	0.5	0.2	0.1	0.2	4	0.1	0.3	0.2	0.2	0.4	0.5	0.1	0.1	3.3	0.1	0	1.1	0.8	1.6	0.8	0.9	0.7
Prupe.1G033800.1	0.3	0.2	0.2	18.8	0.3	0.3	0.2	0.1	0.2	0.1	0.2	0.1	18.3	0.2	0.1	0.1	0.3	0	17.5	1.3	9.5	15.9	0.8	1.6	40.8	0.5	3.6	3.6	1.1	0.7	1.8	0.6	0.5	0.5	0.8	0.3	4.5	0.2	0.6	3.3	0.1	0	0.1	0.1	0.2
Prupe.1G033900.1	11.2	4.7	17.6	0.5	3.3	5.1	0.7	5.4	24.3	9.4	2	15.9	0	8.4	15	14.4	1.8	13.8	0.7	0.5	1.6	1.9	1	1.9	4.8	0.9	2.5	5.3	0	0	0.8	0	0.2	0	0	0	4.6	0.1	0.1	1.8	8	3.1	4.5	7.3	6.1
Prupe.1G033900.2	2.7	1.5	8.7	0.5	3	16.2	1.8	1.3	7.2	8	3.5	12.2	1.9	0.5	3.7	5.8	2.6	16.6	0.4	0.4	0.2	0.1	0	0	0	0.2	0.1	2.4	0	0.4	0.2	0.1	0.4	0.4	0.2	0.1	0	0	0	5.5	13.9	8	14.9	14.6	13.7
Prupe.1G034000.1	1	0.9	1.2	15.4	0.7	1.2	1.1	0.8	0.5	1.1	1.7	0.8	14.7	0.7	0.7	1.2	1.5	0.6	1.2	0.1	0.3	1.2	0.1	0.1	3	0.3	0.3	0.7	0.5	0.2	0.1	0.1	0	0	0	0.1	1	0.1	0	3.6	0.1	0.1	0.9	0.2	0.3
Prupe.1G034700.1	5.9	8.9	5.1	10.1	10.6	16.1	13.5	16.2	8.1	16	54.1	15.1	14.3	10.2	3.6	13.8	142.8	12.3	7	10.5	11.1	6.8	16.2	4.9	7.1	8.9	5.3	147	189.8	42.7	82	279.5	90.2	52.4	127	66.5	97.9	237.3	91.5	88	39.1	69.5	69	51.7	81.4
Prupe.1G034800.1	0.6	4.7	2	11	5.1	5.3	10.7	2.4	1	0.2	3.2	0.1	11	4.6	2.3	0.2	5.4	0.2	4.3	3.1	5.3	5.4	4.9	2.5	8	5.5	4.7	4.2	2.7	1.9	1.4	2.1	3.3	1.7	2.5	1.5	3.2	3.1	0.8	1.5	5.8	1.7	2.7	12.2	1.4
Prupe.1G035500.1	2.4	2.6	1.6	2.3	3.8	1.9	7.3	7.4	12.2	16.1	3.6	15.3	5.4	4.8	6	5.9	2.1	5.2	0.7	0.5	0.7	1.1	0.8	0.9	1.3	0.7	1	13.2	2.1	1.6	3.1	1.3	5.2	4.3	1.1	5.8	9.3	3.6	1.6	45.2	9.3	14.7	16.3	6.5	14
Prupe.1G036500.1	1.6	0.1	0.1	0	0.1	0	5.2	1.2	10.2	17	0.6	7.6	2.3	0	7.4	4.5	0.1	4.2	0	0	0	0	0	0	0	0	0	0	0.2	0.1	0.2	0.8	0	0	0	0.5	0.2	0	0.3	0	0	0.1	0	0	0
Prupe.1G036700.1	17.9	22.5	11.6	5.2	26.2	10.4	8.5	18.7	15.1	40.2	20.7	30.4	7.3	25.3	19.1	24	25.3	24.6	4.6	5.7	3.5	17.9	14.2	16.8	14.2	10.9	14.2	0.2	1.7	0.3	2.4	4.9	1.1	1.5	5.3	2	0.6	0.8	1	0	0	0	0	0	0
Prupe.1G036900.3	0.3	0.6	0.2	0.7	3	2.2	1.5	1.6	0.6	0	0.1	0	2.5	3.8	1.7	0	0.4	0	1.3	2.6	1.4	2.1	2.4	1.7	2.5	1.4	2.3	1.5	2.4	3.6	0.5	4.4	4	5.6	10.8	4.7	5.2	4.8	8.8	1.8	4.9	0.2	5.1	2.2	0.2
Prupe.1G037200.1	0.1	0.2	0.1	3.7	0.5	0.4	0.2	0	0.1	0.1	0	0	1.3	0.1	0.2	0.1	0	0	3.9	2	1.9	5.6	0.6	1.5	5.4	1.1	5.2	0.1	0	0.3	0.2	0.4	0	0	0	0	0	0	0	0.1	0	0	0.3	0	0
Prupe.1G037900.1	1.8	1	4.1	2	1.4	6.5	3	2.7	11	17.4	7.2	54	1.1	1.6	4.9	18.6	3.6	10.6	2.9	9.5	14.9	0.3	1.5	4.6	3.5	3.9	2.5	7	4.1	18.4	2.8	10.6	4.7	3.3	7.5	2.4	6	11.2	24.7	21.4	1.6	5.9	3.3	1.1	5.3
Prupe.1G038000.1	22771	11284	23150.4	3594.3	8896.8	18474.5	7579.5	14703.5	16514.8	75434.8	14546.7	71845.5	3256.3	13739.6	15194.7	50848.8	24684.3	64517.8	265.2	2046.3	1270.1	169.3	974.8	922.2	649.1	1745.5	719.8	3913.5	5422.1	11688.9	6576.9	9639.5	8142.5	10112.8	8437.5	11972.5	4626.1	6784.4	16492.7	421.9	4120	3161.9	666.9	6670.9	2892.8
Prupe.1G038100.1	2033	91.7	1124.8	403.2	95.2	3844.8	567.8	72.3	273.5	1304.9	233.6	2063.5	228.9	64.7	252.7	1378.6	719.9	1442	5.9	17.7	63.7	1.8	1.8	2.6	31.3	5.9	25.6	3016.9	483.1	2664.7	3747.9	714.8	5155.9	8501.1	727.4	7669.5	5128.2	1039.9	5265.4	19.9	98.3	150.1	15.8	82	149.7
Prupe.1G038200.1	87.3	0.1	11.9	0	0.5	24.9	1.6	1.1	21.5	1146.7	2.6	1091.8	0.2	1.6	8.3	955.2	1.4	794.6	0.1	7.8	0.8	0	0.6	0.1	0.1	0.2	0.1	132.5	3.9	9.8	29.6	0.2	311.4	35.3	3.4	326.1	82.3	8.4	15.8	3.8	36.2	34.4	0	5.6	0.7
Prupe.1G038600.2	50.7	81.6	58.9	39	43.7	57.1	61.6	46.8	92.1	143.1	63.7	121.9	53.2	39.9	72.6	116.4	34.7	119.5	4.8	18.9	7.7	7.9	20.8	16	10.2	21.4	15.9	53.5	21.4	19.9	71.7	45.6	16.8	47.5	42.9	26.6	54.7	23.9	24.5	24.3	12.2	9.1	27.9	7	13.7
Prupe.1G038700.1	10.6	8.6	8.4	21	4.9	7.5	9.4	4.3	6.4	5.1	14.4	3.3	21.9	4.8	5.7	7.3	11.2	6.6	9.3	4.5	5.7	10.4	2.1	4.1	9.8	2.5	4.4	17.7	8.7	5.6	6.5	7.3	6.5	3.4	7.7	4.4	22.4	7.2	3.8	11.5	3	3	63.5	4	3.9
Prupe.1G038800.1	12.5	16.8	4.6	4.3	5.7	7.1	11.5	12.8	11.6	17.4	31.8	14.6	5.6	14.3	11.2	22.4	12.9	21.5	28.6	14.1	18.5	20.9	14.3	21.7	7.3	6.7	14.2	60.3	212.9	90.4	68.2	148.1	273.5	84.7	159.2	242.4	39.8	453.2	80.1	2.8	25.7	12.6	11.6	18.5	9.2
Prupe.1G038900.1	155.8	94.3	99.5	86.7	100.5	79.4	99.7	97.7	154.5	154.1	37	139.1	75.1	94.1	149	136.5	43.6	136.3	74.3	45.7	63.2	57.8	49.8	87.6	46.1	45.4	56.2	32	23.6	30.4	17.7	35.6	54.8	20.3	29.1	57.4	41.1	34.4	16.2	109.2	82.7	57.5	62.3	78.8	97.9
Prupe.1G039000.1	108.1	174.1	73.1	115.6	196.1	110.3	134.5	224.6	121.1	151.8	238.2	126.3	135.8	172.9	103	131.5	210.6	114.2	63.8	307.2	94.8	87	184.3	93	182.1	336.2	159.9	261.9	301.4	234.1	205.8	372	147.5	221.2	296.9	151.1	220.2	314.4	254.3	368.8	139.9	206.9	288.5	220.6	461.6
Prupe.1G039500.4	0.4	2.1	0.3	0.4	2.3	0	0.6	2.3	0.4	0	0.1	0	4.7	3.5	0	0.1	0.2	0.2	0.7	1.2	0.5	4.1	2.3	3.3	1.5	1.7	3.3	0.3	0	0	0	0	0.3	0	0.2	0.2	0	0	0	0	1.4	0.7	1.3	0.2	1.4
Prupe.1G039600.1	1.1	6.9	2.9	8.8	4.6	3.8	8.4	5.4	2.1	1	14.7	1.4	13	5.3	0.9	0.5	9.2	0.3	2.3	2.4	1.6	2	2.5	0.9	2.5	5.1	2	5.1	7.1	6	0.5	10.2	3.4	3.3	6.1	3	6.9	4.8	2.6	3.6	3.6	2.4	5.4	3.6	3.3
Prupe.1G039900.1	52	120.4	55.1	56	98.7	108.6	86.6	109.2	88.3	141.3	149.1	136.1	56.9	96.1	80.3	91.7	81	82.5	49.6	73.5	52.9	25.4	22	26	33.2	28.8	22.9	0	0	0.2	0	0.1	0	0	0	0	0.3	0.7	0.8	168.9	71.6	51.4	118.5	24.4	53.7
Prupe.1G040100.2	0.3	0	0.3	0	0	0.5	0.1	0	0	0.5	0.1	0.3	0	0	0	0.1	0	0.5	0.2	0.7	0.5	0.2	0.4	0	0.1	0	0	0.7	0.2	0.3	0.3	0.8	0.4	0.9	0.3	0.3	0.4	0.3	0.3	0.4	0.2	0.6	4.1	0.9	0
Prupe.1G040200.2	27.9	22	27	17.9	19.9	24.6	18.3	24.2	32.4	44.5	9.6	35.2	14.7	20.3	34.3	45.7	11.6	46.5	33.3	27.2	31.5	21.8	21.1	20.4	20.8	34	20.2	45.3	20.9	12.1	16.2	11	21.7	22.2	25.4	35.4	33.4	8.5	30.2	14.5	14.3	22.7	10.5	14.6	18.6
Prupe.1G040400.1	1	1.6	5.1	2.6	3.1	2	2.3	1.2	3.6	0.1	0	0.1	0	3.7	3.6	0.1	0	0	0.8	0.3	0.5	0.1	0	0.6	0.3	0.5	0.2	0	0	0	0	0	0	0	0.2	0	0	0	0	0	0.3	0	0	0.3	0
Prupe.1G040400.2	36.9	95.2	52.2	93.1	100	19.7	48.8	82.9	32.4	7.7	37.6	3.7	54	95.8	25.1	11.8	40.5	11.5	29.7	49.8	41.3	32.4	91	47.2	48	94.1	34.3	1.1	7.7	12.9	2.2	19.5	6.3	5.6	21.1	5.6	9.9	6.5	8.4	4.1	38.5	15.5	25.3	56.9	26.3
Prupe.1G040500.3	0.8	3.4	4.1	17.3	1.9	16.9	3.4	5.1	0.8	12.2	14.9	14.9	1.2	1.3	0	10.7	13.1	11.5	15.9	19.3	22.5	8.4	8.4	0	13.4	14.2	12.2	3.8	8.4	15.4	0	12.8	1.2	4.8	6	4.8	15.6	14.6	7.8	35.6	47.8	42.4	32.7	49.7	42.8
Prupe.1G040700.4	35.1	53	36.2	41.5	59.6	9	25.1	53.2	35.8	4.6	17.2	1.5	55.2	57.9	40.3	12.1	39.2	11.7	21.2	16.8	9.4	36.9	31	38.3	42.6	38.4	35.8	2.7	12.3	1.1	0.2	7.8	0	3.3	9	0	2.5	1.7	0.1	34.3	25.1	8.2	39.5	51.5	47.2
Prupe.1G041200.1	1	16	4.2	1.5	12	1.7	2.1	14.2	3.1	0.9	6.2	0.7	2.4	10.6	0.7	2.1	11	1.3	2.5	5.6	1.5	7.8	6.5	5.4	4	16.9	9.2	0.9	3.3	0.9	0.4	7	0.3	0.5	6.2	0.9	1.3	12.8	1.3	6.1	9.1	1.6	12.4	4.1	4.4
Prupe.1G041600.1	0.2	0.1	0	6	0.3	0.6	1.7	0.4	0.1	0	0.5	0.1	5.4	0.2	0.4	0.3	0.9	0.3	0.4	0.2	11.5	6.5	0	0	13.2	0.1	3.9	10.5	0.1	0	0.5	0.1	5.1	0.4	0.6	0	12.9	0	0	2.1	0	0	5.8	0.4	0.5
Prupe.1G041800.1	0.4	0.2	0.1	1.7	0.2	0.4	0.4	0.2	0.3	0.1	0.3	0.1	1.1	0.2	0.4	0.1	0.3	0.1	0.5	0.3	0.1	0.4	0.1	0.1	0.3	0.3	0.1	0.4	0.1	0.1	0.8	0	0	0	0	0.2	0.5	0.5	0	0.3	0.2	0.3	9.3	0.2	0.1
Prupe.1G041900.1	0.1	1.2	0.1	0.5	1.7	0.5	0.3	1.2	0.6	0.2	0.2	0	1.1	5.1	0.5	0.3	0.1	0.3	9.1	1.1	1.5	19	0	0.1	1.1	0.2	0.3	10.3	0.4	0.5	1.1	0.5	0	1.2	0.6	0.2	5.9	0	0.1	0.2	0.1	0	0	0	0
Prupe.1G042000.1	6.2	8.3	6.2	9.9	13.6	7	8	12.7	8.3	5.3	9.9	3.5	8.2	28.2	9.2	7.2	7.5	6.6	7.7	5.6	6.8	2.2	1.8	2.6	2	1.5	2.5	0.9	4.1	3.3	0.8	2.8	0.2	0.1	1.8	0.5	2	4.4	1.8	1.8	6.6	0.6	0.9	2.1	0.7
Prupe.1G042100.1	1.5	3.9	1.6	31.4	10.2	3.3	21.7	4.9	1.4	0.3	5.4	0.3	25	5	0.9	1.2	7.2	1.3	13.1	7.5	10.6	11.7	7	4.7	21.1	8.4	11.8	6.5	3.8	4.9	1.5	3.1	7.4	2.6	2.7	5.2	7.6	2.5	6.2	13	8.3	7	15.2	11.3	7.2
Prupe.1G042200.1	19.8	17.6	13.6	15.1	17.4	13.5	15.3	24.6	14.9	25.6	18.1	28.8	20.3	18.8	14.6	20.4	17.3	18.7	12.5	10.5	5.5	9.4	11.7	6.7	15.5	8.8	7.4	28	3.4	11.9	15.2	11.4	17.2	18.3	7	22.4	28.3	6.7	15.4	23.1	14.8	28	16.8	15.7	23.8
Prupe.1G042300.2	1.2	3.2	1.5	14.2	6.3	3.9	13.3	2.8	0.4	0.3	6	0.3	11.3	3.2	1	1.3	8.8	1.5	6.3	1.9	1.7	2.7	1.8	1.3	6.4	2.1	2.3	1.2	0.6	0.5	0.8	1.5	0.7	0.4	0.3	0.6	0.3	1	0.4	2.4	4.2	1.1	4	8	2.1
Prupe.1G042500.1	0.2	0.7	0.3	0.5	1.4	0.2	0.4	0.9	0.3	0.1	0.1	0	0.7	1.5	0.1	0	0.6	0	2.6	0	0	2.2	0	0	0	0	0.1	4.4	0	0	0	0	0	0	0	0	5.7	0	0.1	0	0	0	1.3	0	0
Prupe.1G042500.2	0.2	0.5	0.6	0.4	0.3	1	0.4	0.3	0.1	0	0.2	0.2	0.8	0.4	0.1	0.2	1.1	0.1	1.5	0.1	0	1.8	0	0	0.1	0	0.1	2	0.1	0	0.4	0.2	0.1	0.3	0.2	0.1	1.6	0	0.1	1.3	0.1	0.1	9.6	0	0
Prupe.1G042800.1	0.6	8.4	0.6	0.9	9.8	1	1.6	4.6	0.3	0	2.8	0.1	2.7	7.7	0.9	0.1	2.9	0.1	0	0	0	0	0	0	0	0	0	0	0.4	0	0.4	0.8	0	0	2.6	0	0.1	0.2	0	2.8	2	0.1	0.3	2	0.3
Prupe.1G043300.1	0.2	2.1	0.6	0.4	3.2	1	0.5	2.3	0.3	0	0.3	0	0.4	1.5	0.5	0.1	0.5	0	0	0	0	0	0	0.1	0.1	0.1	0	0	0	0.3	0	0.3	0	0	0	0	0	0	0.6	4	2.7	0.1	0	1.9	0.7
Prupe.1G043300.2	3.1	52.2	4.5	5.5	52.2	13.8	12.9	41.3	4.5	1.3	61.5	3.5	11.8	42	7.8	2.9	58.9	1.4	0.1	0.7	0.1	0.2	0.3	0.2	1	2.3	0.3	1	54.9	29.6	11.3	120.4	0.6	4.5	86.2	0.5	1.5	75.9	17.1	0.3	2.6	0.6	0.3	3.5	0.8
Prupe.1G043400.1	0.4	7.1	0.8	0.9	7.9	1.5	1.9	5.2	0.5	0.2	7.3	0.2	2.1	6.2	0.8	0.3	8	0.1	0	0	0	0	0	0	0.1	0.1	0	0	0.1	0.1	0	0.2	0	0	0.1	0	0.2	0	0.1	3.3	0.6	0	0.1	0.8	0.2
Prupe.1G043500.1	1.4	28.1	2.3	2.5	35.9	9.3	8	25.1	2.5	0.9	26.4	1.2	6	25.6	4.1	1.8	27.1	0.9	0	0	0	0	0	0	0	0	0	0	0.4	0.4	0	1	0.1	0	0.4	0	0.2	0.4	0.1	5.9	1.3	0.2	0.4	0.3	0.2
Prupe.1G044400.1	37	30.1	37.2	57.5	43.4	21.9	23.9	10.9	11.8	2.2	15.4	2.1	40.5	32.2	9.4	4.8	33	5.2	61.2	22.8	68	52.9	77.7	22.2	113.7	136.5	47.8	0.8	2.9	1	0	1	2.2	0.8	0.9	0.7	2.2	0	1.2	37.7	60.5	32.4	175.4	46.6	30.9
Prupe.1G045200.2	19.7	5.3	15.8	12.3	4.1	15	16.6	6.7	30.9	19.1	1.1	17.9	5.9	5.8	32	17.5	1.4	21.5	22.7	13.7	18.2	12.4	13.8	22.7	9.7	12.7	15.3	3.9	0.9	6.5	2.7	1.6	9.9	3	1.1	13	4.9	3.3	4.1	9.2	5.7	10.1	2.2	3.4	6.5
Prupe.1G045600.1	2.3	3.2	1.3	15.3	2.6	1.9	7.9	3.5	8.2	16.1	5.5	8.7	12.2	2.2	7.8	6.4	2.4	4.8	7.6	2.4	3.8	12.9	2.2	3.2	6	1.5	4.5	7.3	6.3	7.1	6	9.2	6.1	5.3	8.3	7.6	8.5	11.4	4	17.8	10.8	5.4	9.1	6.1	5.4
Prupe.1G045700.1	0.4	1.7	0.4	0.3	1.8	0.5	0.2	1.1	0.4	1.8	0.9	1.3	1.2	2	0.9	1.4	0.7	1.2	0.1	0	0	0	0	0	0.1	0.2	0.1	0.1	0.1	0.1	0.2	0.3	0.1	0	0	0	0.2	0.3	0	0.5	0	0.2	8.4	0.1	0.1
Prupe.1G045800.1	2.1	6.7	3.1	47.5	11.2	6.1	17.4	7.2	2.8	0.1	4.7	0.1	28.9	7.4	3.3	0.2	4.4	0.2	14.9	5.7	8.3	15.3	4.6	9.6	18.1	6.5	13.3	3	1	1.7	3.6	0.7	2.9	3.3	1	1.9	4.2	1.8	2	6	2.6	2.3	10.7	3.1	3.9
Prupe.1G045900.1	126.9	94.5	178.1	63.6	59.1	80	68.2	60.5	108.9	230.3	66.2	293.1	52.9	54.2	81	206.7	33	228.4	90	88.3	99.4	61.6	86.2	92.2	52	78.7	67.2	67.7	81	244.7	71.5	84.9	113.3	91.5	109.1	160.7	90.9	104.5	181.6	36.5	91.3	105.1	40.1	86.9	90.5
Prupe.1G045900.2	142.3	95	96.6	40.8	62.5	50.6	67.5	83.1	133.4	180.7	81.7	172.3	41.1	57.9	108.2	202.1	57.4	236.8	1.9	6.4	4	20.6	23.6	49	28.9	33.5	25.5	10.2	6.4	1.5	0.4	5.7	4.5	4.1	5.5	9.8	12.2	0	3.1	38	42.1	38.7	21.1	36	41.5
Prupe.1G046000.1	0.2	1.6	0.5	11.8	5.2	1.5	15.3	2	0.2	0	1.4	0	13.1	2.8	0.1	0	1.8	0	5.9	3.6	4.5	3.5	2	1.5	3.8	1.7	3.8	2.2	1	2.3	2.5	1	1.9	0.2	1.2	1.1	5	0.8	0.9	2.6	1.8	0.7	8.7	3.9	1.6
Prupe.1G046200.1	0.2	1.1	0.6	2.3	1.2	0.6	4	1.4	0.1	0	0.9	0	3.7	1.6	0.2	0	0.7	0	1.2	0.8	0.7	1.1	0.7	0.2	2.3	3	1	0.8	1.2	0.2	0.3	0.2	0.1	0.2	0.6	0.4	1.3	0	0	1	0.5	0.1	3.2	0.7	0.8
Prupe.1G046500.1	26.4	13.8	14.6	25.2	12.1	85.8	21.2	15.3	32	5.1	10.5	6.1	17.2	16.8	41.7	11.9	8.7	13.7	16.6	7.6	9.8	8.5	7.8	14.8	9.1	5.8	9.3	2	1.3	7.4	2	1.7	10.1	2	1.1	13.2	5.2	1.2	5.2	3.4	2	3.6	9.1	2	4.3
Prupe.1G046600.2	84.4	75.4	68.9	78.6	96.5	107.2	77.6	112.9	106.2	309.5	160	348.8	62.8	85.1	104.6	282.3	164.6	284.5	0	0	0	0	0	0	0	0	0.2	2.1	7.3	0	1	2.1	0	4.3	0	0	0.9	9.1	1.9	102.4	91.7	93	76.8	75.7	84.2
Prupe.1G046800.1	89.2	218.2	142.4	17.2	150.4	123.4	27.5	239	71.8	59.3	179.4	115.3	21.7	179.3	89	138.3	199.3	160.5	8.2	14.5	12	2.8	1.3	1.3	1.4	1.6	2	1	0.2	0.3	0.2	1.3	0	1.5	0.6	0.8	0.7	0.5	0.2	17.9	2.3	0.6	0.2	0.1	0.1
Prupe.1G047100.2	0.6	1.3	1.4	1.5	0	0.8	0.6	0.2	0.7	0.4	0.4	0	1.3	0.1	0.5	1.9	1.4	2.9	0.6	1.3	3.7	0.3	0.5	6.5	0.7	1.8	6.7	0	0.6	0.8	0	0.9	0	0	1.7	0.6	0	0	1	0.1	0.5	0.4	0	3.5	0.9
Prupe.1G047400.1	0	0	0	0.1	0	0	0	0	0	0.1	0	0	0.2	0.1	0	0	0	0	0	0	0.1	0.1	0.1	0.1	0	0	0	0.7	0	0	0	0.1	0.1	0	0	0	0.2	0	0	1.6	0	0.1	7.3	0	0.1
Prupe.1G047600.1	2.6	5.1	2.9	8.4	10.3	2.5	3.7	5	2.6	0.3	3.4	0.2	10.7	12.9	3.7	0.7	5.5	0.8	1.4	0.9	1.7	1.3	0.9	2.9	1.6	0.5	3.1	0.6	3.3	0.8	0.5	0.5	0	1.5	0	0.7	2.1	3.1	0	2.1	0.6	1.1	1.7	2.1	2.8
Prupe.1G047600.2	4.8	5.9	3.3	7	0.2	5.4	11.8	14	6.5	3.2	12.2	2.5	6.4	1	8.8	4	4.6	1.8	19.8	12.6	15.8	19.5	22.7	24.9	21	22.1	19.9	15.2	2.3	6.6	0.4	10.4	2.8	0.4	2.6	12.4	12.3	0.4	2.4	0	0.9	0.2	0	0	0
Prupe.1G047600.4	4.8	9.2	3.2	5.9	11.5	11.3	7	4.4	4	0.2	3.7	0.6	7.5	11	3.2	0	6.4	0.6	0.6	2	3.2	1.5	3.6	1.6	1.3	2	2.6	0.7	4	0.2	2.3	3.6	1.5	3.5	0.9	3.4	0.6	2.8	3.7	3.3	6.3	6	4.5	6.9	2.8
Prupe.1G048400.1	14.4	11.6	12.8	8.3	9.4	4.7	5.2	15.2	11.3	17	14.2	16	6.8	11.8	8.5	18.6	13	18.5	25.4	25.9	28.9	25.6	23.3	25.3	25.5	27.4	25.6	8.9	3.5	15.1	2.6	21.5	7.7	0	13.4	18	18.1	7.6	19.8	3.2	0.7	1.9	0.7	4.2	7.4
Prupe.1G048400.3	3.2	1.5	9.9	1.8	7.1	15	2.8	8.3	10.8	1.9	0	7.7	3.8	5.8	5.5	3.8	0.3	5.7	0	0.4	0	7.6	5.4	4.9	7.4	6	6.9	0.3	3.7	1	2.2	0.3	0.9	2	0	1	0	7.4	0.5	10.1	5.4	12.1	6.6	6	10.2
Prupe.1G049000.1	51.7	17.4	24.8	13.3	13.7	8.5	12.4	10.8	45.8	104.8	7.4	93.1	16.6	11.3	44	108.7	11.5	141.3	14.5	16.1	16	40.5	35	103.6	24.6	35	67	27.2	13	44.6	1.1	38.2	64.5	14.3	32.5	85.6	28.7	50.7	22.5	5.1	4.2	12.1	7.8	7.7	11.9
Prupe.1G049000.2	4.9	0	1.1	3.7	0	5	2.2	3.4	2.6	23.7	2.5	30.7	1	1.4	0	6.6	0.3	2.9	19.1	19.4	17.8	10.7	19.5	5	7.2	4.8	5.1	2.5	12.8	8.8	24.4	6.7	40.2	8.4	9.9	59.7	3.2	3.7	7.7	25.1	32	25.8	61.9	31.7	30.7
Prupe.1G049200.1	11.4	8.1	10.6	9.3	10.6	8.7	9	5.7	6	11.2	7.3	8.5	10.7	8.5	7.6	16	12.4	15	19.9	24.3	18.5	27.1	28.5	23.7	26.1	19.2	26.4	10.2	17.7	16.3	13.1	12.5	13.5	15	16.4	19.5	11.4	15.4	20.4	2.6	15.9	9.8	5.2	27.3	8.4
Prupe.1G049600.1	0	0.1	0	0	0.1	0	0	0	0	0	0.1	0	0.1	0.1	0.1	0	0	0	21.3	48.2	41.3	4	12	4.9	11	16.3	7.8	1	5.5	5.8	4.9	13.5	0.8	2.1	7.4	1.9	2.2	6.9	3.9	20.2	31.4	11.5	13.1	8	10.2
Prupe.1G050900.1	56.3	9.9	68.9	0	7.1	28.4	0.8	11.4	37.5	84.4	9.6	147.9	0.2	13.9	32.7	165.1	3	155.7	25.5	50	98.8	5.2	18.4	78.4	3.4	15.8	38.4	101.3	251.3	381.7	70.4	139.5	543	415.6	364.4	834.5	86.8	390	281.1	27.3	53.6	79.6	0.2	50.8	71.1
Prupe.1G050900.2	513.9	67.6	586.8	3.3	98.2	532.1	20	230.3	597.6	1630.6	179.7	2917.4	3.5	162.5	532.4	2471.7	61.5	2883.3	47.7	49.5	169.1	4.3	10.1	97.7	3.8	28.8	42.1	67	89.6	214.8	22.5	92.4	111.9	19.1	139.9	204.4	74.8	122.9	18.1	85.4	205.9	219	0.9	181.8	195.2
Prupe.1G051300.1	9.3	1.8	2.4	1.7	1.2	1.2	3.4	3	7.1	22	1.4	22.9	2.1	1.6	6.5	19.4	0.7	16.2	4.8	4.5	3.9	5.6	3.3	10.8	5.2	3.5	10.3	0.4	1.1	1	0.8	2.7	3.1	0.8	1.9	2	1.1	0.6	2.1	10	5.2	4	0.5	6.8	3
Prupe.1G051700.1	12.5	11.7	19.2	39.4	8.8	22.8	20.2	13.4	14.1	17.6	18.6	14.9	26.8	9.2	9.4	16.8	19.5	16.5	2.6	1.6	6.2	2.7	0.7	0.8	6.8	0.9	1.4	3.3	1.3	0.6	0.1	0.5	0.3	0	0.2	0.1	6.1	0.4	0.2	0.8	0.1	0.2	0	0.4	0.4
Prupe.1G052300.1	17.8	21.7	14.8	34.4	19.4	14.8	26.3	17.4	10.6	9	33.6	7.7	34.5	18.8	11.8	10.2	45.8	10.5	29.6	80.3	59.6	29.2	20.6	12.5	39.1	41.2	29.2	17.1	43	18.3	32.9	53	19	28.6	42.6	17.3	32.1	40.8	29.5	13.8	14.4	10.4	29.3	23.3	16.2
Prupe.1G052400.1	30.1	112.3	19.6	20.8	64.5	36.3	35.8	57.7	26.7	51.1	108.8	39.7	35	59.4	41.1	44.1	98.3	43.9	15.4	28.3	31	8	16.7	12.6	12.5	26.5	14.2	139.4	281.9	151.4	150.1	222.8	250.1	226.6	202.3	162.7	121.7	305.1	135.1	65.4	29.7	31.8	25	16.4	34.7
Prupe.1G052500.1	16.3	12.7	17	20.4	17.1	13.7	14.2	17.4	13	14.6	5.2	12.4	23.5	15.2	21.3	11.9	8.3	10.2	12.6	6	6.5	17.7	11.4	11.7	20.3	8.8	13.6	5.5	1.4	1.9	0.6	2.1	2.5	0.6	2.5	2.1	8.1	0.5	3	5	7.7	3.4	5.5	8.1	8.6
Prupe.1G053600.3	5.8	0.4	6.9	6.3	0.9	3.1	3.9	0.3	5.4	2	0.5	4	2.7	0.6	5	3	0.2	2.8	1.8	0.7	4.5	0.1	2.7	1.1	0.8	0.9	0.2	0.6	0	0.3	1.6	1.5	3.3	0	0	0.2	0.9	0.8	1.7	2.4	0	0	0.4	0.3	0.4
Prupe.1G053600.4	0.3	6	0	4.9	9.3	22.7	2.5	2.9	15.7	9.8	2.2	16.3	1.4	7.5	11.1	11.5	3.6	11.9	13	18.3	12.9	0.9	4.4	3.9	0.7	4.5	2.5	2.6	4.4	0.7	0.6	0	2.8	6.2	5.2	1.5	0	1.1	4.1	5.6	10.9	15.5	3.3	9.6	2.1
Prupe.1G053800.1	415.6	194.3	226.3	42.3	176.2	743.3	107.3	344.1	720.4	344.4	452.4	505.8	45.3	254.8	530.4	648.5	133.8	1000.4	79.7	489.8	285.6	45	375.3	265.9	132.5	729.9	217.2	339.1	246.6	1184.2	284.9	327.7	707.8	347.1	488.9	990.4	301.1	304.5	757.8	223.7	176	378.6	120.7	151.6	248.7
Prupe.1G053900.1	0	0	0	0	0	0.1	0	0	0	0	0	0	0	0	0	0	0	0	5.9	0	0.1	0.3	0	0	0	0.1	0.1	4.2	1.1	0.4	1.1	0.8	0.4	0.4	0.9	0	80.2	0.8	0.3	11.3	0.6	0.7	795.3	0.4	0.1
Prupe.1G054100.1	4.4	22	8.8	44.9	25	12.1	22	13.5	3.6	5.6	22	4.9	27	16.8	6.2	5.2	16	4.3	28.7	37.4	24.4	14.3	91.2	26.1	34.4	40.4	23.7	18	27.4	5.8	24.9	50	8.1	32.8	38.7	5.9	17.1	16.6	7.4	136.3	144.7	29.7	73.1	107.6	33.2
Prupe.1G054200.1	0.1	0.7	0.2	4.9	0.9	1	1.6	0.4	0.1	0	0.1	0	3.5	1	0.1	0	0.2	0	7.8	4	6.1	7.7	2.7	5.5	5.7	5.7	7.5	0	0.1	0.2	0	0	0.3	0	0.4	0.2	0.3	0.6	0.2	1.2	1.7	0.7	4.6	2.1	0
Prupe.1G054600.2	0	0	0	0	0	0	0	0	0	0	0	0	0	0	0	0	0	0	0	0.1	0.1	0	0.4	0	0	0	0.5	0.2	0.7	0.6	0.8	0.5	0.8	0.3	0	3.7	0	2.5	0.4	0.6	0.4	1.2	0.9	1	0.4
Prupe.1G054600.6	7.8	0.9	3	11.5	5	3.8	6.1	0	7.5	1.4	0.5	2	10.3	3.9	12.3	0.6	1.3	0.6	28.5	20.2	22.2	24.2	20.4	24.5	23.1	18	23.8	0.7	1	1.6	0.5	0	4.3	2.5	1	2.1	5.8	0.6	1.8	5	10.6	9.4	13.7	7.7	9.2
Prupe.1G054900.1	2	3.8	2.5	1.8	10.1	5	0	0	0	0	0	0	1.7	5.3	3.1	0	0	0	2	3.5	1.9	5.4	3.8	4.1	7.1	2.1	5.3	12.3	8.8	5.7	6	16.8	1.5	6.5	11.4	3.4	13.5	12.4	6.5	13.7	16.2	24.6	3.9	13.4	17.8
Prupe.1G055000.1	9.4	5.5	9.9	6.6	4	2.2	9.6	5	13.5	221.3	5.9	123.8	8.5	3.4	19.7	60.6	2.3	39.7	0.1	0	0	0	0	0	0	0	0	21.5	4.3	1.9	16.8	17.7	0.9	5.8	11.6	1.2	13.1	7.6	4.1	0.7	0.3	0.2	0.3	0	0.2
Prupe.1G055100.1	0	0	0	0	0	0	0	0	0	0	0	0	0	0	0	0	0	0	0	0	0	0	0	0	0	0	0	0.1	2	1.8	1	4.5	0.1	0.7	0.1	0.1	0	3.7	0.1	0	0	0	0	0	0
Prupe.1G055300.1	0	0	0	0.1	0	0	0	0	0	0	0	0	0	0	0	0	0	0	0.8	0	0	3.1	0	0.1	0.1	0	0	0	0	0.1	0.2	0	0	0	0	0	0	0.3	0	0	0	0	0	0	0
Prupe.1G056000.1	0	0	0	0	0	0	0	0	0	0	0	0	0	0	0	0	0	0	2.1	0	0	5.4	0.1	0.2	0.2	0.3	0.2	0.2	0.3	0	0.2	0.4	0	0.2	0.1	0	0.7	0	0.1	0	0	0	0	0	0
Prupe.1G056500.2	0	0.2	0	0	0	1.5	1.7	0	0	1.4	1	4.1	0.5	0	0	1.7	0.3	1	12.6	17.5	15	2.3	0	0	0	0	0	3.1	2.5	3.2	10	6	2.2	12.1	12.1	0	7.7	2.8	5.6	4.8	14.5	18.1	12.9	16.3	14.7
Prupe.1G056600.3	0.1	4	0.2	3.8	3	1.2	1.1	1.8	0.2	0	0.2	0	1.9	2.5	0.3	0	0.3	0	0.7	1.2	0.7	0.6	1.9	0.3	2.3	9.8	1.1	0	0.1	0	0.1	0.2	0	0	0.2	0.1	0.1	0	0	0.1	2.8	0.4	0.1	2.4	1.1
Prupe.1G058000.1	0.1	0.2	0	4.1	0	0	0.5	0	0	0	0.3	0.4	3.2	0	0	0	0	0.2	0.3	0.3	0.1	0.3	0.4	0.1	0.1	0	0.1	0.3	0	0	0	0.7	0	0	0.5	0	0.3	1	0	1.4	0.5	0.5	3.1	0.2	0.8
Prupe.1G058800.1	0	0	0	0	0	0	0	0	0	0	0	0	0	0	0	0	0	0	0	0	0.1	0	0	0	0	0	0	0.6	0.2	4	1.4	2.4	0.7	1.2	0.7	15	7.5	0	4.9	0	0	0	0.5	0	0
Prupe.1G059900.1	0.2	0.2	0.1	0	0	0	0	0	0.3	0	0	0	0.4	0.2	0	0	0.1	0	0.8	0.1	0	0.6	0	0	0.1	0	0.2	5.3	0.1	1.8	0.5	0.8	0.3	0.4	0.3	2.3	8.8	0	0.2	0.2	0	0.3	0.6	1.5	0.6
Prupe.1G060000.1	0	0	0	0	0	0	0	0	0	0	0	0	0	0	0	0	0	0	614.2	0	0.1	896	0.1	0.2	1.6	0	0.1	628.2	9.6	4	13.6	2.9	5	7.9	2.3	1	935.1	9.3	1.4	31.3	0.1	0.1	44.1	0.4	0
Prupe.1G060100.1	0	0	0	0	0	0	0	0	0	0	0	0	0	0	0	0	0	0	10.3	0	0	12.3	0	0	0	0	0	19.7	0	0.5	0.8	0	0	0	0	0.3	24.9	0	0.5	2.7	0	0	0.1	0	0
Prupe.1G060200.1	0	0	0	0	0	0	0	0	0	0	0	0	0	0	0	0	0	0	1.8	0.3	0	1.9	0	0.3	0	0	0.8	0.7	0	0	1.3	0	0.8	0	0	0	0.8	0	0	0.4	0.4	0.6	4.9	0.2	0.2
Prupe.1G060400.1	0	0	0	0	0	0	0	0	0	0	0	0	0	0	0	0	0	0	0	0	0	0	0	0	0	0	0	0.5	0.2	3.9	9.1	0.6	0.2	1	0.7	1.6	1.3	1.9	1.8	0.6	1.3	0.9	1.7	2.6	0.7
Prupe.1G060600.1	0	0	0	0	0	0	0	0	0	0	0	0	0	0	0	0	0	0	0	0	0	0	0	0	0	0	0	0	0.5	0.1	0	0.3	0.1	0.4	0	0	0.6	1.3	0.1	0.4	0.3	0	171.4	0	0
Prupe.1G060900.1	8.9	60	89.1	122.9	54.2	49	64.8	46.8	15.4	7.5	149	6.3	79.5	43.4	12	8.6	125.7	6.1	64.7	30.9	71.6	46	60.5	18.6	47.3	39.2	24.3	91.8	86.3	79.1	40.7	71.5	46	28.3	68.8	37	124.7	71.1	49.2	25.3	54.5	24.1	119.2	27.6	12
Prupe.1G061000.1	0.7	0.5	0.7	5.3	1.4	1.2	1.7	1.6	0.7	1	1.2	0.5	2.9	1.3	1	1.1	2.8	0.9	3.1	3.4	2.7	2	3.5	2.2	2.8	2.3	1.6	5.2	3	3.6	1.7	1.9	2.4	2.3	1.8	4.5	6.1	1.3	4.1	2.7	2.6	2.1	6.6	2.2	0.9
Prupe.1G061400.1	0.1	0.1	0	0.1	0.1	0.1	0.1	0.2	0	0	0	0	0.1	0	0	0	0.1	0	0.2	0.1	1.6	1.2	0	0	2.1	0	0.6	0.1	0	0	0.2	0.2	0	0.3	0	0	0	0	0	3.1	0.2	1	7.8	0.4	2.3
Prupe.1G061500.1	15.2	35.9	38.9	19.5	36.1	58.6	21.2	69.7	38	99.5	28.6	91.1	45	61	54.1	92.9	24.8	83.2	22.4	51.3	12.4	23.3	46.3	42.5	31	59	38.3	34.2	10.5	15.2	6	8.3	10.9	10.7	10.5	10.6	24.7	10.5	25.8	5.9	16.9	39	10.6	7.1	13.1
Prupe.1G061700.1	1.5	1.5	1.2	0.4	1.2	0.5	0.4	0.6	0.5	0.1	0.1	0.3	1.7	3	2.8	0.2	1	0.5	1.8	1.2	1.6	2.6	1.1	1	2.1	2.9	2.5	2.1	2.5	5.3	7.6	4.7	0.2	2.5	1	1.3	0.8	3.4	0.7	0.5	0.5	0.6	0.3	0.5	0.4
Prupe.1G061900.2	1	1.7	0.6	1.3	1.7	4.7	2	11.1	4.6	3.2	5.6	4.4	5.3	3.3	2.2	1.2	4.8	1.3	3.2	10.5	7.7	3.1	6.6	5.7	5.2	15.3	4.2	9.4	22.8	4.8	10.9	60.6	2.4	5.4	29.9	2.6	14.2	23.8	18	103.1	1.5	14.6	11.1	2.2	45.6
Prupe.1G063300.1	2.4	3.5	2.1	23.7	8.1	4.4	19.4	4.1	1.9	0.5	4.2	0.4	15.6	4.6	1.5	1.3	6.5	1.2	19.1	12.4	17.4	13.6	12.2	6.2	16	9.1	14.5	4.8	2.9	6.7	3.4	2.9	9	2.8	3.6	10	7.2	5.9	4.3	5.8	9.7	2.2	9.5	16.3	3.9
Prupe.1G063800.1	1.1	0	0	0	0	0	0.6	0.5	0	1.3	0.6	1	0	0	0	1.6	1.1	1	4.3	5.2	6.2	8.2	6.2	7.9	3.5	6.9	5.8	4	0	21	4.4	3.9	4.2	0.4	2.3	2	4.7	4.3	0.3	0.1	0	0	0.2	0	0
Prupe.1G063800.2	6.2	3.3	4.9	1.9	2.8	1.3	3	2.8	4.7	2.3	1	2	1.8	1.2	4.9	1.8	0.3	0.5	4.2	6.9	3.1	4.6	7.6	6.1	7.9	5.8	8.6	10.9	7.2	13.7	3	17.4	20.1	10.9	5.6	12.7	5.6	5.6	17.5	6.7	9.1	4.5	0	8.9	1.5
Prupe.1G064000.1	0	0	0	0	0	0	0	0	0	0	0	0	0	0	0	0	0	0	3.4	7.9	4.5	11.4	12.4	12.3	8.8	10.3	10	0.9	0.1	0.9	0.5	0.3	2.2	0.1	1.1	3.1	3	0	1	0	0	0	0	0	0
Prupe.1G064200.1	0	0.3	0	0	0.1	0	0.1	0	0	0	0	0	0	0.1	0	0	0	0	0	0	0	0.1	0	0	0	0	0	0	0	0	0	0	0	0	0	0	0	0	0	0	0	0	3.7	0	0
Prupe.1G064800.1	6.6	9.9	9	25.1	8.2	10.5	15.6	6.1	3	2.5	16.6	2.1	18.2	6.6	5.3	3.5	18.4	2.9	5.7	9.2	6.7	6.7	5.9	4.3	4.2	3.5	5.6	1.4	1.2	1.4	0.4	4.6	0.9	0.3	6.2	1.2	4.5	2.7	1.6	2.9	6.7	6.5	22.3	11	4.7
Prupe.1G064900.1	0.8	25.4	1.4	3.3	22.2	3.6	6.5	25.2	1.7	0	18.4	0.9	6.1	18.5	3.6	2.1	13.6	2.6	0	0.2	0.1	0.3	0.5	0	1.8	2.1	0.3	6.5	30.6	6	12.5	21.6	3.3	15.7	19.8	2.9	8.4	17.8	12.1	2.2	13	4.9	3.1	4.4	2.4
Prupe.1G066500.1	0	0.2	0.2	0	0	1.6	0.1	0	0.9	0.7	0.7	0	0.3	0.3	1	0.7	0.9	1.4	0.1	0.5	0.2	0.2	1	0.1	0.4	0.4	0.2	0.9	0	0.3	1.3	0	1.8	1.2	1.8	0	0.2	1.1	0.1	0.8	3.5	0.9	135.9	1.4	0.8
Prupe.1G066600.1	1.2	0.1	0.7	4.6	0.2	1.6	3.3	0	0.5	0.6	0	0.9	2	0.2	0.5	0.9	1	10.7	0.9	0	0.2	0.4	0.6	0.8	0.7	0.2	0.6	0.9	0.5	0.9	1.7	0.8	0.3	0.3	0.1	1.2	0.2	0	0.2	0.1	0.1	0	14.7	0.2	2.5
Prupe.1G066700.1	3.2	0.5	1	5.8	0.2	1.5	5.5	0.4	1.5	0.4	0.2	0.4	1.8	0.1	0.9	3.8	2.3	20.2	6.7	1.8	2.4	3.8	2.8	4.7	4.5	3.2	4.6	2.2	0.7	1.5	5.6	2.3	8.1	1	1.4	1.5	2	3.3	0.7	0	0.2	0.1	11.1	0.1	0.9
Prupe.1G067200.1	2.6	6.7	3.6	14.4	10.6	7.1	9.7	9.7	3.1	0.4	6.7	0.4	13.1	9.3	4.8	0.8	9.3	0.1	9	13.3	8.7	9.2	20.3	11.6	13.1	21.3	12.3	3.5	1.6	5.4	0.7	6.9	7.3	2.3	3.7	7	7.6	2.3	4	4.4	9.4	4.9	17.1	14.9	10.3
Prupe.1G067600.1	7.5	5.7	7.3	3.9	5.5	4.9	3.9	4.2	6	7.4	2.4	7.5	3.7	5.3	8.2	8.4	2.6	7.2	2	2.1	2	1.8	1.4	1.5	2	2.1	1.6	0.6	0.2	0.2	0.4	0.5	0.3	5.9	0.1	0.2	0.7	0.4	0.4	2.4	1.9	2.2	1.7	2.4	2
Prupe.1G068200.1	12.9	11.1	7.8	14.7	10.4	6.8	19	7.4	6.5	2.9	7.3	3.4	14.8	8.3	6.6	5.1	8.5	5.8	17.4	8.4	10.4	18.4	6.3	7	7.2	3.6	6.7	6.1	6.3	2.9	2.9	6.9	13	12.7	7.7	13.5	5.3	10.6	6.3	5.3	13.4	9.5	2.9	23.1	8.8
Prupe.1G068600.1	13.7	11.9	15.4	17.1	9	10.8	14	8.8	9.3	14.7	15.2	12.9	13.8	8.3	9.3	13.8	16.9	14.3	9.1	6	6.4	7.5	9.2	7.3	6.8	6.3	6.5	3.3	2.7	2.5	1.7	3.2	4.8	0	3.9	7.5	7.1	1.4	2.9	4.2	6.2	4.9	10.3	7.4	5.5
Prupe.1G068900.18	0.6	1.2	1	3.5	1.9	1.9	2.6	3.9	0.1	0.2	0.2	0	2.3	3.5	2.1	0.1	0.2	0	1.1	1.2	0.3	1.3	1.9	0.5	2	1.2	2.4	0	0	0	0	0	0	0	0.6	0.5	0.1	0	0.1	0.7	0.6	0.6	2.9	3.5	0
Prupe.1G069000.1	0	0	0	0.1	0.1	0	0.1	0	0	0	0	0	0.1	0.1	0	0	0	0	0	0	0	0	0	0	0.2	0	0	1.3	0.2	1.3	2.4	2.4	8.8	0.4	2.9	0.8	1.8	0	5.2	0.4	0.1	0.4	0.5	0	0.3
Prupe.1G069700.2	0.9	0.6	1.1	2.4	0.6	6.3	0	0.1	0.6	0	0.1	1.5	4	0	3.5	0.2	1.3	3.6	0	0	0	0	0	0	0.3	0	0	0.2	0.5	0	0	0	1.7	0.4	0	0	0.2	0	0	12.9	13.6	11	10.8	12.4	9.8
Prupe.1G069800.1	51	305.4	43.7	43.8	180.3	81.4	299.9	439.6	169.4	31.1	124.9	16.5	154.6	151.6	90.9	23.1	179.6	20.1	2	32.6	4.9	3.5	38.3	23	46.2	81.7	40.7	1670.5	130	382.4	550.4	140.5	104.7	229.4	115	56.9	652.1	83.5	365.5	263.1	19.3	19.1	39.5	16.3	43.9
Prupe.1G069900.1	30.4	36.6	28.3	19.4	32.3	33.5	24	50.7	26.4	63.3	65.5	64.2	28.7	34.6	23.3	52.4	45.5	52.5	42.2	74.6	46.9	46.8	55.2	39	46.7	80	48.9	154	150.2	125.6	108.5	284.8	65.8	83.1	138.8	60.3	97.3	167.6	136.4	109.2	46.2	72.4	50.8	48	70.8
Prupe.1G070500.2	2.6	7.3	1.1	1.2	11.1	4.2	2.6	11.3	1.9	8.1	14.9	6.4	4.9	7.2	2.5	8.4	21.7	10.3	1.1	1.7	0.8	1.5	1.4	1.7	1.1	1.2	1.3	12	21.9	4.9	5.4	30.6	8.5	12.4	15.9	5.1	6.8	14.3	9.2	0.2	0.2	0.8	0.4	0.5	0.4
Prupe.1G071400.1	9.6	34.8	19.9	16.7	28	43.4	14.7	44.9	35.7	11.7	61.2	25.3	13.8	39.8	21.7	31.8	32.9	47.9	4.9	35.8	10	9	17	13.4	10	35.8	9.6	38.7	108.2	39.6	33.9	236.7	29	21.7	84.3	32.7	35.1	96.4	62.5	115.3	30.5	97.7	30.4	38.9	160.3
Prupe.1G071800.1	0.3	0.2	0.4	0.1	0.3	0.3	0.3	0.1	0.2	0.2	0.4	0	0.4	0.2	0.2	0.2	0.4	0.1	1	2.8	2.5	1.3	2.5	4	1.8	2.2	4.4	0.3	3.1	7.9	2.2	4.8	3.6	2.9	6.1	4	0.6	2.2	4.9	0.4	1.6	2.4	0.7	5.3	4.2
Prupe.1G071900.3	0.5	0	2.4	0.5	0	5.4	0.9	1.3	2.4	0.9	0.2	1.9	0.5	0.2	0.8	0.6	0.1	0.2	4.8	2.9	3.9	1.1	6.3	4.6	0.9	1.2	0.6	0.9	0.4	1.2	1.4	0	0	0	0.6	0.2	0	0	0.7	0	0	0	0	0	0
Prupe.1G072100.1	2.7	1.9	0.6	0.7	1.3	1.1	0.6	0.9	2	2.4	1.9	3.3	1	2.6	2.7	5.7	2.8	8.5	0.6	0.3	0.7	0.8	0.2	0.4	1.6	0.2	0.8	6.5	2	1.4	2.1	2.7	1.3	9.2	2.9	5.2	5.5	2.5	1.4	1.8	0.9	1.1	26.9	0.8	1.5
Prupe.1G072800.1	2.8	0	1.1	0.1	0.1	0.2	0.2	0.1	0.8	0.1	0	0	0.1	0.1	1	0	0	0.1	0.2	0.2	0.2	0.4	0.4	0.4	0.5	1.7	0.3	0.2	0	0.4	0	0.7	3	0	0	4.2	0.8	0	0.2	0.7	2	9.7	2.6	0.9	7.7
Prupe.1G073800.8	5.5	7	7.1	9.4	9.6	5.4	9.2	6	7.6	0.7	1.3	0.9	7.5	9.5	8.4	1.4	2.7	0.3	6.7	5.2	5.7	7.4	7.8	8.9	6.9	8.5	7.9	3.1	0.8	0.9	0	0.8	2.3	0	0.6	3	5.8	0	0	2.3	6.5	2.4	7.5	11	7.9
Prupe.1G073900.2	0.6	0.6	0.3	0.6	0.8	1.3	1.1	2	0.9	0.4	2.2	0.4	1.3	1.5	2.9	0.5	3.8	0.1	1.8	2.7	2.7	2	1.2	2.5	2.8	1.5	5.4	0.3	0	0.2	0.2	0	0.3	0.6	1.1	3.2	1	0	0	0.3	0	0	0	0.4	0.4
Prupe.1G074400.1	0.9	7.6	0.5	5.7	9.4	5	5.3	43	5.2	5.6	7.2	3.2	10.8	9.7	3.8	1.4	4	1.2	15.9	198.9	44.1	19	67.4	8	88.7	137.4	62.7	6.3	77.6	29.3	10	137.1	9	3.5	74.3	3.4	6.9	38.6	23.1	183	15.1	48.3	13.5	18.3	107.4
Prupe.1G074400.2	1.3	5.4	1.7	7.4	9.5	8	4.8	37.8	6.3	11.2	17.1	6.7	10.4	12.1	8.3	7.2	10.4	3.2	2.1	3.4	2.6	5.4	2.4	3.9	14.3	47.2	3.2	0	0.6	0.3	0.7	1.5	0.6	0.5	0	0.9	0.7	1.3	0	74.5	9.2	21.4	19.3	14.2	126.5
Prupe.1G074700.5	5.7	9.4	2.9	10.5	7.2	7.7	9.4	9.4	5.5	0.9	15	0.7	20	9.6	9.6	2.1	16.4	1.6	8.6	10.6	9.6	19	7.8	10.8	17.7	7.6	14.3	2.3	3	5.7	0.2	2.2	1.4	4	2.1	5.4	3.9	6.1	2.4	6.8	6.7	4.8	9.9	6.6	6.4
Prupe.1G074900.1	8.8	3.9	4.8	6	4.1	5	4.8	3.2	5.6	6.3	3.9	4.6	5.9	4.5	11.7	8.1	7.1	6.7	4.5	1.3	1.2	4.3	3.6	5.2	5.8	0.3	3.1	0.9	2.1	0.7	0	1.5	1.4	3.4	2.3	4.6	2.8	2.5	0.3	0	1.1	0.8	0	3.7	0.5
Prupe.1G074900.3	3.8	1.8	4.3	1.5	1.2	3.2	1	0.7	2	3.7	1.7	4.7	0.7	1.4	2.2	4.3	0.7	5.9	3.9	0.5	3.2	1.6	1.3	2.9	2	0.5	1	1	2.2	4.9	2.8	2.7	4.3	2.2	2	8.5	2	1.4	1.6	2.4	4.8	1.6	0.6	2	1.4
Prupe.1G075300.1	3.3	2.6	5.9	5.4	2.2	1.7	3.7	1.5	2.3	1.1	0.6	0.7	5.8	2.3	1.4	0.9	2	1.5	14.6	12.3	16.2	11.9	10.5	8.5	10.6	11.9	11.6	2.9	1.9	6.1	0.6	8.9	12.5	2.1	1.6	1.2	3.8	0.5	11.5	7.1	7.2	8.5	9	10.4	8.8
Prupe.1G075500.4	2.3	0.3	4.9	2	0.2	1.4	1.8	0.1	1.4	0.5	0.1	0.9	0.4	0	0.9	0.7	0	0.6	0.7	0.4	1	0.1	0.2	0.1	0.1	0.2	0.4	0.5	0.6	0	0	0.5	0.1	0.6	0	0.3	0.2	0.7	0.1	0	0	0	0.2	0	0
Prupe.1G075800.1	0	0.1	0.3	0.4	0.1	0.1	0.2	0.1	0	0	0.1	0	0.7	0.1	0	0	0	0	0.8	0.4	0.6	1	0.3	0.1	1.4	0.9	0.4	0.2	0	0.3	0.1	0.6	0	0.4	0.1	0	1.4	0	0	0.3	0.1	0.1	14.5	0.1	0.1
Prupe.1G076200.1	15.7	12.7	17.2	12.3	17	23.6	10.1	18	23.4	61.9	21.5	70.5	8.2	18.1	23.3	63.8	13.7	42.9	18.5	17.7	22.7	19.4	19.3	30.9	13.4	15.6	21.3	7.9	4.8	10.1	0.6	8.8	11.7	3.2	9.2	10.5	5.6	12.4	6.5	24.2	20.2	19.8	16.6	16	12.4
Prupe.1G076400.1	0.3	1.1	0.4	0.3	0.7	0.2	0.3	0.4	0.4	0.2	0.3	0.1	0.1	0.4	0.8	0.2	0.1	0.3	2.2	1.8	2.4	0.5	2.3	1.1	1.5	1.4	0.6	5.2	1.1	3.4	0	9.3	1.2	2.6	3	0.8	5.6	1.1	1	4.9	1.4	1.9	0.5	2	3
Prupe.1G076600.2	23.7	23.6	26.6	70.5	14.9	26.7	72.7	18.6	22.8	26.4	14	14.9	59.8	10.6	29.3	22.8	13.1	22.7	59.9	33.8	50.8	42.3	38.4	43.7	36.7	40.1	30.3	14.6	2.4	45.1	1.3	1.7	15.8	5.4	6.8	30.9	58.6	1.4	43.8	0	0	0	0	0	1.6
Prupe.1G076600.3	23.5	39.6	5.8	67	45.1	27.3	59.3	33.6	17.3	9.1	39.6	6.8	71.6	35.5	11.5	13.8	56.5	8.5	40.2	23.1	33.1	47.1	40.5	47.9	59.4	45.7	46.5	13.5	41.2	5.8	43	34.4	39.5	14	37.3	41.3	34	33	5	67.1	60	76.7	85.4	58.2	87
Prupe.1G076900.1	0.4	5.4	1.3	1.8	3.6	1.2	0.6	3.4	0.7	0.4	4.1	0.5	2.4	2.8	0.4	1.4	4.6	0.7	1.6	3.4	1.7	4.1	4.2	2.6	3.4	3.8	5	6.5	33.4	11	25.3	24.2	11.7	21.2	38.5	10.9	6	25.4	15.7	1.2	6.8	1.7	4.1	3.4	0.5
Prupe.1G077000.1	6.1	3.3	3.9	4.3	4.6	4.6	5.9	5.6	5.6	3	3.2	2.6	5.1	7.4	5.3	1.9	3.7	1.1	5	2.2	4	5.3	2.3	4.1	4.3	2.6	4	5.6	2.6	7.1	0.7	2.5	8.7	0.7	4.3	7.2	9	0.5	7.7	1.7	4.4	4.4	8.3	5.1	2.2
Prupe.1G077000.2	0	0	0	0.3	0	0.2	0.3	0	0.3	0.1	0	0	0.6	0.3	1.3	0.1	0.2	0	0.6	0.4	0.2	0	0	0	0.1	0	0	0.3	0.5	0	0.4	3	0	3.5	0	0	0	2.2	0	1	0.2	0	0	0	1
Prupe.1G077400.11	0	0	1.4	0	0	0.9	0.3	0	0	0.1	0.1	0.7	0	0	0.8	0.1	0	0.3	0	0	0.4	0.8	0.4	0.2	0.2	0.4	1	0	0	0	0	0.4	0.6	0	0	0	0.2	0.5	0.3	0	0.7	6.2	1.3	3.9	6.3
Prupe.1G077400.3	21.7	1.1	16.2	10.3	9	12.2	14.9	12.1	20.1	34.5	7.8	22.9	3.7	7.4	19.2	39.8	18.8	59.9	4.5	6.5	6	2.8	8.1	14.1	2.9	7.4	3.4	1.4	1.7	11.5	2	0.8	4	0.8	4.6	9.5	6.2	1.9	1.8	3.1	1	2.3	0	1.5	2.7
Prupe.1G077400.4	1	0.7	3.1	0.7	4.1	0	1.1	1	0	0.2	0	0	4	1.7	0	0	0.1	0	0.2	0.8	0.2	1.5	0.1	0.4	3.3	0.7	1.8	2.9	0	0	1.7	0	0	0	5	1	0	0	0.6	2.6	0	0.8	0.5	0	0
Prupe.1G077400.5	31.6	37.2	59.3	41.8	27.1	24.2	32.4	24	37.4	50.2	27.7	54.8	36.4	26.8	18.8	40.7	25.3	41.9	25.7	7.7	12.1	1.2	11.1	2.9	9.4	8	0.5	20.5	13.8	22.2	3.3	14.6	26.6	8	4.5	21.5	23.6	13.3	23.9	26.2	19.2	30.8	34.5	22.7	36
Prupe.1G077400.6	7.1	2.9	1.8	1.6	6.9	2.1	2.6	10.6	5.6	0.5	0.4	0	1.8	11.5	12.7	0.4	0	0.5	5	14.2	14.7	20.3	13.6	24.5	14.4	15.2	24.8	1.8	0.2	2.9	0.3	0.8	1.1	5.4	2.2	2.6	2	0.8	0.3	11.6	26	24.3	1.8	19.2	3.3
Prupe.1G077400.7	1.7	6.5	0.3	1.6	7.1	1.9	2.9	7.3	5.6	0.2	0.5	0.3	5.8	5.9	3.2	0.3	0.9	0.6	0	0.1	0.1	0	0.2	0	0.3	0	0	0	0	0.2	0	0	0	0	0	0	0	0	0	0	0	0	0	0	0.7
Prupe.1G078200.2	0.2	0	0	0	0.3	4.7	0	0	0	0	0	0	0	0.2	0.4	0	0.1	0	0.3	3.2	1	0	0	0	0.2	0	1	1.2	3.7	2	1.5	2.2	1.1	0	1.2	0	0	0.5	13.2	95.2	79.9	144.4	113.6	74.1	106.6
Prupe.1G078300.2	1.9	0.3	1.6	6.9	0.3	1.4	4.3	2.4	1.4	2.7	0.9	1.3	5.4	1.9	3.9	1.2	0.4	1	7.2	4.9	5.1	7.4	4.4	5	6.2	2.7	7.3	0	0	0.2	0	0	0.6	0	0.3	0	0.9	0	0.2	0.2	0	0	0	0.8	0
Prupe.1G078600.1	0	0	0	0	0	0	0	0	0	0	0	0	0	0	0	0	0	0	0	0	0	0	0	0	0	0	0	2	0	0	0	0.4	0.4	0	0	0	5.3	0	0	0	0	0	4.5	0	0
Prupe.1G078700.2	6.7	5.6	3.4	24.3	4.8	8.6	20.2	4.9	5	1.4	6.3	0.9	20.7	4.7	6.6	3.1	11.5	1.4	7.1	0	0.2	6.1	0	0	0.7	0	0.5	4.5	0	0.5	0	0	0	0	0	0.6	11.1	0	0.2	0	0	0	0	0	0
Prupe.1G078700.3	0	0.3	0.4	1.8	0.5	0	0.7	0.2	0	0	0	0	2.2	0.3	0	0.4	2.2	0.5	0	0.4	0.6	0	0.4	0.5	0.3	0.5	0.2	3.3	1.3	1.5	1.6	1	1.9	0.5	0.7	1	1.3	1.1	0.6	7	0.8	1	26.5	2.6	3.3
Prupe.1G079100.2	0.8	1.5	1.1	2.5	0	2.1	1.3	0.4	0.3	4	6.3	4.2	5.4	0	1.5	4.5	5.9	5.1	2.2	4.8	1	1.1	1.1	0.7	1.1	0.1	0.6	1.4	1.8	1.5	0.7	2.8	4.4	1	0.3	2.4	1.2	3.7	3.6	4.6	4.4	3.7	0.8	5.2	1.5
Prupe.1G079600.1	5.2	4.1	8.8	6	2.3	1.9	4.5	2.3	3.5	2.8	2.7	1.7	5.2	3.1	4.2	2.4	2.2	2.5	7.7	5.2	7.9	7.4	6	7.9	7.5	6.8	8.5	0.7	0	2.3	0	0.6	2.8	0	0.4	0.8	4.4	0.3	0	4.2	6.9	9	9.5	8	9.4
Prupe.1G079800.1	0	0	0	0.4	0	0	0.3	0	0	0	0	0	68.6	0	0	0	0	0	523.7	0.2	0.1	1062.4	0.2	0.2	3.9	0.2	0.3	579.3	5.2	2.1	22.8	2.3	3.4	7.5	3.5	1.7	660.3	7	2.6	89.6	0.1	0.2	6.1	0.1	0
Prupe.1G080100.1	0	0	0	0	0	0	0	0	0	0	0	0	0.1	0	0	0	0	0	0	0	0	0	0	0	0	0	0	0	0.1	0	0.3	0.1	0.1	0	0.1	0	0	0	0	6.8	0	0	0.2	0	0
Prupe.1G080300.1	0.2	1.9	0.8	0.2	0.6	0.2	0.3	1.3	0.3	0.9	2.6	0.6	0.6	0.1	0.3	0.3	2.9	0.1	0.2	1.7	0.1	0.2	1.2	0.2	0.4	1.1	0.5	0.2	6.9	0.9	0.2	1.8	0.5	0.7	2.9	0	0.4	0.5	1.9	0	0	0.1	0	0.1	0.1
Prupe.1G080500.1	0.7	10.5	3.2	0.9	1.6	0.5	0.8	7.4	0.9	3.7	15.2	1.5	3.3	6.5	1.8	3.4	26.5	1.5	6	91.6	27.3	5.3	70.3	9	16.7	84.2	19.7	74.1	270	87.9	107.1	364.2	24.4	111.5	266.3	32.7	60.6	212.7	124.6	19.4	4.8	11.4	1	0.2	1.5
Prupe.1G080600.1	3.5	49.9	12.4	7.1	19.6	6.1	2.8	40.6	4.2	16.6	75.2	11.8	24.3	33.6	8.7	13.3	139.7	8.3	15.2	245.6	50.2	0.5	13	1.4	2.1	14.2	3.8	84.4	248.2	73.2	75.2	357.6	16.5	75.9	235	31.9	64	159.3	101.4	13.8	8.6	12.5	3.4	1.7	9.2
Prupe.1G080700.1	2.4	0.3	2.7	0.9	0.4	1.1	2.3	0.4	4.5	41.7	0.8	24.6	1.8	0.3	3.9	9.9	0.4	3.3	3.3	17.1	5.5	11.1	28.9	4.5	18.3	26.5	14.6	8.3	3.9	0.7	4	0.9	0.7	2.4	1.2	1.1	8.2	2	1.4	2.2	0.5	1.4	28.3	0.8	3.2
Prupe.1G081400.1	1.9	7.8	4.1	13.1	7.1	10.1	7.4	6.1	6.9	2.6	0.7	3.6	6	4.3	2	2.4	1.9	3	10.2	5.6	5.3	5.6	1.3	2.6	4.2	1.8	3.5	1	5.6	1.2	2.9	5.5	3.7	0.1	5.7	3.1	1.7	0.5	2	22.9	19.2	24.3	19.5	17	21.8
Prupe.1G081400.4	0.4	1.6	0	1.7	0.7	1.3	0.6	0	0.7	0.7	0	0	0	0	0	0	0.9	0.3	2.6	3.4	1.1	5.3	0	9.3	4.8	9.1	4.5	0.4	0	0.2	0	0	0	0	0	1.1	0	0	0	0	0.2	0	4.3	0	0
Prupe.1G081400.8	11.7	6.6	14.6	9.3	10	1.6	8.7	8.2	5.3	2.9	2.8	2.6	15.1	9.8	9.4	3	1.9	0.6	8.3	4.2	6.7	8	14.3	10.9	10.3	11.5	7.1	1.5	1.1	0.5	0	0.7	0.6	0.7	1.1	0.4	2.6	2.6	0	0.8	1.3	1	2.9	1.1	0
Prupe.1G081600.1	0.1	0.5	0.6	0.1	0.2	0	6.4	1.9	3.2	2.6	1.6	2.5	0.1	0.6	1.1	1.3	0.1	0.3	2.3	5.6	6	2.7	6.9	2.1	3.4	12.5	3.3	31.4	4.3	2.2	3.5	2.9	2.3	7.9	2.8	2.1	22.6	4	1.4	37.1	0.9	0.3	4.8	0.3	0.7
Prupe.1G081700.4	1	0.5	0.1	1.1	0.7	0.7	0.9	0.3	0.2	4.3	0.3	4.3	0.7	0.8	0.6	3.4	1.1	2.2	2	1.9	1	2.6	0.7	1.4	2.5	1.4	2.1	1.2	4.1	0.7	0.2	1.7	1.9	3	0.9	1	2.1	2.3	3.4	16	2.5	5.8	4.8	3.4	5.8
Prupe.1G081800.4	1.6	0	0.7	4.1	0.8	0.3	0.3	0.1	0.2	0.2	0.4	0.2	1.2	0.4	0.4	0.2	0	0	21.3	11.1	16.1	20.1	12.1	20.7	15.7	6.7	19.9	1.1	0.7	0.9	0.5	0.7	2.8	2.3	2.6	11.2	5.5	1.7	2.2	0.4	0.6	0.5	0.9	0.5	0.3
Prupe.1G081900.1	0	0.4	0	3.5	1.1	0.1	0.5	0.8	0	0	0.9	0	1.6	1	0	0	2.3	0	1.4	0.1	0.8	2.9	0	0	1.3	0.1	0.2	3.2	1.6	0.4	1.2	1.3	0.9	4	1.6	0.7	3.8	0.1	1.1	0.3	1.9	0.5	1.5	0.7	0.2
Prupe.1G082000.1	18.5	7.1	6.5	40.5	5.9	6.8	30	2.6	18	45.5	5	42.9	25.6	5.8	14.1	41.2	2.8	41.3	21.8	8.5	22.2	25.8	7.1	14.8	14.2	7.3	18.9	130.9	5.6	4.3	15.9	5.1	9.7	12.1	7.8	8	74.6	5.6	4.1	11.1	3.7	4.6	14.4	3.3	7.3
Prupe.1G082400.2	0	0	0	0	0	1.8	0	0	0	0	0	0	0	0	0	0	0	0	9	12	6.4	0	0	0	0	0	0	3.4	1	0	5.3	0	0	0	1.5	0	0	6.7	2.1	37.3	97.7	59.5	81.8	84.3	98.1
Prupe.1G082500.3	1.5	0.6	2	0.7	0	3.6	0.6	0	1	0.5	0	0	0	0	0.7	0.3	0	0	0	0.9	0.5	2.6	2.2	1.5	0.6	1.1	2.2	1.1	1.1	0	0	0.4	0.4	1.1	0.6	0.2	0	0	0.1	0	0	0.9	0	0.8	0
Prupe.1G083200.1	0	0	0	0.2	0	0.2	0	0	0	0	0	0	0	0	0	0	0	0	0.7	0.4	0.2	1.1	0	0	0	0	0	0.2	0.2	0.4	0.2	1	0	0.4	0	0.1	1.9	0	0.3	0.4	0	0	3.9	0	0
Prupe.1G084300.1	5.3	12.1	8.7	7.7	13.8	9.6	10.1	14.7	7.5	1.7	14.4	1.8	5.6	12	6.5	4.4	9	5.4	20.9	25.8	23.4	16.2	37.5	25.5	19.2	31.7	16.5	8.4	27.8	19.9	15.5	33.1	10.8	8	24.4	14.2	8.3	26.8	17.7	5	68.9	45.8	8.2	40.9	19.6
Prupe.1G084500.1	864.5	1278.5	1204.7	634.1	913.1	966.4	829.2	1014	652.2	872.3	1486.9	1055.3	716.1	1108.2	567.6	1117.3	1439.6	863.6	40.1	137.9	59.6	84.8	120.3	70.5	63.9	61	34.7	295.7	650	760.9	593.5	658.2	579.4	719	687.9	739.2	405.2	675.5	535.8	46.5	375.7	257.6	57	379.1	286.6
Prupe.1G085000.3	0.1	1.3	0	0.2	0.6	0	0.1	0.5	0.2	0.6	0.5	0	1	0.7	0	0.1	0.1	0.5	0	0	1	0	0.4	0	0	0	0	1	1.1	1.4	0	3.5	8.6	1	4.4	3.6	0	10.1	0.8	2.5	0	1.1	0.9	0	1.4
Prupe.1G086500.1	28.8	10.7	21.9	16.2	12.5	20	23	18	21.8	20.8	10.1	13.2	10.1	6.7	11.1	26.6	25.3	32.9	16	10.1	21.7	10.2	13.8	14.7	14.4	7.1	13.1	16.3	4.5	8	7.9	3.5	17.2	10.3	4.4	15.5	22.7	1.6	9.7	5.4	23.4	18.5	8.2	40.6	15.6
Prupe.1G086700.1	0.9	0.4	0.4	0.3	0.6	0	0.4	0	0.2	0	2.3	0	1.4	0	0.8	0.3	0.3	0	0.3	0	0.3	0.6	0.3	0.5	5.8	0	0.6	2.1	0.2	0.3	0.4	0.7	0	0	0	0	3.2	1.4	0.9	0	0.3	0.5	0.7	0	0
Prupe.1G087000.1	0.2	0.1	0.5	0.7	0.3	0.9	1	0.2	0.7	0.3	0.4	0.2	0.7	0.3	0.5	0.3	0.9	0.4	0.1	0.2	0.1	0	0	0	0.1	0.3	0.1	17.8	1.2	0.2	1.6	3.4	0.4	0.4	2	0	10.3	0.3	0.9	5.8	0	0.5	2.4	0.1	1.7
Prupe.1G087800.1	0	1.2	0	5.4	2.3	1.3	4.4	3.5	2.1	0.1	6.8	0	7	2.1	0.4	0.3	23.6	0.3	0.1	2.8	1.1	0.3	1.3	0.5	0.7	2.1	0.6	79.8	83.9	12.5	3.4	119.5	5.7	2.2	55.9	1.4	55.5	24.6	16.6	19.9	1.4	1.5	8.2	1.7	5.4
Prupe.1G087900.1	7.2	73.9	9.9	50.1	52.1	75.4	38.3	41.8	21.6	4	78.3	6.3	37.2	37.9	11.4	7.2	37.1	10.5	26	8.9	7.5	17.9	8.9	2	13	30.7	5.7	69.6	46.4	34.8	25.9	79	18.2	26.1	51	20	87.1	42.2	30.5	23.9	15.2	3.1	46.1	7.8	4.8
Prupe.1G088100.1	2.5	10	6.2	11.5	6.8	4.1	9.1	10.2	2.5	2.9	12.9	3.7	12.3	9.4	2	3.3	8.6	1.7	7.4	14.6	20.5	11.8	28.9	6.5	10.1	50.4	23.2	10.9	28.5	24.9	23.4	23	28.3	23	23.6	34.1	35.6	22.7	20.1	1.1	0.6	0.7	47.3	0.2	0.1
Prupe.1G088600.1	0.6	3.7	0.1	2.4	3.4	0.2	8.2	43.8	2	0.1	1.3	0.1	9.4	3.2	2.4	0.1	3.8	0.1	0.4	71.5	1.5	3.5	18.5	0.3	8.3	36.8	2.6	1.9	5.2	5.1	14.1	6.3	0.6	1.1	5.3	1	3.7	2.3	1.7	34.9	2.6	36.7	15.5	6.1	63.2
Prupe.1G088700.1	0	0	0	0.1	0	0	0	0	0	0.1	0	0	0.1	0	0	0	0	0	6.7	0	0	15.4	0	0	0	0	0	0.3	0	0	0.1	0	0	0.4	0	0	1.5	0.2	0	2.2	0	0	2.2	0	0
Prupe.1G088900.1	1.3	16.3	1.6	13.8	9.7	14.6	13.3	187.9	4.5	0.3	13.5	0.2	32.5	27.5	1.5	0.6	19	0.6	0.7	105	3.5	8.6	153.7	1.9	80.1	110.7	19.2	9.9	97.8	44	24.5	120.9	8.7	6.9	57.8	3.7	19	41.4	41.6	152.3	18.9	208.8	75.2	47	386.8
Prupe.1G089000.1	0	0	0	0	0	0	0	0	0	0	0	0	0	0	0	0	0	0	0	0	0	0	0	0	0	0	0	0	0.3	0.4	0.2	0.2	0	0.8	0	0.3	0.2	0	0.2	1.6	0.1	3.6	1.4	0.7	6.6
Prupe.1G089100.1	60	57.7	79.8	50.1	51.4	25.8	52.1	52.1	54.7	47.1	8.1	23	44.3	55	46.6	24.3	5.9	25	63.1	59.1	60.7	46.1	56.3	61.7	43.7	57.4	46	38.2	21.1	32.7	8.8	31.4	37.5	22.6	46	51.2	29.8	43.3	25.4	45	50.5	39.4	31.8	40.2	41.5
Prupe.1G089100.4	0	0	0	0	0	0	0	0	0	0.5	4	0	0	0	0	1.4	2.3	0.8	0	0	0	0	0	0.1	0	0	0	0	0	0.2	0	0.4	0.1	0.2	0.4	0.5	0.1	0	0.3	0	0	0	0	0	0
Prupe.1G089100.5	0	0	0	0.4	2.4	6.1	7.3	0	13.1	57	20.4	58.6	0	0	4.1	59.2	19.2	37.5	0.2	0.3	0.7	0.1	0	0.7	0	0.4	0.6	0.3	0.1	0	0.9	0.7	0.3	0.8	0.4	0	0	0	0	0	1.6	0	1.3	2.2	0
Prupe.1G089300.2	2.1	3.2	2.6	2.2	3.5	1.7	4.2	4	3.1	1.2	1.3	1.6	4.3	3	3.7	1.9	2.1	1.3	0	0.1	0.1	0	0.2	1.3	0	0.5	0.2	0.1	0	0.4	0	0.3	0	0.5	0	0	0.1	0.9	0.4	1.2	2.4	7.5	1.1	4.8	12.9
Prupe.1G089300.3	2.5	3	3.6	6.7	3.7	3.6	3.8	3.5	3.1	1.5	0.7	1.1	8	3.6	3.8	1	1.4	1	5.4	6.1	5.9	6.6	6.4	6	7.8	5.7	6.1	1.3	0.8	1.6	0.2	1.1	1.5	0.8	1.6	1.9	3.8	0.1	0.8	13.1	6.9	15	10.1	7.8	33.6
Prupe.1G089800.1	12	0.5	1.3	0.1	0.1	0.1	0.2	0.2	0.1	0	0.1	0	0.2	0.1	0.1	0	0.1	0	4.9	4.7	5.1	2.8	1	3	2.9	1.2	4.7	0.9	0.3	0.5	1	1.1	0.9	0.8	0.6	1.3	1.2	0	0.5	1.1	1	1.3	4.8	0.9	1.9
Prupe.1G089900.1	11.8	0.1	1.3	0	0	0	0.1	0.1	0.1	0.7	0.3	0.6	0.1	0.3	0.2	0.3	0.3	0.1	0.2	0.1	0.2	0.2	0.3	0.4	0.7	0.3	0.6	1.6	0.6	0.7	0.9	0.4	0.2	2.1	0.4	0.6	1	0.5	0.7	1.5	0.9	1.1	0.9	1.8	0.5
Prupe.1G090100.1	5.9	0.8	12.1	0.9	0	0.4	3.4	0.5	3.5	11.2	0.4	7	1.8	0	1.4	5.9	0	6.2	16.1	21.2	21.7	5.7	7.7	12.2	4.4	6	10.1	5.3	1.8	2.9	1.8	3.1	1.6	2	8	4.3	10.4	0.5	1.8	10.1	29.3	50.9	12.3	33.3	72.9
Prupe.1G090100.2	43.9	29.4	31.2	7.2	35.6	18.5	17.5	31.3	56.7	108.8	19.9	106.7	9.5	34.1	61.8	78.3	18.3	78.2	0	0	0	0	0	0	0.5	0.7	0.3	0	0	0.4	0.5	0.8	0.6	0.4	0	0.3	0	0.7	0	0	0	0.3	0	2	0
Prupe.1G090100.3	1.3	1.9	0.2	0.2	0.5	0	0.3	2.5	0.6	2.1	0	0	0.5	2.1	0.9	0.3	0	0	2	1.8	3	0.7	0.4	2.1	0.4	0.5	0.4	0	0	0	0	0.2	0.3	0	0	0	0	0	0	0.8	0.2	2.8	0	1	3.3
Prupe.1G090300.1	54.7	71.9	52.7	7	99.8	38	22.1	90	96.5	195.9	50.2	177.5	13.4	96.7	118.4	143.9	53.9	138.3	8.8	25.7	10.5	11.1	15	32.3	12.4	14.5	20.6	3.6	13.4	12.3	5.9	32.8	19	16.7	49.1	34.3	4.6	45.4	19.4	37.6	48.8	62.1	5.7	59.4	68.9
Prupe.1G090300.4	0.5	0.5	0	0	0.4	0.2	0.1	0.7	1.3	0.1	0.1	0.1	0	0.5	1.8	0	0	0.2	0.2	0.1	0.1	0	0	0.1	0	0	0.1	0	0.3	0.3	0	0	0.3	0	0	0.5	0	0	0	0.5	0.5	0.7	1	0	3.5
Prupe.1G090300.5	0.4	0	0.4	0.1	1.2	0.3	0.1	0.2	0.5	0	0	0	0	0.2	1	0	0	0	0	0.1	0.1	0.1	0	0.1	0	0	0.1	0	0	0	0.5	0	0.2	0	0.4	0	0.3	0	0	2.4	3	5.7	0	4.5	8.5
Prupe.1G090300.7	1	0	0	0.2	0.1	2	0.3	0	2.4	5.6	0	0.7	0	1.4	1	1.6	0	2.3	0	0.1	0.2	0.1	0	0	0.1	0	0	0	1.1	0	0	0.2	0	0	0	0.2	0.3	0	0.1	0	0	0	0	0	0
Prupe.1G090500.1	90.8	38.3	54.9	177.5	31.2	179.1	51.9	21.3	65.3	10.3	40.5	10.6	61	27.8	57.1	20.9	24	27.4	115	46.8	78.1	78.9	71.3	42.6	61.6	47.1	48.4	68	19	32.8	29.1	20.1	17.4	58.4	12.1	28.6	91	25.5	18.7	32.2	28.2	31.1	110.9	20.7	20.9
Prupe.1G090600.1	0.2	0.3	0.7	0.2	0.3	0.1	0.1	0.1	0.1	0.2	0	0.1	0.3	0.1	0.1	0	0	0.2	1.3	0.6	1.1	2.1	1.6	1.5	2.1	1.6	2.4	2.6	2.3	3.6	14.4	2.2	1.3	3.1	2.8	2.3	1.1	2.4	0.8	1.9	1.3	1.7	2.4	2.6	2.8
Prupe.1G091000.1	0.1	0	0	0.1	0	0.1	0	0	0	0	0	0	0.1	0	0	0	0	0	1	2.3	1	0.5	0.4	0.1	0.8	0.1	0.6	15	2	7.3	14.9	1.4	10	14.6	1.1	9.7	38.7	1.8	5	4.1	5.6	4.2	0.1	0	0.1
Prupe.1G091100.1	0.2	3.1	1.1	2.4	3.2	1.7	2.2	4.1	0.4	0.1	7.1	0.1	5.1	6	0.4	0.5	5.4	0.4	2.7	3	3.9	5.2	10	4.2	9.7	5.9	6.5	1.2	0	0.2	0	0	0.1	0.3	0.4	0.5	1.8	0.3	0.2	3.8	4	4.4	2.4	0.1	0.6
Prupe.1G091400.1	3.4	26.1	2.1	15.5	46.2	15.9	21.9	29.7	1.2	0.6	13.5	0.4	39.5	32.1	4.1	2.2	30.8	1.1	14.9	5.1	8.3	21.7	2	9	11.1	0.9	9.6	13.8	36.2	1.6	26.5	34.5	4.8	33.6	36.5	4.4	14.6	64.3	4.4	11.3	33.8	5.1	25.5	36.8	10.5
Prupe.1G091700.1	8.3	13.3	6.3	18	17.7	15.6	14	13.4	13.9	2.5	5.8	3.1	11.2	13.5	12.2	3.7	8.9	4.8	17.9	47.4	47.4	6.3	23.3	6.6	9.4	38	6.7	1.4	1.3	2.3	0.3	3.1	0.9	0	1.6	0.3	2	0.4	0.4	2.6	1.1	2.3	3.7	3.7	7.9
Prupe.1G091700.2	1.2	0.9	0	0.4	0	0.5	0.4	0.8	0.9	0.2	0	0.1	0	1.7	0.2	0	0	0	9.4	30.9	23.4	0.9	11.7	1.1	2.7	16.1	4.6	0.8	0.5	1.1	2	0.9	0.3	5.4	0.9	1.4	0.4	2.4	2.6	26.3	10.5	24.1	22.6	12.8	39.3
Prupe.1G091900.1	2.8	1.3	0.6	0	0	0	1.2	0	0.7	1.3	0	0.6	2.2	0	4.6	3	0	0.8	0	0	0	0.6	0	0	0	0.7	0	0	0	0	0	0	0	0	0	0	0	0	0	0	0	0	0	0	0
Prupe.1G091900.2	0.2	0.9	1.8	3.6	1.9	0.4	3.1	0	0.9	0	0.7	2.2	9.1	2.1	1	0.4	2.6	0.3	0.8	0.5	0.6	0.9	0.3	0.4	1.1	0.2	0.5	1.6	0	1.2	0	0	1.9	0	0	0.9	0.6	2.1	0	1.7	0.4	0	1.3	1.7	0.9
Prupe.1G091900.3	243.3	163.2	169.2	151.4	204.9	206	197.2	223.8	278.3	345.7	98.1	315	177.4	251.2	307.9	479.6	233.3	445.5	290.1	246.3	209.1	379.3	280.2	350.6	314.9	283.5	354.7	199.7	106.7	145.8	83.7	110.2	154.9	113.5	89.1	214.7	244	59.6	137	484.5	210.9	238.8	353.9	198.1	298.4
Prupe.1G091900.4	4.3	4.3	3.4	5.2	7.4	10.7	20.5	19.7	31.3	34.8	6.9	23.1	13.4	20.8	36.3	31.6	21.9	29.4	3.8	2.7	2.4	2.7	5.2	5.4	2.9	2.5	4.3	0	0	0.5	0.9	0	0	0	0	0	2.3	0	0	17.5	2.3	9.3	7.2	13.5	20.6
Prupe.1G092200.1	5.8	145.6	27.7	1	50.3	12.9	1.3	33.8	0.9	0.2	68.1	0.4	0.7	27.4	2.1	1.3	30.8	1.1	0.1	0.1	0.3	1.4	0.5	2.3	0.4	0.7	1.7	0	0	0.1	0.3	0.6	0	0.3	0.1	0	0	0	0.1	0.2	0.5	0.2	3.2	0.9	0.8
Prupe.1G092400.1	0	0.1	0.1	1.7	0.4	0.4	0.4	0	0	0	0.1	0	0.8	0.1	0	0	0.1	0	0	0	0	0.1	0	0	0	0	0	0.8	0.4	0.3	0.7	0.2	0	0	0.1	0.3	0.5	0.2	0.1	3.1	4.1	1.7	25.6	4.7	2.6
Prupe.1G092500.1	0.1	0.1	0.2	1.8	0.3	0.7	0.5	0.2	0.1	0	0.1	0	0.9	0.1	0	0	0.1	0	0	0	0	0	0	0	0	0	0	22.3	43.6	44.9	8.1	44.1	18.4	8.7	38.7	13.8	29.4	41.3	42.8	4.6	6.1	2.5	25.7	6.6	3.1
Prupe.1G092700.1	6.7	32.1	12.7	108.8	84.8	23.2	34.4	18.9	7.3	2.2	16.8	2.1	50.4	16.7	7	4.3	29.2	3.3	78.1	71.8	90.6	42.5	87.9	18.5	102.1	60.5	25.8	76.2	290.3	377.7	59.6	521.2	133.1	18.7	548.3	178.2	198.9	217	249.9	407.5	479.2	251.2	830.3	604.5	451.5
Prupe.1G092900.1	0.2	0.2	0.3	1.3	0.1	0	0.4	0.1	0.2	0.4	0.2	0.2	0.7	0.4	0	1	0.3	0.4	53.8	4.5	31.4	38.3	4.4	7	63.8	9.5	15.5	21.6	2.2	8.6	21.6	7.5	9.4	8.1	10.2	9.2	83.7	4.1	8.9	12.8	13.7	8.8	318.1	20.9	29
Prupe.1G093000.1	0.8	0	0.2	3.3	0.9	1.6	2	0.2	1.9	0.1	0.1	0.1	1.6	0.5	1.5	0.7	0.2	1.4	0	0	0	0	0	0	0	0	0	9.5	1.5	2.8	0	0.7	1.3	0.5	0	3.5	13.8	0.6	0	0	0	0	0	0	0.2
Prupe.1G093200.1	1.3	8.3	0.6	0.5	10.1	2.5	3.3	11.1	6.3	0.9	7.3	2.2	1.8	9.3	4.6	3.9	0.9	1.4	0	0.1	0	0	0	0	0.3	0.1	0.1	0.2	1.6	0.7	0.3	4.2	0.1	0.2	3.4	0	0.2	0.7	1.3	1.6	0	0.5	0.1	0	0.4
Prupe.1G093600.2	0.4	3.5	0.2	0	2.9	0.3	0.4	4.8	1.6	0.5	2.1	0	0.4	5.4	1.2	0.8	0.2	0.1	0	0	0	0	0	0	6.9	0	2.6	35.9	0.1	0.2	15.6	0.4	0.3	0	0.3	0	58.4	0.4	0.3	0	0	0	0	0	0
Prupe.1G093600.3	3.2	11	1	0.8	14	3	11.8	23.5	15	3.7	21.9	9.9	4.4	15	13.2	12.8	2.5	3.8	0	0.3	0	0	0.1	0	0.2	0	0.3	37.8	0.4	0.6	4.6	0.8	1.7	4.9	0.6	0.8	9.9	1.8	0.3	2.5	0.1	0.4	0	0	0.5
Prupe.1G093800.1	0.1	0	0	0.1	0	0	0	0	0	0	0	0	0	0	0.1	0	0	0	0	0.8	0	0	0.2	0.1	0	0.2	0	4.7	9.8	1.3	6.3	20.8	1.2	5.5	25.2	4.6	9.6	11.4	3.2	0	0	0	0	0	0
Prupe.1G093800.2	1.3	22.9	1	0.7	20.2	4.5	4.5	20.5	8.3	1.9	18.5	4.5	2.2	17.9	7.4	6.2	2.7	2.3	0.1	1.2	0.1	0	0.9	0.4	0.3	0.4	0.4	5.6	0.4	0.8	0.9	4.2	1.3	1.2	2.2	0.5	3.3	1.6	1.4	4.9	0.1	0.5	0.2	0.2	0.7
Prupe.1G093900.1	110.4	61.2	145.4	56.7	41.4	145.6	57.7	49.2	95.1	208.9	106.2	213.7	25.7	43.6	86.9	243.9	57.4	278.8	145.5	26.1	115.6	42.2	26.7	44.4	33.5	39.8	33.6	114.8	102.5	233.5	135.8	58.2	203.7	83	49.2	129.3	124.3	110.1	113.1	20.4	33.1	26.3	44	22.1	21
Prupe.1G094200.1	0	0.7	0	2.7	0.8	0.3	2.8	0.6	0	0	0.6	0	3.6	1.1	0	0	0.9	0	0.5	0.1	0.1	0.4	0.1	0	0.3	0	0.1	0.2	0.1	0	0	0	0	0	0	0	0.7	0	0.1	0.5	0	0	1.8	0.1	0.1
Prupe.1G094400.1	14.3	22.7	17.1	24.1	30.7	21.6	25	22.1	7.9	42.4	23.8	45.5	23.3	38	14.4	47.4	66.9	35.1	12.9	5.8	4.3	6.3	12.4	4	3.4	3.5	3	129.6	63.2	107.2	18.9	32.1	201.5	73.5	64.1	167.3	118.6	27.6	67.6	14.7	11.3	5.1	76	16.4	6.2
Prupe.1G094500.1	69.6	84.1	99.4	101.1	77.1	74.8	81.6	70.7	64.9	83.6	128.6	71.7	93.8	66.8	48.8	79	105.3	66.2	285	366.2	336.8	232.4	221.3	193.4	250	211.8	230.5	174.5	167.2	211.8	249	128.1	609.7	244	328.3	478	173.1	134.2	196.9	94.5	137.4	118.7	138.9	156.8	118
Prupe.1G095000.3	5.6	7.3	8.2	9.2	7.4	5.7	8.6	5.5	10.2	3.9	3	2.4	8.6	6.8	9.6	2.5	2.5	1.6	4	0	0.6	0.7	2.5	3.7	1.1	3.7	2.2	0	0	0.3	0	0.6	0	0	1.1	1.3	0.1	0.5	0	1.3	4.2	1.1	0.5	3.9	3.3
Prupe.1G095100.1	25.3	15.1	20.8	26.5	16.3	7.9	28.7	23.1	30.9	32	15.9	26.1	23	25.9	44.2	30.9	19.2	22.9	22.7	16.1	19.5	23.9	12.6	19.1	19.9	13	25.4	3.8	2.8	3	0	4.1	1.6	0	2.7	11.9	12.3	5.6	2.8	0	1.1	0	0.6	1.8	1
Prupe.1G095100.5	0	0	0	0	0.2	1.1	0	0	0	0	0	0	0.4	0	0	0	0	0	0.3	4.3	0	0	0	0	0.3	0	0	1.7	0	2.3	3.9	1.1	0.8	1.8	0.6	0.8	0.5	0.7	1.3	9.9	8.4	10.3	8.7	4.5	10.3
Prupe.1G095200.1	12.6	4.4	4.6	6.2	7.3	17.3	13.1	14	15.1	3.8	5.7	1	7.5	9.6	9.6	2	5.5	14.1	1.6	1.5	12.1	7.2	7.6	8.9	7.2	9.5	5.4	1.6	0	4.7	1.1	1.2	2.3	1.5	1	2.1	7.3	0	4	24.4	8.7	7.2	6.8	9.4	11.1
Prupe.1G095300.1	2.2	8.3	6.9	17.3	7.6	2.5	11.3	5.9	2.2	0	5.5	0.2	14.6	6.2	2.7	0.4	4.7	0.1	0	0.9	0	0	0.2	0	0.3	1.8	0.3	0	0	0	0.7	0.4	0.1	0	0.4	0.5	1	0	0.6	3	5.4	1.9	5.1	6.5	8.1
Prupe.1G095300.17	0.4	1.7	0.3	4.3	0.9	1	5.3	1.9	0.2	0.2	6	0	5.1	3.2	0	0.2	3.8	0.2	0.5	0.6	0.4	0	0.3	0.2	0.2	0.2	0	0	0	0	0	0	0.2	0	0.3	0	0.3	0	0	0.6	1.4	0	2	5.8	1.4
Prupe.1G095400.2	0.3	0	0.2	0	0	5.7	0.8	0	0.1	2	1.7	11	0.2	0	0	6.1	3.3	5.5	4.4	0.2	4.3	0	0.4	0.4	0	0	0.5	11.2	3.6	7.5	9.4	3	8.2	7.3	5.4	8.2	4.1	3.1	13.1	8	3.4	2.2	2.2	1.1	0.1
Prupe.1G095400.4	0.6	0	0.7	0.7	0	1.3	1	0	0.5	2.2	0	0	0	0	0.5	0.6	0.4	0	1.5	0	4.4	1.9	2.4	1.7	1.8	1.5	1.8	1.4	0.6	1.3	0	1.3	2.1	4.2	1.7	1.1	3.9	1	0.9	1.5	1	1.1	1.3	0	0.7
Prupe.1G095500.1	28.5	14.8	26.2	3.6	20.3	6.3	7.5	23.8	28.1	62	11.2	63.8	5.4	19	32.7	48.7	11.1	58.2	9.4	2.3	3.7	5.6	2.6	4.4	9.2	2.6	6.2	32	2.2	2.1	4	1.6	4.5	1.8	2.2	3.9	24.8	1.8	1.6	43.1	7.2	4.4	10.8	3.2	4
Prupe.1G095600.1	9.9	6.5	7.6	16.2	12.9	11	9.7	12.1	9.1	11.7	5.6	12	11.1	13.5	11.1	11.7	7.9	10	15.5	13.3	13.7	20.7	16.6	15.8	22.9	13.1	18.9	18.1	3	8.1	4.5	4	16.5	5.7	3.1	12.2	21.6	4	8.7	17.7	9.2	13.3	24.8	8.3	12.1
Prupe.1G095900.1	2.3	2.2	3.5	1.4	0.6	1.7	2.8	0.9	5.7	24.6	1.3	14.3	3.4	0.9	8.2	7.2	1	7.3	0	0.1	0.2	0.1	0.8	0.4	0.1	1	0.1	6.6	23.8	6.1	4.7	41.8	0.9	2.5	15.6	1.7	5.9	21.7	2.6	0.8	0.4	0.6	1.2	0.3	0.6
Prupe.1G096000.1	4.1	2.5	2.9	5.2	4.2	5.4	5.5	3	4.6	59.6	13	47.2	5.4	4	5.5	40	16.9	38.7	11	7	7.1	10.3	6.1	4.7	6	4.5	4.8	74.5	66	25.9	56.2	75.3	42.4	29	27.3	23.1	43.6	70.3	38.2	11.7	3.6	5.5	10.5	4.2	5.5
Prupe.1G096800.1	0	0	0	2.7	0	0	0.5	0	0	0	0	0	3.4	0	0	0.1	0.1	0	0	0	0	0	0	0	0	0	0	0.6	0.5	0	0.7	0.5	0.2	0	0	0	1	0.2	0	5.4	0	0	0.2	0	0
Prupe.1G096900.1	7.2	4.8	6.2	10.5	4	2.3	40.2	9.6	29.4	105	8.6	51.8	32.3	5.3	25.5	32.3	9.7	14.4	0.1	0.4	0	0	3.8	1	1.2	1.5	0.9	18.1	0.9	0.6	2.5	0.9	0.7	7.1	0.3	1.2	24.8	0.2	2.4	2.6	0.1	0.1	5.9	0	0.1
Prupe.1G097000.1	16.5	17.9	20.1	32.6	11.1	9.8	169.3	38	120.4	285.9	19.4	136.4	105.9	22.7	111.7	79.1	23.6	27	0	0.4	0	0	6.7	0.6	1	1.9	1.2	0	0.1	0	0	0	0.2	0	0	0	0.4	0	0	9.6	0.1	0.9	59.6	0	4.5
Prupe.1G097100.1	7.4	15	5.4	14.4	11.8	6.9	13.8	7	6	2.4	15.1	1.5	13.2	11.3	5.9	3.5	19.4	3.7	22.4	16.2	18.5	26.6	25.5	11.3	25.2	23.4	19.1	13.9	16.7	11.2	8.7	14.9	9.6	16.2	17.7	12	17.8	13.1	17.9	7.7	16.4	8.3	8.3	16.8	9.1
Prupe.1G097200.2	0	0	0	0.1	0	0	0	0	0	0	0	0	0	0	0	0	0	0	0.2	0.2	0	0.2	0	0	0	0	0.1	1	3	1.9	1.5	0	1.2	3.8	0	5	0.4	0.9	1.6	0	0	0	0	0	0
Prupe.1G097200.3	8.8	10.6	10.5	19.5	13.7	12.7	14.1	15.7	10.2	2.9	5	2.9	19.2	12.4	11.1	3.2	6.7	3.3	12.2	15	11.5	16.1	17.2	14.5	18.1	22.9	15.6	3.9	1.3	1.5	2.3	2.5	3.1	0	6.9	0	6.6	1.3	0.3	29.1	20.1	21.3	17.4	15.3	26.2
Prupe.1G097300.1	0	0	0	0.2	0	0	0	0	0	0.1	1.1	0.4	1	0	0	0.1	2.8	0	0	0	0	0	0	0	0.4	0	0	4.5	0.9	2.6	0.5	1.5	0.6	0.6	1.6	1.6	3.9	0	0.4	0.1	0	0	1.1	0	0
Prupe.1G097300.2	0.4	0.2	0	0.3	0	0.6	0.5	0	0	0.1	0.1	0.3	0	1.1	0	0	0	0	0.2	6.1	2.4	0.6	2.4	0	0.9	0.1	0	0.2	0.9	1.5	1.2	0	1.3	0.8	1	3.3	0.2	1.9	2.5	6.4	6.7	5.9	9.9	5.8	3.7
Prupe.1G097600.1	0.8	2.6	0.7	5.6	7.2	2.3	2.5	2.7	1	7.9	2.9	3.2	2.1	1.9	0.6	4.1	4.2	3.1	1.4	0.8	0.6	1.2	1.4	0.9	1.2	1.1	1.3	7.9	2.9	1.8	3.1	0.7	1	1.1	1.4	0.4	4.9	1.6	1.6	3.8	3.2	1.2	8.8	2.1	0.5
Prupe.1G097700.1	0	3.2	3.9	62.3	1.9	1.1	16.9	5.8	6.6	8.1	6.5	3.2	21.2	2.1	3.2	4.7	5	2.6	0.7	1.4	0.6	0.7	0.9	0.3	6.9	3.7	5.5	166.6	3.6	2.4	2.4	1.3	26.4	20.2	3.5	10.7	60	3.1	7.7	132.1	22.8	13.7	60.4	5.8	6.1
Prupe.1G097900.4	1.1	0.4	0	0.1	0.5	0	0.5	0	1.7	0	0	0	0	0.1	0.2	0.1	0	0.3	0.7	0.1	0.3	0	0.1	0	0	0.2	0.1	1.1	0.1	5.2	0	0.5	1.7	0	1.1	3.8	2.6	1.4	3.6	0.3	0.1	0	0.2	0	0
Prupe.1G097900.8	2.6	0.2	1	0.3	0.2	0.5	0.4	0.5	2.3	1.1	0	0.7	0.5	0.8	3	2.9	0	4.1	0.1	0	0.1	0.1	0	0.2	0.2	0	0.2	0.5	0	0.3	0.3	0.1	0.4	0.8	0.3	1.2	1	0.1	0.2	0.1	0	0.2	0.3	0.1	0.5
Prupe.1G098400.1	0	0	0	0	0	0	0	0	0	0	0	0	0	0	0	0	0	0	3.8	0	0.8	78.8	0	0	1.4	0	0.1	2.5	0.4	0.3	0.3	0.3	0.6	0	0.4	0.2	0.6	0.4	0.2	0	0	0	0.9	0	0
Prupe.1G098500.1	2.6	36.1	9.9	1.5	15.1	4.9	2.2	21.1	3	16.8	88.3	17.2	2.1	14.1	0.6	17.5	60.2	16.9	0.2	13.6	0.8	2.2	2.8	2	1	0	0.8	408.9	1693.2	311.8	1441.8	690.1	382.3	1171.3	1586.6	321.3	87.2	1873.5	348	3.4	4	2.6	0.7	2.7	2.5
Prupe.1G098700.2	4.7	0.9	1.5	2.1	4	2.7	3	4.2	1.9	3.5	4.3	3.7	2.8	6	5.2	3.7	5.8	1.5	2.2	5.6	1.2	3.4	3.3	6	5.9	3.2	4.7	3.7	5.4	9	0.6	3.7	0.8	0	7	3.5	5.9	4.3	7.6	1.1	9.7	4.8	3.3	7.5	3.3
Prupe.1G098800.1	12.2	19.1	3.1	8	8.4	6.9	8.8	9.3	8.7	3.1	28.1	5.1	19	16.9	9.2	7.4	16.2	7.2	7	2.4	2.3	4	0.4	2.5	4.4	0.3	2.3	16.8	1.4	7.8	1.2	3.5	10	2.3	1.1	14	20.9	3.3	11.9	14.5	0.9	5.5	23.7	0.3	6.2
Prupe.1G098900.1	7.5	44	5.9	48.1	26.7	11.1	36.4	17.7	8.5	11	69.2	5.6	96.1	31	7.7	7.6	59.2	4.5	24.5	13.8	5.5	9.8	2.7	3.5	19.2	2.8	5.8	137.6	15.8	33.8	19.8	14.2	32.5	18.5	10.3	11.7	122.1	19.9	46.6	34	0.3	0.6	77.4	0.4	2.6
Prupe.1G099000.1	230.2	139.9	235.8	107.5	135	381.7	135.4	231.8	239.8	635.2	293.4	708.7	183.9	110	195	741.7	821.8	886.9	30.5	185.8	63.9	34.2	155.8	51.9	50.2	170.4	76.6	281.5	787.6	887.5	419.3	1202.8	428.3	224.5	640.3	462	361.9	799.3	849.6	478.3	219.4	616.9	218.7	255.4	555.2
Prupe.1G099100.1	8.6	11.3	12	20.9	32.7	11.3	13.4	17.5	16	3.1	1.9	1.5	12.6	14.5	11	1.6	2.4	2.6	48.4	47.8	45.3	71.1	69.8	83.7	78	84.3	89.1	4.7	0.3	1.7	0.4	0.4	1.9	0	1.6	2.7	4	0.4	0	11.3	15.2	27.8	6.2	9.1	19.4
Prupe.1G099200.2	8.6	5	7.9	17.5	7.6	15.4	12.5	3.9	8.6	7.6	1.6	10.1	17.5	4.8	6.9	3.3	5.9	6	5.9	3.8	4.5	4.3	2.4	2.1	6.7	1.3	3.7	9.8	14.4	12.5	0	1.4	2.8	9	2	0	8.9	1.9	7.5	30.7	31.6	43.2	68.2	33.5	39.1
Prupe.1G099500.1	0.1	0	0	0	0.3	0	0.4	0.3	0.2	0.3	0.1	0	0	0.2	0	0	0	0	0.6	1.6	0.9	1	3.1	1.7	1.2	1	1.2	4.7	1.6	0.3	0	2	0.3	0	0	0	3.9	0	3.3	0.6	0	0	0	0	0
Prupe.1G099500.2	10	45.8	4.3	174	25.2	118.1	95.2	17	40.2	1.2	48	2	164.8	19.6	16.4	5.8	19.5	7.9	55.6	16.5	19.6	23.3	22.7	4.7	11.6	15.6	9.8	76.1	14.6	31.9	8.1	56.6	12.8	17.5	36.4	11.9	63.2	36.3	20.2	37.6	3.2	3.6	9.6	3	5.7
Prupe.1G099500.3	0.6	2.2	0.1	6.3	1.8	4.6	4.5	0.9	2.8	0.1	2.2	0.1	7.5	0.7	0.9	0.2	0.7	0.1	8.4	1.4	4.7	3.9	4.3	1.1	2.4	3.5	1.6	9.7	1.6	1.8	1.7	4	0.7	1.1	2.8	1.7	6.3	2.6	2	1.2	0	0	0.2	0.1	0
Prupe.1G099600.1	2.2	2.8	1.3	3.1	3	2	2.3	3	1.4	0.9	2.3	1.9	1.9	1	1.9	1.8	4.5	1.2	2.1	2.5	2.4	2.4	2.8	1.3	2.4	2	2	4.2	1.4	1.2	1.4	0	1.5	2.3	0.3	0.6	4.6	1.1	0	0	0	0	0	0	0
Prupe.1G099700.2	8.1	23.4	7.3	8.8	6.9	7.4	9.5	11.6	10.7	13.1	32.8	17.2	11	25	10.8	9.9	27.7	12.8	12.4	12.5	12.1	18.4	19	16.3	21.4	17.5	15.8	2.8	29.7	17.1	0.1	40.4	3.7	3.2	8	30.4	31.1	4	13.4	36	30.5	40.9	24.6	33.8	41.7
Prupe.1G099700.3	15.9	1.7	13.5	5.4	19.1	13.2	10.5	19.3	11	17.2	11.4	10.3	11.2	5.8	13.5	15.1	4.9	13	0	0	0.4	1.8	0	1	0.8	0	0.7	10.7	0	2.6	8	0	10.8	1.1	1.4	2.3	4.1	4.8	2.7	0.7	1.5	2.4	0	1.1	1.5
Prupe.1G099900.2	0.9	1.3	1.1	3.8	3.1	2.1	2.4	1	0.8	0.3	0.9	0.2	2.3	0.2	1.3	0.2	1.4	0.3	0.6	0.2	0.7	0.4	0.3	0.2	0.3	0.2	0.1	1.1	1.3	0.9	0.9	0.6	0.9	0.6	0.7	1.2	2.8	0.6	0.8	0.8	0	0.2	3.6	0.7	0
Prupe.1G100000.1	6.9	4.9	5.3	10.6	10.4	6.4	6.7	9	7.7	4.9	3.7	5.1	8.3	9.4	6.9	4.7	3.5	4.3	7.8	9.1	9.4	9.6	7.4	7.4	10.4	6	8.7	8.7	0	3.3	0.7	0.5	0.7	0.7	1.6	8.9	12.4	0	0.8	5.7	11.1	7.5	18.3	11.3	7.9
Prupe.1G100000.3	1.7	1	1.6	1.5	0.9	0.2	1.6	1.3	3.3	1.1	0.1	0.4	3	2	1.8	0.4	1	1	4.6	2	2	3.1	2.3	2.1	4.2	1.7	2.6	1.4	0.4	0	0	0.8	0	0.6	0.9	0.6	4.5	0	0.7	10.8	0.8	2.3	1.7	1	5.7
Prupe.1G100600.1	0	0	0	0.2	0	0	0	0	0	0	0	0	0.4	0	0	0	0	0	3.6	0.1	0.1	7.6	0	0	0	0.1	0	0.8	0.4	0	0.6	0.2	0	0	0	0	0.8	0	0.1	1	0	0	0	0	0
Prupe.1G100700.1	4.5	2.8	6	4.9	4.6	4.1	4.7	3	7.7	9.8	1.2	7.1	1.4	5.2	11.5	7.2	0.3	6.1	7	7.3	6.4	6.3	5.8	12	5	8.7	9.4	3.7	0.6	3.8	0.4	3.7	3.1	2.5	0.5	7.3	3.1	0	3.8	3.7	8.8	7.3	4.6	8	8.2
Prupe.1G100700.2	16.3	19.5	17.8	11.7	27.8	14.7	13.2	28.9	25.8	21.3	9.8	18.6	12	29.3	33.5	19.9	8.7	22.3	24.9	27.1	18.6	37.4	36.2	37.8	20.9	26.2	31.3	8.7	2.4	8.5	3.3	12.2	3.9	0.4	10.9	6.8	8.4	7.3	1.4	37.8	50.3	35.3	24.6	46.2	35.8
Prupe.1G100800.1	33.5	19.8	48.2	34.4	20.1	29.1	27	17.3	30.1	51.6	13.7	58.5	24.5	17.2	22.5	53.7	17	54.9	45.4	43.3	45.7	34.7	41.6	48	24.1	86.4	49.3	14.3	9.8	24	4	16	39.8	7.8	15.9	32	28.7	11.5	9.8	28.3	42.6	51.2	18.4	45.3	64.8
Prupe.1G101500.1	0.1	0.6	0.1	3.5	1	1.2	3	1.1	0.1	0	0.5	0	3.8	1.1	0.1	0	0.6	0	2.6	1.3	2.5	1.7	1.7	1.4	4.5	2.6	2.7	1.3	0.4	0.2	0.4	2.2	0.4	0.7	1.5	2.8	1.9	0.5	0.5	0	0.1	0	0.4	0.7	0
Prupe.1G101600.1	1.4	0.5	1.1	2	0.5	0.8	1.2	0.7	0.4	0	1.2	0	1.1	0.8	0.2	0.1	3.9	0.2	0.6	0.1	0.3	0.4	0.4	0.1	0.3	0.1	0.4	0.7	0.4	0.3	1	0.2	0.1	0	0	0.3	1.5	0.2	0.1	0.1	0	0	1.3	0	0
Prupe.1G101700.1	7.4	6	5.2	18.1	9.5	13.2	10.5	8.7	10.4	2.5	2.4	2.9	15	10.5	8.7	2.9	5.8	2.9	21.1	9.2	11.2	12.1	8	10	18.3	6.5	10.7	4.7	1.2	1.9	0.8	1.2	4.3	1	0.7	1.4	7.5	1.1	0.8	13.9	8.3	10.6	15.7	6.6	8
Prupe.1G101700.2	11.2	40.8	11.6	26.3	54.2	23.7	42.4	82.1	10.6	12.6	60.2	11.9	51.1	39.7	13.6	13.7	62.9	11	25.9	61.9	40.7	44.4	39.4	28	53.2	57.4	63.2	37.5	84.1	19.2	43.5	64.6	29.8	46.7	71.1	21.1	26.2	61.2	28.8	109.5	25.1	56.3	35.9	40	124.2
Prupe.1G101800.1	7.8	8.2	5.2	15.4	9.2	5.3	6.9	9.3	8.7	0.8	1.4	0.9	15	9.8	10.1	1	2.7	1.9	9.9	3.7	3.9	6.4	4.5	6	11.4	5.1	4.8	2	0.5	0.8	1	0.8	1.1	2	0.7	1.2	2.2	0.3	0.9	8.9	4.9	6.5	18.2	3.6	7.1
Prupe.1G102500.4	0.4	2.2	0.3	1.1	4.4	2.1	0.6	2.9	0.7	0	0	0	0	3.8	1	0	0	0	1.6	0.2	1.4	1.5	0.1	0.5	0.3	0.2	2.3	0	0	0	0	0	0.1	0	0	0	0	0	0	1.2	1.6	0.6	0.4	0.8	0.2
Prupe.1G103000.1	2.4	63	16.9	7.4	35.7	9.6	7.3	37.3	2.9	0.6	26.1	3.1	8.3	38.9	2.4	5.8	27.6	0	0	0.1	0	0	0	0	0	0	0.2	0	0	0	0	0	0	0	0	0.4	0	0	0	0	1	0	0.7	0.4	0.5
Prupe.1G103000.2	0	0	0	0	0	0	0.4	0	0	0	0.5	0	0	0	0	0	0.5	0	0.6	1.5	1.1	0.4	3.9	1	0.6	5.3	0.6	0	1.9	0.4	0	0	0	0	0	0	0.1	0	0.4	0.9	1.3	0.8	0.4	0	0
Prupe.1G103000.3	3.1	20.1	4.2	4	27.8	3.4	12.9	15.9	3.2	3.7	21.9	2.2	5.1	19.3	4.1	1	3.2	3.7	8.2	63	21.1	9.4	51.7	14.6	12.3	41.3	15.1	2.6	3.7	3.2	1.8	16.8	0.6	6.9	13.4	0.7	1.7	4	1.5	19.1	18.1	9.3	27.8	48	39.5
Prupe.1G103100.1	0	1.4	0	1.6	0.9	0.5	0.3	0.3	0	0	1.5	0	2.2	2.2	0	0	5.9	0	0	0	0	0	0	0	0	0	0	0	0	0	0.2	0	0	0	0	0	0	0	0	1.7	0.4	0	0.4	0.3	0.5
Prupe.1G103600.2	27.1	49	34.8	31.3	54.6	34.9	46.6	68.1	45.2	108.7	81.8	110.9	40.5	58.2	38.2	85.8	59.1	71.1	0	0	0	0	0	0	0	0	0	2.3	10.2	0.3	0.5	0	0.6	3.4	0	5.4	0.6	2.9	1.6	21	59.5	95.7	59.3	76.8	87.1
Prupe.1G103700.3	0.3	1.6	4.4	2.4	0.1	1.7	1.5	1	3.9	1.4	1.8	0	0.2	1.8	4.1	3.8	0.5	0.8	0	0	0	0.6	0	0	0.2	0.8	0.6	0	0	0	0	0	0	0	0	0	0.4	0	0	0	0	0	0	0	0
Prupe.1G103700.4	0.8	0	0.5	0	3.6	0.2	0.2	0	0.7	1.9	0.9	2.3	4.3	2.2	1.6	1.1	0	0.2	0.3	1	1.3	0	1.2	0	0	0	0	0.9	0.5	2	0	2.1	0.8	0.4	2.9	3	1.8	0	1.7	9.2	6	6.3	28.2	5.4	6.5
Prupe.1G104100.2	0	0	0	0	0	0	0	0	0	0	0	0	0	0	0	0	0	0	0	0.3	0	0	0.6	0	0	3.9	0.8	0	0	0	0	0	0	0	0	0	0	0	0	0	0	0	0	0	0
Prupe.1G104800.1	16.4	18.3	16	15.9	17.9	10.2	13.7	17.7	13.6	10.1	15.6	12.6	20.2	18.3	14.1	14.3	18.9	11.1	15.2	15	10.8	19.1	19.6	11.9	18.3	21.6	14.5	7.3	2.3	5.5	0	1.8	2.8	0	1.9	3.7	13.3	0	1.4	16.2	15.9	17	15.8	11.1	19.2
Prupe.1G104800.2	0.4	0	0.9	0.1	0	0.2	0	0	0.4	0.1	0.1	0	0	0.1	0.8	0.2	0.1	0	0	0.5	0.6	0.4	0.3	1.4	0.1	0.7	1.4	0.2	0	0.5	0	0	0	0	0	0	0	0	0	0.5	0	0	0	3.2	1.1
Prupe.1G104800.4	0.5	0	1.2	0.5	1.3	4.5	1.4	0.7	1.4	2.3	1.1	0.7	0	0.3	0.9	1.6	0.6	1.7	0.9	3	0.6	0.2	2	0.5	1.9	1	1.5	0.8	1	0	0.3	4.8	2.8	0.8	2	1.2	0	3.7	1.4	1.3	0	0.5	0.6	0	0
Prupe.1G104800.6	2.9	5.3	1.7	3.2	3.5	1.6	3.5	6.3	3.1	1.9	1	1.7	0.6	3.2	2.2	2.1	1.8	2.8	2.6	3.9	1.9	2	3.2	2.9	3.2	5.4	3	0	2.2	1.4	4.5	1.1	0	5.3	2.9	1.2	0.6	0.9	2.7	0	0.7	0	0.9	1.6	0
Prupe.1G104900.1	1345.8	162.2	1804.9	0.5	108.6	1268.1	45.5	244.7	1580.8	1410.9	794.6	4015.4	2.6	262.6	1212.6	4384.2	167.9	6450.5	152.8	961.1	1102.7	9.5	505.1	573.6	60.8	840.5	165.6	125.5	215.1	2629	299.1	331.2	1922.6	252.6	346.6	3144.2	153.4	295.5	2508.6	11.8	181.5	903.2	4.3	236.1	477.4
Prupe.1G105000.1	2.6	8.7	2.2	3.3	6.6	3.4	3.3	4.3	2.1	0.8	5.4	0.7	4.3	7.4	3.7	0.6	1.1	1.1	25	14.3	36	27.7	26.9	25.9	20.7	68.4	30.8	1.1	1.5	3.9	0	4.9	2.8	0	4.1	1.5	2.5	1.6	1.3	8.1	8	4	3.3	17.9	6
Prupe.1G105300.2	6	9.4	9.2	5.4	15.3	9.8	7.4	7.7	5.7	12.2	20.8	12.3	7.5	4.3	3.7	12.2	22.2	12.3	0.2	0.3	0.8	0.5	0	0	1.2	0.4	0.4	14.7	2	1	2.5	3.4	3.3	0	0.4	5.7	5.4	2.2	4.4	11.8	11.4	12.5	9.7	12.6	10.1
Prupe.1G105600.3	0	0	0	0.1	0	0	0	0	0	0.3	0	1	0	0	0	0	0	0	0.4	1.1	0.4	0.3	0	0	0	0	0	0.8	0.6	0.9	0.4	0.2	0.5	1.3	1.7	2.2	1.1	0.5	1.8	6.2	4.5	0.2	3.6	4.9	6.7
Prupe.1G106400.2	8	0.6	4.1	1.6	2.3	1.3	4.2	1.4	6.4	9.1	1.5	11	2.9	1.5	5.4	7.4	0.5	7.2	1.8	0.7	3.2	0.4	1.2	2	0.6	1.4	1	0.9	0.5	1	0	0	2.4	1.5	1.3	0.9	1.2	0	0.8	0	0	0.7	1.6	0	0.8
Prupe.1G106400.4	1.8	4.5	1.8	1.9	3.5	4	2.1	3.7	1.5	0	3.1	0.9	3.3	2.5	1.9	0.9	1.8	0	0	0.1	0	0.5	0.8	0.2	0.5	0.4	0.3	1	4.7	8.9	4.9	14.2	1.8	1.1	4	0.7	3.4	17.8	3.1	0.7	0	0.4	1.5	1	3
Prupe.1G106500.2	0	0.1	0.4	0	0	1.7	0	0	0	0	0.4	0	0	0	0	0	0	0	2.8	2	0.5	0	0	0.3	0.3	0.9	0	0.9	5.1	0.3	9.4	3.1	2	0.5	0	0	0	1	3.1	45.7	16.7	33.2	29.1	17.3	40.4
Prupe.1G107000.1	51.5	104.4	68.3	148.7	74.6	122.3	117.2	183.6	112.2	68.9	381.4	74.9	154.3	78.4	42	86.7	384.4	95.2	69.5	553.9	150	141.8	877	151	581.3	2096.7	403.8	148.3	461.5	780.5	305.5	584.6	134.5	152.4	349	75.5	169.4	241.4	562.9	13.5	14.2	30.1	23.5	33	69.3
Prupe.1G107000.2	44.5	156.6	145.4	296.4	160.1	371.4	248.9	349.6	205.5	93.7	452.8	123.5	357.5	174.9	82.6	93	344.5	99.3	67.7	646.4	141.3	125.4	533.9	80	356.9	943.1	293.2	342.3	957	1705	809.7	969.4	330.6	358	867.4	202.9	327.4	451.5	1622.1	448.4	222.9	615.1	361.7	381.7	976.9
Prupe.1G107000.3	3.4	8.9	10.2	15.6	14.8	30.7	6.3	24.1	21.8	0.6	0.4	1	28.6	11.1	4.3	0.4	24.9	3.7	3	30.1	12.5	14.2	199.8	18.5	62.4	245.9	66.7	1.1	5.6	1	1.4	2	0	0	0.8	0	0.6	1.3	4	31.2	31.2	43.7	21.3	85.8	80.8
Prupe.1G107100.2	11.9	18.5	12.3	24.6	32.6	31.7	25.5	38.8	19.9	12.3	37.9	9.6	34.9	29	19.1	10.5	31.7	11.6	29.9	65.1	55.8	45.8	66.5	24.8	36.6	102.4	46.3	99.9	79.1	62	95.7	109	153.7	92.5	167.9	116.7	68.8	141.4	64.9	149.2	20.9	24.6	63	35.5	87
Prupe.1G107100.3	0	0	0	0	0	0	0	0	0	0	0	0	0	0	0	0	0	0	0	0	0	0	0	0	0	0	0	6	0.4	1.8	0.5	6.2	0.2	0	3.3	3.2	2	5.7	1.5	7.3	2	9.8	5.6	0.1	0.3
Prupe.1G107900.1	0	0.1	0	0	0.1	0	0	0.1	0	0	0	0	0.1	0.1	0.1	0	0	0	0.3	0	0	1	0	0	0	0	0	0.1	0.1	0	0.3	0	0	0	0	0.4	1.9	0	0	0.3	0.1	0	19.6	0	0
Prupe.1G108500.2	0.8	0.3	0.3	0.2	1.8	6.3	1.8	5.1	0.8	2.4	2.9	6.4	3.2	1.5	0.1	2.3	6.9	3.2	0.1	0.3	0.2	0	0	0	0	0	0	0.1	0.5	0.9	0.6	1.4	0.2	0.9	1	0.2	0.3	0	0.3	0.1	0	0	0.1	0	0
Prupe.1G108700.1	9.7	0.4	4.3	5.6	3.5	7.3	9.1	0.8	11.8	1.4	0.5	1.6	3	1.7	10.7	1.7	0.9	3.5	2.1	3.6	3.4	3.7	4	4.1	1.9	7.4	6.8	1.9	1.4	0.6	0.5	0	1.6	0.7	0.5	2.1	3.1	0.5	0.4	8.6	7.7	8	5.9	8	3.3
Prupe.1G108700.4	2.1	0.2	3.9	1.1	0	8.7	1	0	1	0.6	0.7	1.4	0	0	1.7	0.8	0	0	13.2	12.5	16.9	7.4	2.3	2.8	5.3	6.3	5.9	2.6	0.6	5	0.7	2.1	3.7	1.2	2.4	1.1	3.3	0.9	2.8	0	3.2	7.5	1.5	0.7	0
Prupe.1G108800.6	0.8	2.5	1.2	8	3.4	2.1	6.3	0.7	0.5	0.1	0.8	0.1	8.1	2.1	0.7	0.2	1.2	0.4	0	0	0	0.3	0.5	0.5	2.3	1.7	0.5	0	0	0	0.2	0.3	0	0	0	0	0	0.1	0	0.4	0.5	0.6	2.1	1.6	0.1
Prupe.1G108900.1	0.6	8.8	0.5	5.6	8.7	1.7	3.6	2.5	0.3	0.2	2.6	0.2	6.6	4.3	1	0.9	13.4	0.7	0.5	0.8	0.3	1.5	2.9	0.9	1.3	0.7	1.3	9.6	7.1	3	6.7	9.5	1.6	8.9	3.4	1.7	9.2	5.2	3.2	0.7	2.1	0.3	0.6	2.2	0.8
Prupe.1G109000.1	0	0.1	0	0	0	0	0	0	0	0	0	0	0	0	0	0	0	0	0.9	0.2	0.2	0.3	0.1	0.4	0	0.1	0.1	0.3	0.1	0.1	0	0.6	2.6	1	0.1	0.6	3.7	0	0.6	0.8	0.2	0	12.3	0	0.1
Prupe.1G109200.3	0	0	0	0.2	0.1	0	0.2	0	0	0	0	0	0.1	0	0	0	0	0	2	0.7	1.6	0.6	0.2	0.3	0.3	0.2	0.5	1.3	0	1.1	0.2	0.7	0.8	1.4	0.1	2	2.6	0.3	1.5	0.5	1.3	0.8	5.8	1.8	0.7
Prupe.1G109700.3	16.3	6.6	13.9	30.7	30.1	32.3	23.9	48.9	58.7	47.5	31.9	37.9	2.7	3.6	22.4	55.6	29.2	75.7	10	4.5	4.6	11.5	32.8	26.5	21.5	43.3	17.1	26.7	26.9	43.5	8.3	26.2	34.7	15	27.5	28.9	33.9	18.8	25.2	6.2	1.7	8.2	14.7	2.5	13.2
Prupe.1G109800.1	8	15.4	7.5	9.9	21.9	11.5	12	23.3	13.2	3.9	5.9	3.4	16.9	25.9	16.6	5.4	5.8	5	12.8	15.8	12.9	16.6	14.5	17.8	12.4	15	19.2	5.2	6.9	7.2	1.9	4.3	12	1.8	3.4	10.4	6.2	5.1	3.3	17.2	20.1	18.9	13.3	15.2	18
Prupe.1G109900.1	5.8	4.9	2.6	3.6	3.4	1.6	4	5	6.1	0.2	0.7	0	6.7	4.6	3.6	0.5	0.6	0.8	2.1	11.5	3.7	1.9	15	1	6.3	19.6	5	0.4	1.3	0.2	0	0	0.5	0	0.5	0.2	1.4	0.6	0.2	1.1	3.4	5.2	1.6	7.6	6.6
Prupe.1G109900.4	19.1	10.9	6.9	16.5	11.6	25.6	24.7	18.8	27.1	3.4	4	6.3	20.2	15.1	17.6	4.6	4.9	9	14.5	64	30.5	10.9	27.6	7.2	19.7	15.8	15.2	3.6	4.7	9.5	15.2	14.1	9.7	2.9	14.9	10.6	7.9	5	9.7	4.4	13.5	27.8	4.2	16.2	18.3
Prupe.1G110100.1	9	23.6	11.9	12.6	12	11.4	16.6	11	10.1	1.1	16.8	0	7.4	8	7.8	4.1	8.6	0.9	24.6	18.6	31.7	59.9	26.7	29.2	22.5	18.8	33.3	10.1	1.5	3.6	0	1.2	1.6	0.6	15.7	17.5	3.9	4.5	0.7	1.3	1.7	1	19.3	5	2.6
Prupe.1G110100.2	0.1	8.1	2	9.8	22.4	35.9	48.5	29.6	3.1	0.6	48.2	1.6	11.1	27.5	4.7	0.6	34.2	0.8	15.1	8.3	9.8	14.8	6.5	0.9	2.8	5.7	1.4	2.2	25.7	10.5	25.2	27.7	19	29.4	16	3.1	11.2	18.2	18.6	3.9	3.3	0.5	2.7	12	8.8
Prupe.1G110100.3	0	0.7	0	0.2	0.5	1.6	1.1	0	0.5	0	0	0	0.9	2.9	0	0	0	0	21.4	7.7	11.7	8.8	1.2	0.6	1	1.9	0.4	0.3	0	0.5	0.8	0	0.7	1.1	0	4.6	3.2	0	0.9	0.8	4.4	1	3	6	0
Prupe.1G110200.3	0.7	2.9	0.7	0	0	0	0.1	0.6	0.3	0	0	0	0	0	2.9	0	0	0	0	0	0	0	0	0	0.3	3.7	0	0	0	0	0	0	0	0	0	0	0	0	0	0	0	0	0	0	0
Prupe.1G110400.1	3.1	1.4	3.3	13.4	0.9	2.6	1.6	1.6	1.6	1.7	1	1.2	11	1.1	1.5	2.6	2	2.3	5.7	2.2	5.9	8.6	3	9.1	10.6	2	8	1.3	0.3	0.6	1.7	1	1.3	0.8	0.3	0.9	1.4	0.5	0.6	1.2	1.1	1.5	0.6	1.8	1.6
Prupe.1G110500.1	0.9	0.8	1	28.6	1	1.2	0.9	0.9	0.4	0.3	1.6	0.3	19.2	1.2	0.3	0.5	0.9	0.3	9.2	1.4	3.6	8.1	0.1	0.3	18.9	0.1	1	2.1	0.1	0.1	1.1	0.3	0.8	0.5	0	0.1	3.1	0.5	0.1	0.7	0.1	0.1	0.1	0.1	0
Prupe.1G110700.5	0	0	0	3.4	0.5	0	0.3	0.6	0	1.1	0	0.5	0	1.6	0	0.6	0	0.4	4	3.6	6	5.9	0	2.7	4.7	2.5	4.5	3.2	2	1.4	1.4	1.7	1.3	1.3	1.5	0.6	0.3	0.3	2.9	0	5	2.7	2.7	3.3	2.8
Prupe.1G110800.1	21.7	22.3	49.3	29.8	22.7	103.6	20.6	23.5	57.7	17.2	23.9	19	20.6	20.1	23	19.7	19.4	24	32.3	46	56.1	16	47.6	70.8	24.5	85.3	22.9	31.6	17.9	38	27.1	22.6	23.5	17.1	24.3	28	37.6	18.4	20	19.2	16.8	14	12	17.9	20.6
Prupe.1G111300.1	21.3	10.3	30.6	3	1	2.1	9.7	8.2	13.1	7.6	10.5	9.1	7.5	16.1	23	18.8	15.6	17.2	0.2	0.1	0.2	0	0.1	0.2	0.1	0.4	0.1	0.9	1.4	9	0.7	6	6	5.3	16.7	14.6	0.4	2.7	3.3	0.5	2.4	3	0.1	0.8	0.8
Prupe.1G111600.1	28.8	36.9	31.2	31.7	41.6	21.9	28	39.1	31.4	12.4	10.6	9.9	34.6	47.3	39.8	12.1	15.5	14.1	28.5	24.2	27.6	33.7	29.1	33.9	28.2	32.4	30.3	0.9	0.7	0.7	0	1.2	2.3	0	0	4.1	8.9	0.7	0	36.4	35.2	37.2	31.6	35.1	34.7
Prupe.1G111600.2	2.4	2.4	1.7	1.7	4.1	1.7	3.3	4.8	3	0	0	0	1.3	4.9	4.3	0.5	0	0	4.4	0.9	1.6	2.9	1.4	1.3	1.3	4.2	5.9	5.4	4.2	3.7	8.4	1.8	2	7.2	8.4	1.1	0	2.2	4.8	0.8	4.3	0.8	0	0.8	1
Prupe.1G111700.1	6.5	7.4	5.6	3.7	11.8	9.8	4.9	9.1	4.9	9.9	14.2	9.9	4.6	8.8	6.5	8.8	10.4	9.8	1.3	1	2	0.2	0.6	0.2	2.5	1.5	1.7	48.4	2.9	3.6	12.8	8.3	5.5	7.7	4.9	2.3	38.6	2.9	4.6	42.5	3.1	2.8	6.3	2	2.5
Prupe.1G111800.1	13.2	11.7	16	29.4	23.9	23.9	24.2	49.5	29.1	6.1	12.8	7.8	33.5	18.4	15.7	5.8	4.3	5.2	51.7	182.3	88.7	105.5	93.1	71.1	108.3	341	163.9	10	23.6	19.9	12.4	43.4	8.8	7.1	36.1	5.1	9.6	17	10.7	283	62	145.9	104.8	65.3	235.7
Prupe.1G111900.1	0.7	1.3	0.9	1	1.4	0.4	2.5	2.1	2.1	11.9	5.6	12.1	1.1	0.8	0.9	13.3	3.5	6	2	1.6	0.8	2.6	2.3	0.5	1.3	2.5	0.3	189.9	26.7	42.7	66.2	34.1	14.5	18.5	17.5	7.9	106.2	25.6	72.7	1.1	1.5	22.1	1.2	0.8	5.8
Prupe.1G112500.1	11.7	52.6	9.6	83.2	46.8	30.9	55.3	35.1	8.9	2.9	16.9	2.5	42.3	35.5	10.4	4.8	32.8	2.6	55.3	24.5	13.6	51.1	19.5	15.8	13.3	6.8	14.2	56	52.8	40.1	62.2	84.9	33.2	123.5	62.9	22.5	65.9	45.9	40.5	11.7	30.3	18.5	27.6	61.5	43.6
Prupe.1G112600.2	5.4	14.5	10.1	3.2	13.8	9.7	8	17.2	2.8	13.9	28.9	11.9	4.5	15.4	8.3	14	24.2	12.9	3.8	1.5	0.9	0	0	0	0	0	0	0.1	1.3	0.3	2.9	4	0	5.9	6.2	4.2	1.5	7.9	3.4	0.8	0	0	0	0.5	0
Prupe.1G112900.1	1.7	1.7	0.9	0.1	2.2	0.4	0.1	1.1	0	0.6	0.9	0.4	5	2.9	0.9	0.6	0.8	0.1	0.1	3.9	0	8.5	5.8	4.9	6.7	6	4.7	10.4	9.7	2	1.8	2.4	5.9	2.5	12.5	3.5	5.2	2.6	3.9	17.6	14.7	14.8	11	13.6	13.3
Prupe.1G112900.4	16.9	16.1	14.8	17.6	23.2	15	17.9	23.1	22.6	15.9	17	17	18.8	19.6	20.2	17.6	23.1	18.6	9	8.1	7.9	10.2	9.3	10.8	11.2	6.4	9	2.2	4.7	0.1	2.2	1.3	0	0.4	0.3	0	2.8	1.3	0.9	19.8	18.8	16	16.8	13.7	20
Prupe.1G113100.1	22.5	10.5	16	1.1	12.7	6.8	29.1	52.7	48.6	163.2	117.4	275.6	8.5	43.5	39	91	12.6	98.4	75.3	6.2	6.3	59.1	15.6	2	25.9	22.7	13.6	512.1	14.9	94.6	76.8	15.7	64	100	11.7	55.6	411.7	29.6	89.3	74.7	4.4	75.6	28.8	2.1	22.9
Prupe.1G113400.1	0.8	2.7	0.1	0.8	1.6	1.6	0.9	6.6	0.4	0.3	0.8	0	0.3	5.5	0	1.3	0.7	0.3	0	0	0	0	0	0	0	0	0	0	0.7	0	0	0	0	0	0	0	0	0	0	0	0	0	0	0	0
Prupe.1G113400.2	1.2	2.2	0.8	2	1.6	4	2.9	4.2	0.4	0	2.2	1.7	4	2.5	2.3	0.5	2.9	0.9	12	27	9.5	13.2	26	11	20.2	38.4	18.9	3.6	20.6	7.4	25	21.2	3.5	7.9	6.2	0	5	10.7	21.4	3.1	5.9	3.3	4.8	13.3	1.2
Prupe.1G113400.3	11.5	15.5	10.1	19.1	19	5.2	14.5	30.3	10.4	4.5	9.3	0.9	22.6	17.3	7.5	3.3	10.9	2.5	32.1	99.6	42.8	36.6	105.8	41.6	61.7	149.6	53.4	10	9.2	23.6	1.5	1.6	7	1	13.1	14.9	24.1	1.8	36.4	27.8	29.1	53.3	53.6	48.9	103.5
Prupe.1G113500.2	2.4	1.5	1.2	2.5	0.3	1.7	1.5	0.5	0.6	1.2	0.6	1.1	0.8	0.2	1.5	3.4	2.2	3.3	5.8	4.7	5.7	8.7	8.5	6.9	6.1	13.8	13.6	2.4	1.8	3.7	0	0.2	0.7	0.9	0.4	2.8	5.2	0	0.6	0.6	0.2	0.3	0.9	0.3	0.4
Prupe.1G113700.1	7.4	40.9	26.3	1.5	38.9	11.3	1.3	14.7	3.8	0.8	5.5	1	2.5	25.5	1.7	1.3	5.6	0.2	0	2.3	1.2	0.3	0.5	0.6	0.5	0	0	484.6	2079.4	277.1	1789.1	880.9	349.9	1283.9	1970	293.5	112.4	2628.6	410.3	1.4	0.1	0.5	0.3	0.8	0
Prupe.1G113800.1	0.3	1.1	0.1	3.5	1.8	0.3	6.8	1.9	0.5	0.1	2.1	0.2	16.9	1.9	0.4	0.3	11.1	0.2	0.7	0.3	0.6	3	0.6	0.1	2.5	0.5	0.4	33.7	1.9	2.8	10.3	6.5	2.8	19.6	4.9	3.3	15.2	2.8	3.9	10	4.2	2.4	6.7	1.5	5.4
Prupe.1G113900.3	0	0	1.7	0	0.5	5.8	0	3.3	0	15.3	19.8	27.1	0	1.4	0	25.7	25.4	28.1	0.2	0.3	0.9	0.6	0.2	0.4	0.8	1.6	0.9	0.7	5.5	0	1	0.6	0.6	0.1	0	0.6	0.7	0.9	4.9	17.7	9.6	15.3	21.2	12.1	24
Prupe.1G114300.1	0	0	0	0.1	0	0	0	0	0	0	0	0	0.9	0	0	0	0	0	5.9	0.1	0	10.9	0	0	0.1	0	0	0.3	0	0	0	0.1	0	0	0.1	0	0.1	0	0	1.7	0	0	0	0.1	0
Prupe.1G114500.1	0.2	0.2	0.1	0.3	5.9	1.2	0.6	3	0.2	0.1	3.8	0.3	0.2	0.9	0.1	0	3.2	0.2	20.3	0.1	0.6	28.5	0.2	0.1	1.1	2.2	3.8	28.3	0.7	0.4	0.4	0.5	1.1	2.9	0.2	0.1	33.5	0	0	5	0.1	0	18.2	0.1	0
Prupe.1G114600.1	2.5	0.3	1.4	19.3	0.6	0.2	17.9	0	2.1	0.5	0.4	0	21	0.2	0.5	0	0.8	0.6	14.9	0	13.3	19.5	0.9	0.2	20.5	0.2	19.3	2.7	1.5	0	0.3	1.6	2.9	0.8	0.5	0.4	5.8	2.6	0.7	7	0.3	0.3	0	0	5.1
Prupe.1G114600.2	5.8	0.9	3.1	0	1.1	1.5	0	0	4.4	0.8	1.7	1.4	0.1	0.9	8.9	1.6	1.6	2.2	0.5	1	0.2	0.3	1.4	1.1	0.3	1.7	0.3	0	1.3	0	0.3	0	0	0	0.2	0	0	0	0.3	1.2	0.9	2.5	0	1.6	0.8
Prupe.1G114600.3	1.9	3.2	0.5	0	4.3	4.5	0	6.7	1.6	0.4	0.7	0.5	0	6.1	2	0.9	0.7	0.2	0.4	6	0.1	0	4.7	6.9	0.1	7.2	0.2	0.3	0	0.2	1.1	0.9	0.3	0	0.9	0	0	1.6	1	0	5.6	2.3	2.6	4.5	0.9
Prupe.1G114600.4	28.8	17.1	24.4	4	19.3	21.9	7.1	22.1	39.1	6.8	5.6	6.2	1.1	20.6	39.1	8.5	8.2	10.1	1.7	13.2	2.2	1.9	12.4	17.6	1.2	15.8	2.3	3.1	2.1	9.5	1.9	4.7	1.9	2.7	5.6	8.3	1.3	0.7	6.1	20.8	23.4	44.3	14	17.8	29.7
Prupe.1G114700.1	0.2	0.1	0.1	163.2	0	0.3	82.3	0	0.1	0.1	0	0	148.8	0	0	0.1	0.1	0	52.4	0	142.3	123.3	0	0.1	184.3	0.1	52.4	112.6	2.5	1.9	29.2	1.4	443.3	16.8	3.7	60.7	140.1	3.8	3	3.1	0	0.1	0.1	0	2.3
Prupe.1G114800.1	3.9	12.1	6.6	5.7	5.4	10.9	5.7	17.9	9.3	8.5	10.9	7.8	5	6.2	5.5	7.8	10.2	8.5	1.3	26.5	14.1	2.4	20.9	5.7	10.4	39.8	10.7	16.8	31.4	163.1	40.1	66.1	12.6	23.1	46.8	11.9	17.3	25.9	101.2	35.9	15.7	39.9	19.2	18.8	56.4
Prupe.1G114900.1	13.7	4.3	8.7	16	16.6	19.4	8.2	20.8	20.4	61.5	12.6	69.8	60	23.8	27.4	55.4	24.2	60.7	7.4	18	7.8	19	14.4	19.4	46.2	13.6	13.3	0	0	0	0	0	0	0	0	0	0	0	0	10.4	11.8	38.1	10.9	14.1	30.9
Prupe.1G115600.1	7.9	11.3	3.6	20.1	35.3	28.4	18.6	19.3	13.3	16.2	32.7	27	25.2	16.4	6.8	7.7	38.8	14.1	8.5	49.8	31.2	11.3	23.4	14.8	18.5	41.8	18	65.8	77.8	80	8.2	93	76.2	60.1	130.2	42.5	58.1	63.9	80.1	32.1	40.7	64.5	26.8	59.3	72.8
Prupe.1G116100.3	0.1	0.1	0	0	0.3	0	0	0	0	0	0	0	0.1	0.2	0.1	0	0	0	9.3	0	0	4.4	0.1	0	0.1	0	0.1	3.6	0.2	0.1	1.2	0.5	0	0	0.7	0.1	3.8	0.1	0	0.4	0.1	0	61.4	0.1	0.1
Prupe.1G116200.1	2.4	8.8	1	6.9	9.2	7.5	6	7.2	1.4	0	3.7	0.1	3.8	12	0.6	0	2.7	0	0	0	0	0.1	0	0	0	0	0	0	0	0	0	0	0	0	0	0	0.5	0.1	0	1	0	0	0.2	0	0.1
Prupe.1G116400.1	21	16.4	14.9	11.7	16.3	18.7	13.2	15.3	10	0.1	18.5	0.1	8.3	21.1	7.7	0.8	12.8	0.8	0	0	0	0	0	0	0	0	0	0.1	0	0	0	0	0	0	0	0	0.1	0	0	0.2	0	0	0	0	0
Prupe.1G116500.3	1	1	0.4	2.7	5.9	4.3	2.8	1.6	1.1	0.2	3.4	0.1	1.7	3	1.3	2	2.5	0.2	7.8	9.6	18.5	13.3	11.9	10.7	5	5.3	12.5	2.7	1.1	2.3	2.5	2	4.4	4.3	1.8	4.3	6.9	0.3	3.7	12	12.4	10.5	3.6	8.9	4.1
Prupe.1G116600.1	0.2	0	0	0	0	0	0.8	0	0	0	0	0	0	0	0.1	0.1	0.1	0.1	0.1	0	0	0.1	0	0	0.1	0	0	0.1	0.2	0	0.1	0.2	0	0.3	0.1	0.2	0	0	0	0.1	0.1	0.1	3.4	0.1	0.1
Prupe.1G116900.1	14.8	14.1	17.6	20.2	17.2	16	19.2	11.8	19.7	6.6	7.7	5.6	19.9	13.3	14.1	5.5	9.6	6.8	12.8	10.2	13	16.7	10.8	13.6	20.1	11.6	15.4	29.8	4.7	6.7	2.6	5.3	8.5	5.7	3.6	8.3	17.2	4.9	5.4	44.9	20.1	20.9	26.7	20.4	27
Prupe.1G117400.1	17.5	133.9	80.3	2.2	39.3	18.2	5.5	79.8	12.1	51.6	169.8	44.4	7.3	60	7	39.6	105.1	29.9	4.2	19	3.8	2	8.4	5.5	1.1	1.5	5.1	339.7	1518.9	278.4	1081.8	744.1	198.6	1045.8	1340.8	238.7	65.7	1829.3	328.9	18	5.7	10	5.5	11.9	12.3
Prupe.1G117500.1	14.5	1.4	7.5	2.4	8	2.2	5	3.5	12.6	7	0.6	4.1	4.4	3.4	12.9	5.6	0.6	5.7	3	3.7	2.6	6.3	5.8	10.4	6.7	4.5	8.6	0.4	1.7	0.4	0.8	0.8	4.2	0	2.3	1.5	0.9	1.1	0.5	0.5	0.1	0.2	0	0	0
Prupe.1G117500.2	4.2	2.8	2.6	3.2	5.4	10	5.3	3.4	13.9	20.6	3.3	21.2	1.7	7.8	16	20.7	4.1	20	0.2	1.4	0.7	0.4	1.3	0.4	0.3	1.3	0.6	8.2	4.4	5	1	7.3	2.6	8.4	4.6	7.4	6.2	9.1	2	6.7	7.9	11	1.8	5.2	7.8
Prupe.1G117600.1	0	0	0	0.1	0	0	0	0	0	0	0	0	0.2	0	0	0	0	0	0.1	0	0	0.1	0	0	0.1	0	0	0.3	0.1	0.1	0.3	0.4	0	0.6	0	0	0.1	0.1	0	0.1	0	0	5.7	0	0.1
Prupe.1G117800.1	22.7	13.7	22	16.9	14.8	29.3	19.5	15.2	19.6	7.6	7.6	6.5	12	17.4	29.4	9.2	10.1	8.8	19.6	7.9	13.5	14.5	8.6	11.6	12.1	7.4	9.8	2.6	2.5	5.7	0.5	3.7	5.2	0.4	2.1	12.7	7.2	2.3	3.3	3.8	5	4.5	5.9	3.3	4.3
Prupe.1G118400.1	0	0	0	0.1	0	0	0	0	0	0	0	0	0	0	0	0	0	0	0.1	0	0.1	0	0.1	0.1	0.1	0	0.1	4.1	0.2	0.1	0.6	0.2	0.2	0.2	0.1	0.1	3.3	0	0.4	0	0.1	0	0	0	0
Prupe.1G118800.1	1.4	0.4	1	1.1	0.3	7.1	0.7	0.4	2.6	0.7	0.6	1.1	0.6	0.6	2.2	0.8	0.3	1.4	0.3	0.2	0.2	0.5	0.2	0.5	0.5	0.4	0.3	0.5	0.7	1	1.1	1.8	0.8	1.6	0.8	0.4	0.2	0.5	0.5	0.1	0.2	0.2	0.1	0.2	0
Prupe.1G118900.5	0.5	0.7	0.4	0	5.6	0.2	0.9	0	0	0.2	0	0	0	1.3	0	0.1	0	0	7.1	5.1	6.6	12.6	7.5	12.3	13.1	6	10.8	0.4	0.9	0.3	0	0	0.4	0.9	0.3	1.7	0.2	0	0	0	0	0.2	0	0.3	0
Prupe.1G118900.6	2	1	1.8	7.7	0	2.7	2.7	5.3	1.6	0	0.4	0	6.2	2	2.4	0.1	2.6	0	2.4	3.1	1.1	1.5	0.8	2.6	1.9	1.4	3.4	0	0	0	0	0	0	0	0	0.5	1	0.7	0.3	0	0	0	0	0	0.4
Prupe.1G118900.7	1.2	5.1	2.4	6.1	3.4	4.6	1.9	1.1	2.1	0.4	3.6	0.5	5.2	3	3.1	1.7	5.7	1.2	0.7	8.2	5	4	1.3	2.8	2.4	0.5	4.1	0.9	4.7	4.6	2.2	8.4	4.6	2.5	2	1.1	1.1	3.2	3.4	8.9	13.1	11.5	11.3	21.3	13
Prupe.1G119000.2	54.4	40.4	31.5	44.1	59.9	80.6	64	55.4	73.2	74.9	13.9	91	40.4	49.2	67.2	66.6	14.2	46	4.6	3.8	3.3	40.3	32.1	22.3	21.7	7.5	31.5	68.5	14.7	44.8	6.1	29.6	59.2	39.7	38.1	82.3	42.6	45.8	85.4	88.6	54	66.6	73.7	41.1	64.8
Prupe.1G119700.1	0	0.2	0	1.8	1	0.5	0.2	0	0	0	0.5	0.1	1.7	1.5	0.3	0	0.1	0	3.6	2.7	3.3	4.1	3.3	1.9	4	3.9	2.2	18.8	60.2	12.8	11.4	57.5	22.4	23.1	66.5	20.8	32.1	62.9	22.5	0.7	0.6	0.5	6.2	6.4	3.8
Prupe.1G119900.1	0	0	0	0.2	0.9	0.7	0	0	0	0	0	0	0	0	0	0	0	0	0	0	0	0	0.1	0	0.1	0	0	16	51.3	19.3	36.2	90.3	3.1	27.3	63.3	2.9	16.9	42.8	45.2	2.9	2.4	1.2	1.3	3.5	1.9
Prupe.1G120000.1	0	0	0	0	0.1	0	0	0	0	0	0	0	0	0	0	0	0	0	0.7	23.6	1.6	2	18.9	42.5	1.4	16.1	5.9	10.5	1.3	0.5	2	5.7	2.7	4.6	10	0.7	11.7	8.1	1.6	0	0	0	0	0	0
Prupe.1G120100.1	0	0	0	2.6	3.1	3.9	0	0	0	0	0	0	0	0	0	0	0	0	1.6	17	3.5	0	0	0	0	0	0	352.7	664	352.7	377.8	781.9	182.3	251.1	550.7	158	326.7	619.9	390.5	0	0	0	0	0	0
Prupe.1G120300.1	0	0	0	0	0	0	0	0	0	0	0	0	0	0	0	0	0	0	2.4	5.9	2.6	3.7	1.5	2.3	3.5	2.1	4.7	4.9	1.2	1	3.1	1.4	0.7	0.2	0.4	0	6.2	0.3	1.2	49.2	43.3	45.6	12.1	7.6	4.8
Prupe.1G120600.1	0.8	1.6	0.4	1.4	1.8	1.5	0.7	1.4	0.8	0.6	1.9	0.4	1.1	1.1	0.8	0.4	1.7	0.6	0.3	0.2	0	0.4	0.2	0.3	0.2	0.3	0.2	0.2	0.5	0.7	0.8	0.8	0	0.4	1	0.1	1.3	1.8	0.3	10.5	0.4	1	2.8	0.4	0.2
Prupe.1G120700.1	27.3	174.8	67.8	23.1	113.6	54.9	39.6	149.7	27.6	19.8	213.1	19.2	38.3	152.9	27.3	46.5	221.8	37.5	2.5	37.4	6.9	2.3	11.2	4.1	2.5	22.3	9.1	76.9	119	108.2	33	141.7	47.6	34.8	106.2	50.8	76.7	136.7	107.6	63.5	4.1	3.8	6.8	3.6	2.7
Prupe.1G121000.1	0.1	22.8	3.8	2.7	39.5	7.2	0.9	16.8	1.5	0.5	42.2	0.3	4.8	22.6	4.2	1.4	15.2	0.6	3.9	7.7	1.3	0.4	2.8	2.9	0.4	1	2.2	20.9	94.1	68	8.8	180.8	14.5	10.2	117.8	21.6	18.3	99.4	56.9	0	0	0	0.1	0	0
Prupe.1G121100.1	0.1	7.3	0.6	4.2	38.8	5.9	0.7	10.6	0.6	0.5	68.4	0.7	9.8	25.2	1.6	0.5	17.8	0.1	0.6	0	0	0.3	0	0	0.1	0	0.1	0.1	0.3	0.1	0	0.3	0	0.4	0	0.1	0.2	0	0.1	0	0	0	0	0	0
Prupe.1G121200.1	40.5	135.5	44.3	23	115.9	66.7	27.9	101.2	29.2	41.6	398.8	52.6	25.3	144.6	35.3	161.2	364.4	157.3	0.6	1.9	0.6	0.1	0.6	1.1	0.2	1	0.2	16.6	33.5	9.3	0.7	26.5	1.8	4.6	25.4	4	13.4	24.7	8.3	0	0	0	0	0	0
Prupe.1G121300.1	11.3	68.4	59.8	46	169.9	64.2	27.6	119.3	13.5	47.2	311.1	40.3	61.9	157.5	21.2	70.5	343.8	50.2	2.2	18.4	3.6	0.3	1.5	3.2	0.7	1.5	1.8	23.9	12.1	14.8	1.2	26.4	0.7	2.9	13.8	0.6	13.7	19	13.9	0.2	0	0.1	1.9	0.2	0
Prupe.1G121400.1	0	0.5	0.1	0.2	0.3	0.2	0.1	0	0.1	0	0.7	0.1	0.2	0.3	0.1	0.1	0.4	0.2	0.9	0.7	0.4	0.4	0	0.4	0.3	0.4	0.1	11	3.9	3.8	3.8	5.9	0.4	6.2	5.3	1.2	5.1	4.7	5.8	1.2	0.6	0.3	1.2	0.3	0.1
Prupe.1G121500.1	0.1	2.9	0	0.4	2.1	0.7	0.2	2	0.4	0	3.5	0.1	0.5	1.5	0.3	0.2	1.8	0.6	3.1	0.7	0.5	0.1	0.1	0.4	0.1	0.2	0	2.4	0.3	0.3	0.2	0.1	4.6	0	0.7	1.2	0.4	0	0	0.5	0.2	0	0.3	0.1	0.1
Prupe.1G121600.1	0.6	2.3	0.2	1.7	2.6	1.5	0.5	1.8	0.3	0	4.9	0	0.7	2.6	0.5	0.2	1.6	0.1	2.4	1.6	1.2	0.8	0.3	1.2	0.4	0.9	0.7	2	4.3	1.6	0	2	1.4	0	0.6	0.5	3.8	0.3	1.5	0.1	0	0	0	0	0
Prupe.1G121700.1	0.2	1.5	0	0.4	0.5	0.2	0.3	1	0.1	0	2.6	0	0.6	0.6	0.1	0	2.9	0.2	1	1.3	0.6	0.2	0.1	0.5	0.2	0.4	0.2	2.8	8.8	2.6	0.2	19.1	0.4	1.7	10.4	0.3	5.6	2.9	2.4	0	0	0	0	0	0
Prupe.1G121800.1	0.4	0.4	0.2	0.9	0.6	0.3	0.3	0.8	0.2	0.2	1.4	0.3	0.6	0.5	0.4	0.7	2.5	1	0.4	0.4	0.3	0.3	0.1	0.2	0.3	0.2	0.8	61.9	1.8	1.6	6	1.8	3.2	1.4	1.3	0.6	72.3	3.1	3.2	5.5	1.2	1.2	5.5	1.1	1.5
Prupe.1G122200.1	2.7	0	1	0	0	0.2	0	0	1.3	1.5	0	1.8	0	0.1	0.2	2.4	0.2	3.6	0.3	0	0.1	0	0	0	0	0	0	0	0	0	0	0	0	0	0	0	1.1	0	0	3	0	0.3	36	0	0
Prupe.1G122200.2	39.2	3.1	22.8	0.1	2.3	12.2	1.1	15.5	28	49.4	13.5	86.3	0.6	5.9	25.3	85.4	7.5	117.2	1.7	7.2	7.7	0.2	1.6	1.5	0.1	1.1	0.3	2.1	0.1	2	0.4	0.5	2	3	0.2	2.9	10.6	0.9	1.9	1.9	0.3	1.3	66.7	0.2	0.7
Prupe.1G122800.1	58.9	87.4	54.6	42.9	98.1	38.6	53.4	109.4	66.3	29.6	49.7	25.6	36.2	88.2	95	39	32.1	38.8	25	21.1	24.6	35.9	40.1	44	27.1	54.9	40.3	3	4.2	5.8	0	11.5	1.1	2.9	8.5	17.1	10.5	9.4	1.8	17.1	27.2	18.7	28.1	33.1	36.5
Prupe.1G122800.3	0	0	0	0	0	3.9	0	0	0	1.4	1.3	1.4	0	0.4	0	0	0	0	4.6	9.6	7.3	0.9	0.2	0	4.8	0	1.4	3.1	1.9	6.9	2.6	5.7	9	3.9	6.5	7.6	3.6	7	1.2	8.4	10.4	16.8	9.1	7.2	5.3
Prupe.1G122900.1	1.4	88.8	23.5	15.8	94.8	17.2	29.6	63.2	0.7	0.1	81.6	0.1	19.4	86.4	0.5	0.2	36.5	0.3	43.3	32.4	50.6	42.7	38.7	6.9	87.7	242.6	24.8	56.8	145.1	33.7	11.2	73.5	3.7	1.9	107.6	3.2	117.3	54.4	7.9	4.4	0.6	0.2	26.6	1	1.2
Prupe.1G123100.1	0.5	4.1	1.8	20.1	3.7	0.8	12.9	11	9.1	68.7	6.2	15.3	15.2	7.8	3.9	2.3	1.3	0.3	6.8	0.4	1.5	16.7	0.4	0.2	3.6	0.4	5.3	451.3	2.3	1.4	14.4	2.1	3.2	6.2	2.3	1.1	153.5	4.5	1.7	73.1	0.5	1.1	37.4	0.5	0.3
Prupe.1G123200.1	69.7	90.8	160.7	39.5	141.3	87.1	42.2	112.7	62	72.6	76.8	94.7	37.3	131.1	53.1	64.6	55.1	58.3	148.9	77	117.1	73	77.9	74.9	54.3	56.8	52.9	48.1	58.8	104.3	49.7	75.5	89.4	27.5	70.4	136.9	60.2	64.9	86.4	84	70.6	59.6	52.8	52.6	46.2
Prupe.1G123300.1	1	27.5	6.9	0.4	17.5	9	0.8	36.6	2.6	0.1	32	1.2	0.1	18.5	0.4	6.2	31.4	5.2	1.2	6.2	0.4	0.2	2.2	0.1	0.4	1.1	0.1	3.3	39	36	19.4	85.1	23.5	22	64.7	26.4	7.5	45.9	37.9	0.7	12	0.6	1.6	7.5	0.8
Prupe.1G123500.1	0	0	0	0	0	0	0	0	0	0	0	0	0	0	0	0	0	0	0	0	0	0	0	0	0	0	0	0.4	0	0.3	0.2	0.8	0.1	0	0.5	0.1	0.1	2	0.4	0.4	0.4	0.2	71.6	0	0.2
Prupe.1G123700.1	0	0	0	0	0	0	0	0	0	0	0	0	0	0	0	0	0	0	0	0	0	0	0	0	0	0	0	0.3	0.7	0.2	0.3	0.4	0.2	0.3	0.4	0.3	0	0.2	0.2	0.4	0.4	0.5	87.1	0	0.3
Prupe.1G124000.1	13.6	48.8	12.6	23.2	35	29.4	28.9	52	24	20.5	109.9	26	38.3	44.7	10.4	15.9	329.2	18.2	3.9	37.2	9	10.6	82.9	21	31.5	59.1	34.8	412.1	1281.3	142.4	337.8	1400.4	149.3	181.1	510	72.2	190.5	1417.8	281.6	186.9	26.3	59.9	86.6	35.8	90.6
Prupe.1G124100.1	3.2	6.2	3.6	8.3	8	5.8	9.1	7.9	3.2	5.4	9.8	3.1	5.7	3.9	2	3.6	10.9	2.7	34.7	40.2	37.2	24.2	47.5	23.6	38.8	36.3	35.6	24.9	60.9	27.3	11.5	80.1	24.7	16.3	49.7	11.3	24.7	51.4	33.5	19.9	13.2	8.3	31.1	13.3	10.1
Prupe.1G124200.1	11.8	46.7	10.6	45.4	85.6	46.5	27.8	48.1	11.2	60.9	50.4	44.9	24.1	33.6	20	45.5	50.7	34.3	7.3	11	7.9	10.3	11.9	7.6	7	9	9.2	14.2	1.2	4.6	16.8	2.4	6	11.9	2.3	5	14.3	1.3	3.8	3	0.4	0.2	2.5	0.2	0.2
Prupe.1G124300.1	8.6	76.8	9.1	13.9	73.4	36	26.7	80.1	8.2	16.9	153.9	16.6	36.1	70.3	11.5	21	181.4	18.1	12.8	51.7	20.6	32.5	58.3	42.8	30	63.4	39.7	10.3	22.1	24.2	2.1	32	7.8	6	22	7.5	9.9	21.5	15	55.4	35.7	31	40.1	38.8	55
Prupe.1G124400.1	0	0	0	0	0	0	0	0	0	0	0	0	0	0	0	0	0	0	0	0	0	0.5	9.7	0.8	3.7	16.2	2.5	0	0	0	0	0	0	0	0	0	0	0	0	0	0	0	0	0	0
Prupe.1G124400.2	0	0	0	0	0	0	0	0	0	0	0	0	0	0	0	0	0	0	0	0	0	9.6	36.3	7.7	41.3	66.1	23.5	0	2.9	1.4	0	1.8	0	0	0	0	0.3	0.5	0	0	0	0	0	0	0
Prupe.1G124400.3	0.2	0.3	0.2	0.1	0	0	0.3	0.3	0.1	0.1	0.7	0	0.5	0.2	0.4	0	0.2	0.1	0	0	0	0	5.6	0.1	6.5	11	1.1	0.3	0.4	0.3	1.4	0.9	0.1	0.3	3.6	0	0.4	0.2	2	0	0	0	0.3	0	0.1
Prupe.1G124500.1	4.2	25.1	3.9	7	24.6	11.7	8.8	22	2.7	5.1	35	5.7	15.6	22	4.1	5.9	35.4	5.5	2.9	7.7	5.2	21	33.9	32.9	19.3	21.3	22.9	73.6	90.5	86.5	76.2	117.3	49.4	79.7	104.1	76.6	68	100	102.4	34.4	22.8	23	25.8	24.4	34.7
Prupe.1G125300.1	26.5	19.4	9.4	16.8	23.9	12.4	15.1	28.2	13.2	4.1	24.6	4.8	16	33.5	14.1	5.5	20.1	6.8	8.5	1.6	3.5	5.9	1.5	1.7	6.4	3.9	4.4	1.7	0.4	0.6	1	0.7	1.6	0	0.1	1.2	1.9	0.2	0.4	1	0.6	0.3	20	0.4	0.3
Prupe.1G125500.1	0	0	0	0	0	0	0	0	0	0	0	0	0	0	0	0	0	0	0	0	0	0	0	0	0	0	0	0	0.5	0	0	0	0	0	0	0.2	0.1	1.3	0	0.2	0.3	0.2	13.3	0	0
Prupe.1G125700.2	7.5	3.8	3.2	2.9	3.5	1.4	3.7	1.3	4.4	1.6	0.9	0.2	2.8	3.3	1.4	1.8	1.2	0.4	10.5	5.4	10.6	7.4	5.9	9	5.6	6.2	7.3	0.9	0.3	0.7	0	0	0.2	0	0.4	0.4	3.2	0	0	2.1	2.7	0.7	2.2	4.7	6.3
Prupe.1G125700.3	1.1	1.8	0.3	0.9	1.3	1.1	0.4	2.3	1.5	0.9	0.5	0.6	0	2.2	4.4	0.8	1.1	1.2	1.2	0.6	1.3	1	1.1	1.1	0.1	2.7	0.8	0.8	0.7	0.3	3.9	0.8	0.9	0.6	1.1	0.6	0	2.9	0.9	0.7	0	0.3	0.8	0.8	0
Prupe.1G126200.1	30	38.9	56.6	53.4	47.9	86.4	28.4	65.5	23.3	10.6	88.5	23	74.3	37.5	13.5	35.7	109.7	45.4	53.3	124.3	134.9	39.1	81.8	37.3	75.9	125.5	52.9	79.1	151.7	435.2	98.2	198.8	68.2	64.2	168.9	57.9	122.9	154.9	423.8	121.6	206.4	273.2	82.3	122.8	156.2
Prupe.1G126300.1	15.3	25.1	17.6	29.2	24.1	16	30.6	70.5	13.7	18.1	36.6	15.5	38.9	18.3	9.2	16.2	37.3	17.2	21.4	147.7	23.8	18.2	96.7	20.7	36.9	124.7	31.1	59.8	64.2	78.6	34	112.8	21.3	10.6	65.3	18.9	65.6	49	42	157.8	24.7	117.2	118	43.9	234.7
Prupe.1G126400.2	5.8	4.2	2.5	2.1	7.1	2.1	1.9	7.4	6.1	2.8	2.8	2.7	3.4	5.5	2.5	3.7	5.2	2.9	3.4	5	2.3	4.5	7.6	8.7	4.7	4.4	6.2	7.3	1.7	1.1	2.5	1	1.8	0.8	7.3	0.3	2.6	0.5	3.5	11.1	7.8	7.7	3.4	12.4	8.7
Prupe.1G126500.1	0	0	0	2.1	0	0	0	0	0	0	0	0	1	0	0	0	0	0	0	0	1.2	4	0	0	7.5	0	0.6	0.2	0	0	0	0	0	0	0	0	0.3	0	0	0	0	0	0	0	0
Prupe.1G126600.2	0.5	0.3	0	0.2	1.1	0	0.2	0.9	0.4	1.1	0.3	0	0	0.3	0.6	0.9	0.1	0.2	2.7	7.7	3.6	12.9	5.5	23.8	3.3	3.4	22.2	3.9	27	2.2	1.5	26.5	0.6	1.9	4	0	0.5	6.3	1.9	233.4	148	212.4	108	126	151.7
Prupe.1G126700.1	75.5	102.6	74.8	21.5	107.4	75.1	54.1	155.7	124.9	156.5	85.7	176.5	38.9	135.6	124.7	182.5	59.7	188.3	143.7	146.6	130	146.2	116.7	161.7	94.1	113.4	160	72.8	118	105.9	104.9	190	93.3	139.3	141.7	124.8	73.7	138.2	118.4	171.2	101	138.1	99.5	96.1	190.5
Prupe.1G126900.1	3.2	4	2.7	17.3	2.3	6.7	20.5	3.7	20.7	23.2	11.4	9.4	19.5	0.6	8.8	4.4	5.7	2.9	0	0	0	0	0	0	0	0	0	0.4	0	0.2	0.3	0.4	0	0	0.1	0.4	0.4	0	0	0.2	0	0	0.7	0	0
Prupe.1G126900.2	0	0.3	0.2	0.2	1	2.9	0	0	0.1	0	0	0	1.3	1.4	0.2	0	0.7	0.9	0.1	0	0	0	0	0	0	0	0	0	0.9	0.8	0.6	0	0	0.6	0.3	0.5	0	0	0	9.3	0.2	1.8	71.1	0.5	4.8
Prupe.1G127100.1	0	0.1	0	0	0.1	0.1	0	0	0.1	0.4	0.2	0.2	0	0	0	0.3	0.3	0.2	0.1	0.3	0.3	0.4	0.1	0.2	0.4	0.1	0.3	0.4	0.1	0	0.6	0.8	0	0.5	0	0	0.3	0.2	0.1	2.3	1	2.4	9.9	0.7	0.4
Prupe.1G127200.1	0.9	0.2	0.5	0.8	0.3	0.4	1.5	0.1	1.7	5.1	0.3	2.6	2	0.1	0.9	0.5	1.2	0.4	0.3	0.6	0.6	0.1	0.4	0	0.6	0.7	0.3	6	0.2	0.2	1.9	0.6	1.5	0.7	0.9	0.7	6.5	1.2	0.9	0.8	0.1	0.3	6.2	0.3	0.6
Prupe.1G127300.1	23.4	11.8	32.4	14.4	6.2	10.7	28.4	10.7	51.1	191.4	10.8	106.4	47.7	8.9	35.3	23.7	11.8	20.6	0.9	2.4	2.9	0.9	0.6	0.2	4.9	1.7	1.5	11	0.7	0.6	4.6	5.9	1.5	5.3	0.8	1.1	14.3	5.2	5	7.2	0.2	2.8	57.7	0.6	3.5
Prupe.1G127500.1	4.8	0	1.4	0.4	0.6	0.2	3.7	0	6.3	150.6	47.6	253.3	2.8	0	1.5	100.1	49.3	108	0	0	0.1	0	0	0	0	0	0.4	51.3	10.9	0.7	9.3	3.2	2.2	1.7	5	1.8	39.5	5.6	3.5	2.8	0.3	0.7	22.6	0.2	2.9
Prupe.1G127600.1	1.6	1.2	1.5	13	2.8	10.2	16.7	3.7	16.5	19.3	8.8	8.1	12.6	0.5	7.2	2.5	2	2	2.7	45.2	34.8	0.1	4.3	1	14.2	23.9	10.5	23.5	10.6	11	5.5	18.3	2.7	20.9	18.8	2.6	19.7	28	29.8	25.4	1	1.9	154	2.3	5
Prupe.1G127700.1	9.9	6	23	19.8	5.7	37.3	10.5	7.3	45.2	129.1	8.7	113.3	15.8	2.4	17.9	33.4	9.7	31.2	8.4	158.9	80.1	11	64.5	15.9	50.1	88.4	30.3	34.8	11.1	91.5	61.8	9.8	15.5	30.3	8.2	16.9	34.4	14.1	95.9	86.7	18.4	60.7	88.9	2.5	67.7
Prupe.1G127800.1	98.1	170.7	179	82.5	89.7	130.4	123.1	111	413.1	698.2	213.6	819.2	93.5	98.5	151.2	316.7	145.4	325.1	13.4	245.8	153.8	4.7	45.2	37.9	62.2	118	97.7	244.4	137.9	282.8	236.5	233.2	40.5	194.6	177.3	57.9	203.3	190.6	535.8	338	27.9	113.4	385.6	20	131.9
Prupe.1G127900.1	33.6	33.3	43.4	24.4	33.4	53	30.2	15	78.7	161	40.6	185.6	14.5	21.2	27.4	85.2	36.1	109.8	56.5	331.3	251.9	23.7	71.1	176.6	65.9	96.7	84.8	262.2	90.4	356.2	335.6	100.8	124	160.4	84.9	133.1	410.8	104.7	700.5	160.4	16.8	81.4	78.3	10.7	80.7
Prupe.1G128200.1	59	70.2	70.8	46.7	40.8	58.5	87.7	60.8	181.2	326.9	57.7	269.4	120.9	42.5	87.1	107.3	40.9	102.2	3	35.7	22.6	2.6	6.4	3.6	13.8	9.8	11.2	53.7	6.9	7.2	40.5	4.9	3.5	20.2	3	5.4	47.8	18.3	12.2	21.1	3	3.7	27.5	0	0.9
Prupe.1G128300.1	0	0.1	0	0.1	0	0.1	0	0	0.1	0.4	0.1	0.3	0.3	0	0.2	0	0	0	0	1.2	0.3	0.1	0	0	0.4	0.2	0.1	5.3	0	0.5	2.5	0	0.7	0.4	0.1	0	6.6	0.5	0.8	1.3	0.1	0.8	34.2	0	1
Prupe.1G128400.1	69.2	137.9	151.1	71.9	63.5	120.1	97.9	105.2	396.8	733.1	237.5	799.5	121.8	78.4	142.6	252.6	162.6	285.2	6.7	37.2	28.1	4.7	16.7	16.4	20	27.8	19.1	3.7	2	0.7	0.4	12	0.1	0.4	2.7	0.1	8.3	1.9	1.6	79.1	13	36.6	247.4	8.1	44.6
Prupe.1G128500.1	5.7	8.4	5.2	8.3	8	8.6	10.4	8.5	16.8	38.6	10.3	20.8	10.6	5.1	9.1	7.4	10.5	7.2	2.3	5.5	3.4	3.6	4.1	2.7	8.4	9.7	6.1	2.2	3.3	1.4	0.6	19.5	0.8	1.6	2.1	0	2.6	6.3	2.3	25.2	5.9	14.5	77.2	5.3	9.2
Prupe.1G128600.1	68	436.4	80.5	261.8	429.7	246.8	69.1	237.7	56.1	74.1	481.4	69.5	131	450.9	85.6	68.7	332.9	59.6	82.2	331.9	176	240.4	1038.8	219.8	275.1	1873.8	420.5	158.5	295.6	145.7	77.3	217.5	67.6	60.7	221	66.2	151.9	208.5	139.1	322.2	191.3	173.6	273.6	148.3	180.1
Prupe.1G128700.1	3759.8	7227.9	6855.4	332.1	7171.9	4871.1	881.1	6873.2	4907.7	12277.4	6200.5	18345	729	6355.8	3278.2	14057.2	6137.5	13947.4	332.8	1544.4	895.7	383.6	751	1373.1	331.1	690	540.2	3078.6	3987.7	10519.2	5136.8	3982.8	7857.3	6816.6	4639.6	14094.7	3832.8	4690.6	10162.9	938	3831.3	2224.9	236.1	3317.8	1064.5
Prupe.1G128800.1	0	0	0	0.1	0	0	0.1	0	0	0	0	0	1.3	0	0	0	0	0	0	0	0	0	0	0	0	0	0	0.6	0.6	0.4	0.6	0.3	12.5	0.3	0	2	0.2	0	0.1	0.3	5.5	2.4	0	4.2	0.1
Prupe.1G129000.1	0.2	0	0	0.1	0	0.1	0.3	0	1.1	0.3	0.2	0.6	0.4	0	0.2	0	0.4	0	0	0.1	0.3	0	0	0.1	0.6	0.1	0	2.2	0.1	0.1	0.7	0	1	0.3	0.2	0	3.4	0	0.1	5.6	0.2	1.3	4.1	0.3	2.4
Prupe.1G129100.1	0.8	2.7	1.6	4	3.8	4.6	1.8	1.3	0.9	0.6	3.8	0.7	3.1	1.6	0.6	1.3	4.3	1.2	0.9	0.3	0.5	0.9	0.6	1.3	0.8	0.6	0.7	6.2	3	0.4	0.4	1.3	0.9	0.7	1.2	0.5	4.1	1	3.8	9.4	4.7	5.4	4.9	6	3.5
Prupe.1G129300.1	9.3	14.5	18.5	36.8	14.9	17.1	32.8	16.1	15.9	3.7	3.9	3.8	33.7	17.2	14.8	4.5	6	5.3	15.6	12.6	10	21.8	25.9	23.1	20.9	10.4	21.3	19	8.9	13.6	4.2	5.7	11.1	6.3	6.3	11.3	29.6	5	10.2	9.2	9.3	9.2	13	10.8	12.2
Prupe.1G129600.1	0.5	3.1	0.4	8.2	2.8	1.5	5.8	2	0.7	0.3	3.6	0.2	5.1	2.4	0.4	0.3	4.3	0.4	2.3	0.7	1.5	2.2	1.2	0.6	1.5	1.2	1.1	2.2	3.3	0.4	0.9	2.9	0.9	1.3	1.2	1.5	3.7	1.6	2.4	1	1.7	0.5	7	1.9	0.8
Prupe.1G130100.2	0.5	0	0.4	0	0	6.6	0.8	0	0.4	0	0.5	0	0.5	0	0	0	0	0.5	0	0.4	0	0	0	0	0	0	0	0	0	0	0	0.9	0	1.2	0	0	0	0	1.7	118.6	185.2	184.8	146	83.8	95.5
Prupe.1G130300.1	625.7	519.1	620.4	94	328.6	470.8	307	443.3	503.8	671.1	586.9	759.7	132.6	398.5	502.9	607.7	562.8	597.1	250.7	290.3	231.3	180.9	372.1	417.1	145.4	220.8	258.6	1071.7	1337.7	1408.3	860.6	1132.8	1047.1	1411.4	1233.5	1235.6	865.8	1096.1	1169.5	179.6	229.8	297.2	24.7	231.9	306
Prupe.1G130300.2	3.1	2.8	2.4	0.9	2	1.3	3.1	2.5	2.6	3.2	6	2.2	0.5	2.3	1.8	3.2	5.6	0.6	4	3.9	2.5	1.2	3	5.1	1.4	1.5	3.4	6.9	6.7	7.6	1	1.8	12.3	4.2	14.1	20.9	13.5	25.7	16.6	1.9	2.8	4.7	0	1.6	4.7
Prupe.1G130700.1	0	0	0	19.4	0	0	0	0	0	0	0	0	92.1	0	0	0	0	0	139.8	0	0	301.7	0	0.1	4.3	0	0	48.6	0	0.2	0	0.2	0.4	0	0.7	0	24.3	0.3	0	12.1	0	0	0	0	0
Prupe.1G130900.1	0	0	0	0	0	0	0	0	0	0	0	0	0	0	0	0	0	0	0	0.1	0.1	0	0	0	0	0	0	2	10	6.5	12.5	4.4	2	3.8	3	3.5	1	13.8	2.9	0	0	0	0.1	0	0
Prupe.1G131000.1	0.4	0.8	1.3	0.1	1.9	1.1	0.2	3	0.7	1.9	7.3	2.2	0.3	3.5	1.1	3.5	3	2.3	0.1	0	0.1	0.2	0.1	0.2	0	0	0.1	1.2	8.8	8.9	3.9	9.9	4.3	3.5	11.5	5.6	2.7	6.6	4.3	0.4	0.5	0.1	0.2	0.1	0
Prupe.1G131100.1	0	0	0	0	0	0	0	0	0	0	0	0	0	0	0	0	0	0	0	0	0.1	0	0.1	0.1	0	0	0	62.1	1.1	0.4	6.2	0.5	0.4	2.1	0	0.4	39.1	1.7	0.3	0.3	0.1	0.1	0.1	0	0
Prupe.1G131300.1	0	0	0.1	0	0.4	0.1	0.1	0.2	0.2	0.5	1.2	0.4	0.1	1.7	0.5	1	0.4	0.6	0	0	0	0	0	0	0	0	0	0.2	2	0.3	0.8	5.3	0.8	0	1.1	0.9	0	2	0.3	4.4	2	0.2	0.1	0.2	0
Prupe.1G131800.1	48.4	18.5	88.9	35.1	34.8	38	26.9	19.9	43.1	27.8	11.7	29.4	29.1	24.8	41	20.6	12.7	25.7	0	0	0	0	0	0	0	0	0	16.3	2.8	15.6	0.8	0.8	4.2	0	0.3	5.4	15.5	1.4	14.7	42	40.4	75.1	34.6	27	58.6
Prupe.1G131900.1	0	0	0	0	0	0	0	0	0	0	0	0	0	0	0	0	0	0	0	0	0	0	0	0	0	0	0	0.4	0.5	0.5	2.2	0.1	0.2	0.4	0.1	0.2	0	0.8	0	0.7	0.3	0.6	81.9	0	0.2
Prupe.1G132000.1	0	0	0	0	0	0	0	0	0	0	0	0	0	0	0	0	0	0	0	0	0	0	0	0	0	0	0	1.5	0.3	0.1	0.9	0.2	0.3	0.2	0.2	0.1	1.9	0.7	0.1	0.7	0.4	0.6	65.5	0.1	0.5
Prupe.1G132300.1	0	0	0	0	0	0	0	0	0	0	0	0	0	0	0	0	0	0	0	0	0	0	0	0	0	0	0	0.1	0.7	0.2	0.7	0.2	0.2	0.6	0.1	0.2	0.1	0	0	0.1	0	0.3	20.1	0	0
Prupe.1G132600.1	0	0	0.1	0	0.1	0	0.1	0	0	0	0.2	0	0	0	0	0	1.2	0	0.1	0	0.1	0	0	0	0	0	0	1.3	0.5	0.1	1.3	0.5	0.4	0.5	0.4	0.2	5.1	0.8	0.2	0.2	0.1	0.1	25.4	0	0.2
Prupe.1G132700.1	44.2	138.7	39.1	36.7	200	80.6	75.3	150.2	37.9	9.2	109.7	9.7	27.9	162	38.6	27.3	220.7	26.7	26.4	39.7	22.2	25.9	44.3	29.5	23.8	18.9	27.3	27.5	131.1	19.9	83.7	76.4	54.8	103.1	83.5	66.8	17.5	71.2	37.9	2	69.4	38.7	0.6	184.4	39
Prupe.1G133200.1	6.2	27.1	9.9	14.9	25.9	24.9	9.5	34.4	6.1	1.7	11.7	0.5	15.2	21.8	2.8	3.1	20.1	2.9	21.1	88.8	31.4	38.4	81.1	32.6	36.6	103.4	36.4	5.1	40.8	20.4	5.4	25.7	4.3	1.3	16	15.3	17.6	4	13.3	42.7	27.5	49.6	56.5	51.2	66.8
Prupe.1G133500.1	4.1	11.9	18.9	4.8	7.6	5.3	2	11.5	5.4	20.7	12.8	24.6	8.5	9.2	4	24.8	10	18.5	24.4	24.9	16.8	34.9	22	34.9	11.9	10	19.7	13.1	4.7	11.1	3.9	21.4	9.4	27.9	14.5	14.7	15.1	7.2	9	10.9	8.3	5.5	31.2	10.8	5.6
Prupe.1G133700.1	0	0	0	0	0	0	0	0	0	0	0	0	0.1	0	0	0	0	0	160	0	0	321.3	0	0.2	1.3	0	0	619.9	3.6	2.9	30	1.8	3.1	6.8	2.4	0.7	396.4	5.2	1.4	98.7	0	0	0	0	0
Prupe.1G133800.1	0	0	0	0.8	0	0	0.1	0	0	0	0	0	1.8	0	0	0	0.1	0	24.3	0	0	12	0	0	2	0	0	20.4	0.2	0.2	3	0.2	0.2	0.7	0.1	0.1	42	0.5	0.1	1.3	0.1	0.1	4.8	0	0.2
Prupe.1G134000.1	1.5	0.8	0.6	7.4	0.9	1.1	1.7	1.2	1.4	1.2	0.9	1.5	6.6	1.3	1.4	1.6	2.5	1.6	9.7	1.9	1.5	8.4	0.8	0.2	3.6	1.8	0.4	5.9	1.7	0.3	0.7	2.2	1.1	2.3	1.9	0.2	6.2	1.7	0.4	3	0.4	0.8	54.7	0.8	1.4
Prupe.1G134400.1	0.1	0.6	0	5.3	1.3	1.5	0.4	0	0.2	0	0	0	0.5	0	0	0	0	0	8.2	2	4.3	9.3	1.6	4	5.3	2.4	4.3	0.5	0.1	0.4	0	0.4	1.1	0	0	0.3	4.5	0	0.4	0	0.4	1.9	6.7	1.2	1.4
Prupe.1G134400.4	8.1	13.2	9.8	21.4	10.1	3.1	11	10.5	4.2	3.2	7.9	3.7	22.3	17	7.7	0.4	1.8	0.1	12.1	3.2	6	16.1	1.8	3.9	12	3.8	6.7	2.6	1	1	1.4	0.3	1.1	1.2	0.8	1.4	3.9	0	1	4.5	2.7	0.5	9.1	0.7	1.2
Prupe.1G134500.1	4.4	12.3	9.3	30.2	12.7	19.7	21.3	23.4	6.6	3.6	29.1	3.7	34.2	11.3	4	4.1	68.7	3.4	7.9	17.1	20.9	8.8	15.3	5.2	13.9	18.4	15.4	77.4	179	271.3	131.9	249.9	78	72.3	149.9	47.7	80.2	178.4	254.9	225.1	46	160	106.9	92.4	324.3
Prupe.1G134900.1	2927.2	3977.3	2578.2	1047.1	3138.5	2637.3	1369.9	2935.1	3092.8	6156.6	5807.1	6137.3	1212.9	2577.1	2609.5	6306.1	3023.5	5923.9	1123.8	3138.2	1648.4	1185.6	2385.6	1470.1	1284.4	1971.9	1450.4	3546.3	19393.4	7135.5	9552.4	10804.5	9147.7	10915.6	41730.9	8196.9	2480.4	20152.7	6699.2	1825.6	1712.6	1417.3	937.2	1750.4	1488.7
Prupe.1G134900.2	0.3	0	0	0	0	0.2	0.2	0.3	0	0.2	0.1	0.3	0	0	0	0.4	0	0	0	0	0.2	0	0.6	0	0	0.5	0	0.3	4.3	3.9	0	2.5	1.3	0	13.4	0.6	1.3	0	4.1	4.7	0	0	4.6	17.7	0
Prupe.1G135000.1	0.3	0.1	0.1	0.2	0.1	0.3	0.2	0	0	0	0.1	0.1	0.6	0.1	0.1	0	0.1	0	0.3	0	0	0	0	0	0	0	0	0.4	0	0	0.4	0.3	0.3	0.5	0.4	0.2	8.6	0	0.1	1.6	0.4	0.3	224.9	0.7	0.3
Prupe.1G135100.1	34.2	22.3	35	49	22.4	18.3	36.1	24	28.3	20.9	11	9.9	42.7	23.6	24.3	16.5	20.9	23.6	30.4	13	23.6	18.2	17.6	17.5	27.7	24.3	13.7	8.6	1.1	8.1	0.6	15	19.9	1.2	2.2	10.5	25.7	7.9	0.3	10.5	26	15.5	26.1	34.7	32.7
Prupe.1G135600.1	2.6	5.3	2.3	62.8	20.9	7.5	49.8	8.2	0.8	0.3	13.7	0.6	42	10.2	0.9	2.2	16.3	0.8	27.4	25.2	34.4	23.6	18.8	7.5	31.5	15.5	27.6	33.9	20.7	17.1	16.5	16.1	42.3	12.7	17.7	29.2	37.6	9.6	17.7	8	9.4	4.1	20	17.7	8.1
Prupe.1G135700.1	9.7	5.4	10.1	7.5	5.8	8.8	7.7	6.4	7.6	10.6	7.2	8.4	6.8	5.5	9.5	9.9	7.5	10.3	9	8.2	8.6	8.3	8	10.2	8.8	8.2	9.3	2.1	1.4	3.4	0.4	4.7	3.3	0.6	3.7	7.4	4.8	0	3.7	3.7	7.8	8.8	7.7	9.2	1.7
Prupe.1G135700.3	2.2	0.8	0.5	1.5	1.4	0.2	0.4	0.9	0.8	0	0.2	0.5	0.5	1.9	0.4	0.4	0.6	0.1	1	1.9	1.9	3.1	1.8	3.4	1.9	2.2	3.8	0.4	0.3	1.2	4.2	0.5	0.6	2.5	0.2	0.7	0.1	4.7	0.7	1.6	1.3	3.1	1.8	1.2	2.3
Prupe.1G135900.1	20.3	88.8	117	6.4	126.1	25.3	5.6	85.3	13.4	58.9	101.9	69.7	8.8	76.4	12	28.5	31.5	24.2	0	0.2	0	0.1	0	0.1	0	0.1	0.1	77.7	151.7	26.4	247	106	54.7	199	147	45.4	18.7	240.9	54.8	2.9	3	4.8	1.5	1.1	3.4
Prupe.1G136000.1	0	0.4	0.5	0	0	0.5	0	0	0	0.3	0.4	0	0.3	0.6	0	0	0.2	0	0	0	0	0.4	0.7	0	0	0	0	0	0	0.6	0	2.3	6	0	27.6	2.1	0.7	0	3.1	0	0	0	0	0	0
Prupe.1G136600.1	87.2	59.9	86.6	47.5	44.9	96.8	61.8	59.5	89.5	67.3	51.8	68.7	50.8	57.2	127.2	76	47.7	86.1	44.7	149.3	66.8	35.1	141.2	83.7	45.2	165.2	55.1	28.3	18.6	166.4	38.6	22.1	89.2	25.9	18.6	126.7	41.6	21.1	98.7	19.5	20.2	43.8	25.8	21	32.8
Prupe.1G136600.2	1.6	2.2	0.4	0.8	3.8	1.5	1.4	3	0.8	0.1	7.1	0.3	4.1	4.3	1.1	0.1	4.8	0.3	5.3	38.6	12.6	29	38.1	29.1	40.2	58.3	38.4	22	6.6	31.4	7.1	15	10.6	14.8	17.1	19.3	14.4	13.2	38.8	15.8	20.2	18.7	13.2	22.1	22.5
Prupe.1G137000.1	75.5	82.2	64.1	52.9	80.4	88.7	56.9	110.8	76.1	276	136.8	228.6	62.5	57.9	51.2	188	136.2	194.6	26.1	145.1	34.8	40.2	125.3	52.8	55.8	116.7	53.4	189.7	263.5	394.2	271.7	421.1	178.5	192.3	219.7	148.3	196.9	216.2	393.1	153.6	87.7	195.7	83.1	102.1	189.1
Prupe.1G137600.1	0.7	0.7	0.5	1	2	1	2.3	1.9	0.5	0	2.2	0.4	2.4	1.6	1.3	0.4	3.5	0.2	2.1	4.4	2.8	2.9	1.1	3.8	3.2	1.3	3.7	0.2	2.5	1.5	0	7.1	0.4	0	2.1	1	0.7	2.2	4.9	2.9	6.3	1.7	1	13.1	5
Prupe.1G137800.1	1.7	0.4	1.2	0.7	1.2	1.1	2.2	1.2	2.9	0.7	2	0.5	2.3	0.3	0.8	1.9	3.6	1.6	2.2	0	0.7	0.8	0	0	0.5	0	0.1	0.3	0.3	0.2	4.2	1.1	0	1.3	0.8	0	0	0.5	3.2	7.7	0.9	1.7	41.8	0.5	4.6
Prupe.1G137900.1	10.8	16.6	15.7	41.4	22.4	22.2	47.8	19.6	9.8	6.2	25.1	5.3	44.1	19.4	10.2	8.1	24.5	5.8	78.1	71.1	81.3	67.5	64.3	51.7	75.5	49.8	68.5	22.2	46.7	36.3	35	70.1	44.1	19.6	40.2	37	41.8	43.4	42.7	24	40	20.8	43.1	49.7	30.6
Prupe.1G138000.1	20.2	9.3	13.8	2	7.2	8.6	8.2	10.8	27.3	76.5	26.4	64.6	6.6	6	15.1	47.5	14.5	53.3	0.1	0.5	0.2	0.6	0.7	0.7	1.7	0.2	1.2	8.3	6.9	6.6	5.2	23.1	1	7.9	11.2	0.9	12.3	14.7	6.8	10.4	4.5	7.6	5.9	1.2	9.3
Prupe.1G138700.2	117.1	91.3	114.2	66.9	64.3	70.5	98.7	87.3	117.4	121.2	54.3	127.1	80.7	87.7	97.9	126.4	74.2	139.1	54.5	55.7	59.3	34	32.3	24.8	17.9	0.9	27.1	5.2	15.1	18.1	0	15.6	9.5	3.8	15.7	39	32.9	8	19.2	42.3	73.6	17	73.4	68.3	68.6
Prupe.1G138800.1	25.7	35.3	21	37.3	40.9	30.8	58	33.7	11	56.8	36.8	31.4	33.9	37.1	24.6	26.9	53.3	14.2	18.7	14.2	20.4	23.8	15	30	12.5	5.9	29.6	21	13.5	6.1	19.8	19.4	6.9	25.7	19.2	9.6	10	14.8	6	13.6	17.2	5.6	14.6	25.5	13.3
Prupe.1G139000.2	4.8	2.6	2.1	2.6	1.8	4.1	1.8	7	7.8	1.6	1	1.7	5.1	0.1	6.1	3.7	3	6.8	0.4	0	0.2	0	0	0.3	0.2	0	0	0.2	0	0	0	0.4	0	0	0	0	0.7	0	0	0.4	2.6	2.8	3.4	3	4.7
Prupe.1G139000.3	1.5	1.6	1.9	1.3	2.2	0.3	1.9	0.2	2.8	1	0	0.1	0.1	5.2	0.7	0.4	0.3	0.7	0.2	0.1	0	0.1	0.2	0.4	0.6	0	0.2	0	0	0	0	0	0.1	0	0	0	0.2	0	0	0.7	0.1	0.6	0.1	0.1	0
Prupe.1G139100.1	4.4	0.5	7.8	1.7	0.4	0.7	1.5	0.5	2.2	0.7	0	0.1	0.4	1	2.7	0.5	0	0.6	17	7.7	13.8	4.1	11.3	14.3	3.7	11.8	8	2.6	0	6.1	5	1.9	4.9	0.6	0.7	7.3	4.5	0	1.7	0.1	0.1	0.5	0.3	0.1	0
Prupe.1G139100.2	0.3	0.4	0.4	0.9	0.4	0.3	1.1	0	0.5	0	0	0.5	0.5	0.4	0	0.3	0	0.2	0	0	0.7	0.2	0.7	0.3	0.2	0.6	0.3	1.8	4	1	0.8	3.7	3.5	2.9	7.9	1.4	9	0	2.6	0.2	0.4	0.6	0.8	0.7	0
Prupe.1G139700.5	0	0	0	0	0	0.6	0	0	0	0.2	0	0.1	0	0	0	0.5	0	0.3	2.1	0.6	2.3	0.7	0	0	0.4	0.3	0.3	1.1	0.7	1.2	0.3	0.3	0.5	0.3	0	3.2	2.4	0.4	0.9	0	0	0	0	0	0
Prupe.1G139700.6	0	0	0	0	0	0.2	0	0	0	0.1	0	0	0	0	0	0.2	0	0.2	1.3	0.4	1	0.5	0.5	0.3	0.6	0.2	0.2	2.8	1.3	2.4	0.4	0.4	3.3	1.7	0.1	5	5.1	0	0.9	0.5	0.6	1	0.2	0.4	0.5
Prupe.1G139800.2	0	0	0	0	0	0	0	0	0	0	0	0	0	0	0	0	0	0	0.1	0.2	0.1	4.3	0.3	1.4	2.8	0.5	2.4	0	0	0	0	0	0	0	0	0	0	0	0	0	0	0.1	0	0.3	0
Prupe.1G139900.1	0	0	0	0	0	0	0	0	0	0	0	0	0	0	0	0	0	0	1	0.5	1.1	0	3.6	0.5	0.2	0.8	0.4	0.3	0.3	0.4	0	0.4	0	0	0.2	0	0	0	0.3	0	0	0	0.6	0	0
Prupe.1G139900.10	0	0	0	0	0	0	0	0	0	0	0.1	0	0	0	0	0	0	0	0.8	1	0.7	0	0	0.3	0.1	0.5	0.9	1	0.3	0	0	0	0.8	0	0.3	0	0.2	0	0	1	0.8	3.1	10.9	0.4	0
Prupe.1G139900.12	0.1	1.2	0	0.4	0	0.7	0.2	0.2	0	0	0	0	4.9	0	0.1	0	1	0.1	0	0	0	0	0	0	0	0	0	0.2	0	0	0	0	0	1.4	0	0.7	0	0	0	0.6	1.3	1	2.3	2.9	0
Prupe.1G139900.13	0	0.7	0	1.9	1.3	0.9	2.3	0.7	0	0	0	0	13	0	0	0	0.4	0	0	0	0	0	0	0	0	0	0	0	0	0	0	0	0	0	0	0.6	0	0	0	0.6	0.4	0.4	0	0	0.6
Prupe.1G139900.14	2	4.1	5.2	31.8	5.5	15.2	21.3	5.1	1.5	0.3	4	0.1	29.6	6.7	1.7	0.5	10.1	0.3	7.9	3.7	5.9	14	1.9	1.6	14	0.8	3.7	9	6.5	2.6	3	3	2.1	9.9	3.3	2.4	13.7	1.5	3.6	1.1	2.7	0.3	2.1	5.2	1.1
Prupe.1G139900.15	0.3	0.2	0.1	1.3	0	0.5	1.4	0	0.2	0	0.1	0	2.1	0	0	0	0.2	0	0.6	0.3	0	0.3	0	0	0.9	0	0.3	0.3	0	0.6	0	0.2	0	0	0	0	0.8	0	0	0	2.7	0.9	4.3	4.3	0
Prupe.1G139900.17	0.4	3.4	3.1	4.9	9.1	3.7	3.3	5.5	0.5	0.1	2.6	0	8.4	12.7	0.6	0.2	2.2	0.1	0.2	0.7	0.1	3.5	0.3	0.5	2.5	0.7	0.4	0.1	0	0.2	1.5	0	0	0.8	0	0	0.5	0	0	0	0.7	0.1	1.9	0.3	0
Prupe.1G139900.2	0	3.1	0.4	1.2	0	0	1.1	1	0	0	0	0	0.7	0	0.5	0.1	0	0	0	0	0	0	0	0.4	0	0	0.2	0	0	0	0	0	0	0	0	0	0	0	0	0	0	0	0	0	0
Prupe.1G139900.6	0	0.6	0.3	1.1	2	0.4	0.6	1	0	0	0.1	0	0.2	4.9	0.2	0	0	0	0.2	0	0.3	0.6	0	0	1.8	0.2	0.5	0.3	0	0	0	0	0	0.3	0	0.4	0	0	0	0	0	0	0	0	1.5
Prupe.1G139900.9	0.2	0.6	1.2	7.2	2.4	1.7	2.1	1.5	0.3	0	0.4	0	4.3	2.2	0.1	0	2.1	0	1.3	0	0	0	0	0	0	0	0	0	0	0	0	0	0	0	0	0	0.2	0	0	0	0	0	0	0	0
Prupe.1G140100.1	4.3	0	4.8	0.7	0.2	3	1.3	1.9	4.3	16.7	0.4	14.6	1	1.6	4.9	6.8	0.5	5.6	1.6	1.5	1.3	1.5	0.8	1	0.5	1	0.8	0.6	1.5	0	0.5	0.8	0	0	0	0	0.4	0	0	1.1	0.7	0.9	0.9	2	0
Prupe.1G140300.1	19.2	14.8	11.9	20.3	21.1	10.4	12.3	13	9.2	5.3	9.4	0.9	13	18.4	14.1	9	6.2	6.4	21.1	11.1	13.3	21.5	21.8	36.1	15	22.5	27.6	1	0	0.7	0	0.9	1.2	0	2.1	1.7	1.3	1.8	0.8	0.6	3.7	1.1	2	1.4	0.9
Prupe.1G140300.2	0.3	8.3	8.6	6.4	2.5	6.9	16.9	6.1	4.8	2.4	0.9	5.1	8.7	4.5	7.3	2.5	6.9	4.5	21	19.4	16.1	28.2	21.4	9.1	15.9	7.7	17.6	5.8	7.7	9.7	3.1	7.6	10.8	8	4.8	10	6.6	4.4	5.6	19.6	45.2	18.5	15.3	25.7	17.3
Prupe.1G140400.1	1	6.1	8.3	0.9	6.4	0.9	7.3	32.9	2.1	82.8	22.7	112.6	1.4	30	6.8	85.8	40.2	36.3	2	0.2	0.9	0.2	0.3	0.2	0.2	0	0.6	71.4	3.1	3.3	1.2	0	3.3	0	1.7	0.4	32.4	0.7	1.3	89	1.5	1	29.8	0.8	1.5
Prupe.1G140500.1	0.1	0.5	0.6	0.2	0.5	0.1	0.2	3.3	0	4.6	3.9	5.6	0.6	2.2	0.3	4.3	4.6	1.7	0.8	0	0.3	0	0	0.2	0.2	0.1	0.1	1.5	0.6	0.6	0.1	0.6	0.2	0	1.3	0.5	4.2	0.5	0.1	10.8	0.2	0.3	5.7	0.2	0.6
Prupe.1G141000.1	3.6	3.5	2.5	30.6	12.1	4.9	13.1	5.2	3.4	7.4	8.7	6	18.5	4.1	5.8	4.1	7.4	2.4	56.1	23.2	41.7	63.9	31.4	14.4	42	28.7	25.2	298.7	2.4	7.2	22.4	4	13.9	19.9	13.4	11	148	5.2	9.2	1.9	1.8	0	0	3.2	1.9
Prupe.1G141000.2	0	0.4	0	0	0	0	0	0	0	0	0	0	0	0	0	0	0	0	0.8	0.2	0.8	0	0.2	0	0.3	0.4	0	1.8	1.1	0.5	0	0.5	0	0	0.3	0	0.8	0.8	0.1	36.9	4.5	6.7	19.8	1.1	4.3
Prupe.1G141000.3	0.9	2.3	0.6	11.1	5.7	2.6	2.1	0.8	1.5	1.2	1.7	2	5.4	3	0.4	0	0.7	0.2	51	20	19.5	36.3	13	5.3	11	3.2	10.7	223.2	23.6	7.6	68.3	26.9	27.9	28.8	21.5	15.4	132.6	14.7	5.7	254.5	27	31.7	93.4	17.8	21.8
Prupe.1G141300.1	0.3	0.1	0	18.7	0.1	0	0.2	0.1	0.1	0	0	0	59.4	0	0	0	0.1	0	8.7	0	0	17.9	0	0	1	0.1	0	82.3	0.8	0.3	1.9	0.7	0.5	1.4	0.4	0.2	33.4	0	0.1	7.8	0	0	0.1	0.2	0.1
Prupe.1G141400.1	0	0.1	0	10.2	0	0	0	0	0	0	0	0	22.5	0	0	0	0	0	36.8	0	0.1	61.1	0.3	0	2.7	0.4	0.2	61.2	0.6	0.2	1.8	0.2	0.6	3.9	0.5	0.2	20.8	1	0.3	14.1	0.6	0.2	0.6	0.9	0.2
Prupe.1G141500.1	120.8	68.5	70.2	34.6	63.3	56.3	40.6	79.1	71.3	234.3	88.9	228.1	16.7	45.4	35.2	121.5	106.7	103.1	21.6	16	16.4	24.1	13.3	7.6	16.2	27.4	15.2	747.2	76.7	42.4	89.9	72.4	30.8	48.2	61.1	26	320.2	84.2	41	62.7	16.9	17	16.1	4.7	9.9
Prupe.1G141700.1	4.1	68.2	9.4	3.7	69.8	10.6	11.2	48.2	10.4	28.1	56.8	33.4	4.4	44	8.1	12.6	17.8	10	1.4	5.5	2.1	2.2	13.1	2.6	9.6	18.4	17.2	927.5	196.5	57	266.8	168	25.9	120.7	199.5	11.5	395.3	226.9	66.9	95.1	23.9	2.4	22.2	11.7	4
Prupe.1G141700.2	0.1	0.8	0.1	0.2	0.6	0.5	0.4	0.3	0.3	0.2	0	0.2	0.4	0.9	0.1	0.1	0.1	0.1	0.5	0.3	0.9	0.3	0.2	0.3	0.3	0.2	0.4	4.6	0.1	0.2	0	0	0	0	0	0.2	2.4	0.2	0.1	1.8	0.5	0.4	0.4	0	0.1
Prupe.1G141900.1	0.2	6.8	0.6	5	11.7	1.4	2.5	13.9	3.4	2.8	8.3	1.1	6.2	10.2	4.9	0.6	4.8	0.2	1.1	19	10.1	4.9	10.4	2.6	11.3	13.5	8.9	12.4	54	4.2	19.5	77.8	0.8	23.5	46.7	4	7.9	58.9	13.6	22.8	10.2	3.9	11.4	7.2	11.8
Prupe.1G142000.1	7.4	25.4	6.4	29	30.1	15.5	23.6	32.4	13.1	5.5	26.1	4.7	34.2	38.2	29	4.7	33	4.5	10.5	17.5	7.4	30.2	20.1	15.3	30.1	15.6	20.1	8.3	4	4.8	1.4	22.3	5.8	6.3	9.2	12.3	14.9	3.5	4.5	5.6	12	2.1	10.7	9.2	7.9
Prupe.1G142000.4	0	1.9	0	1.6	2.9	2.3	1.5	6.2	0.1	0.3	5.8	0.5	9.4	3.4	0	1.2	8.2	1.1	0	0	0	0	0	0	0	0	0	2.5	17.3	0.6	7.1	0.9	0.1	0.9	2.1	0.2	1.3	7.4	2	18.2	3.8	9.2	9.4	2.6	1.2
Prupe.1G142400.1	42.9	41.9	27.5	47.6	44.5	38	39.6	54	59.9	137.1	89.7	98.4	50.7	44.2	56.5	72.9	46.1	101.2	19.6	20.6	11.2	12.5	21.5	11.1	20.6	20.3	15.3	64.9	59.1	33	49.3	70.3	42.1	65.7	78.1	57.5	60.3	94.4	28	72	13.2	18.4	73.3	14.1	26.9
Prupe.1G142600.17	0.7	0.2	0	0	1.5	1.4	0	0	0.4	1.1	0.2	0	0	0	0	0.1	0.6	0	2.7	1.7	1.8	0	1.6	4.3	2	4.8	6	0	0	0.2	0	0	0.6	0	0.2	0	0.1	0	0.2	0.1	0.3	0.3	0	1.2	0.7
Prupe.1G142600.20	4.4	0.2	0.8	4.5	3.8	1.7	4.3	1.6	1.2	0.9	0	1.4	2.5	3.2	5.7	3	0.3	2.1	0.5	0	0.3	0	0	0.3	0	1.2	0	0	0	0	0	0	0	0	0	0	0	0	0	0.4	0	0	0	0	0
Prupe.1G142600.7	0	0.9	3.1	0	0	0	1.1	0.9	4.6	0.5	0	0.1	0.6	0	3.4	0	0	0.8	0.5	0.4	1.1	1.4	1.4	2.7	0.2	0	0.2	0	0	0	0	0	0.3	0	0	0.3	0.5	0	0	0	0	0	0	0	0
Prupe.1G142600.8	7.3	5.4	6.9	10.1	7	11.2	11.6	5.8	7.5	2.9	2.2	4.9	3.6	7.7	11.3	4.3	1.4	2.9	6.1	4.7	7.8	6	3.3	4.3	2	3.1	7.4	2.1	1.2	0.4	0	1	1.9	0.3	1.1	3.8	1.1	0.5	0.8	0	5.6	1.3	1.1	3.5	1
Prupe.1G142700.1	0	0	0	0	0	0	0	0	0	0	0	0	0	0	0	0	0	0	0	0	0	0	0	0	0	6.2	0	0	0	0	0	0	0	0.9	0	0	0	0	0	1.4	1.2	4.8	2	1.3	10
Prupe.1G142700.15	1.4	0.7	9.2	1.5	7.1	45.8	6.3	5.2	24.7	7.4	1.4	15.7	3.2	7.7	3.8	9.8	2	15.7	12.4	37.5	24	5.4	13	12.2	4.9	3.3	6.1	11.3	17.5	44.6	4.6	13.8	36.6	11.9	10.1	23.4	5.9	20.2	30.7	4	12.6	27.1	9.2	13.3	15.2
Prupe.1G142700.2	67.8	50.1	73.7	38.7	38.3	50.7	37.4	42.5	96	26.9	21.7	27.9	25.6	32.4	65.3	36.3	20.1	40.5	58.9	61.8	79.9	55.3	169.4	169.6	56.1	127.1	92.1	3.9	5.2	34.2	0	5.5	34.2	0	22	55.4	17.1	1.2	38.5	2.6	8.6	14.2	1.1	26.8	26.7
Prupe.1G142700.3	0.5	0	0.4	0.1	0	1.6	0	0.1	0.3	0.1	0	0	0.1	0.1	0.4	0	0.1	0.4	6.9	4.5	8.1	2.2	11.7	17.3	4	9.3	6	0.1	0.4	5.8	0.6	0.7	2.3	0.3	1	2.9	0.9	1.3	3.3	1	3.2	3.4	0.5	4.3	4.2
Prupe.1G142700.9	0.2	0	0.4	0	0.3	2.5	0.2	0.5	0	0	0	0.8	0	0.3	0.9	0	0.2	0.6	1.4	4.7	2.6	1.2	9.8	21.8	3.2	8.6	6.3	0.5	1.2	0	3.7	1.8	0.3	0	0.3	0	0.2	0	1.7	0.1	6.8	5.3	3.4	1.1	5.8
Prupe.1G142900.1	49.8	18.9	33.1	47.9	11.3	38.5	33	13.6	30.1	58.3	34.9	50.5	40.2	12.3	28	66.6	29.5	61.4	22.3	10.1	8.6	10.3	3.2	2.8	7.5	2.7	4.6	56.1	27.1	38	14.5	12.6	54.2	28.9	9.8	50.6	49.8	12.6	26.4	16.3	33	11.5	56.1	20.4	19.6
Prupe.1G143000.1	0	2.7	0.1	3.3	1.9	0.6	3.3	0.4	0	0	0.4	0	3.6	1.2	0.3	0.1	1.9	0	0.8	2	0.1	0.4	11.3	1.1	1	3.7	0.7	12.3	40.7	5.8	4.9	10.8	6.3	8	21.8	1	12.6	28.3	3.2	2	1.8	0.1	0.3	1.1	0.1
Prupe.1G143100.1	5.5	5.6	7.4	29.9	7.4	6.2	25	4.8	3.6	2.4	4.1	1.8	17	4.9	4.1	3.2	5.1	3.1	10.1	4.9	8.6	6.4	6.8	4.2	8.5	6.5	7.7	3.6	1.1	3.5	1.5	0.8	6.6	3	1.8	3.9	5.9	2.2	2.3	3.1	6.8	3.6	8.1	10.5	4.3
Prupe.1G143600.1	17.5	29.4	19	23.1	25.1	17.7	25	29.6	15.2	6.1	18.8	5.2	30	29.4	15.7	5.3	24.3	5.4	12.3	20.3	12.4	19.9	16.6	12.6	22.9	18.2	19.6	13.7	5.8	8.5	4.2	11.5	11.5	3	11.9	13.4	10.3	9.6	9.5	22	15.6	19.3	21	16.8	23.5
Prupe.1G143600.3	1.3	0.3	1	1	0.3	0.1	1.4	1.1	1.8	0	3.4	0	0.9	0.6	1.1	0.8	1.9	0.4	0.7	1.1	0.5	0.6	0.2	0.8	0.4	0.4	0.7	0.2	0	0.2	0	0.2	0	2.6	0	0	0.6	0	0	0	0	0	1.3	0.4	0
Prupe.1G144100.3	72.5	77.3	42.5	82.4	62.4	59	113.1	68.5	51.8	17.3	54.8	14.5	93.8	85	81	18.2	58.7	12.2	49.3	25.7	53	57.2	24.3	26.6	44	24.7	35	24.2	19.5	13.8	15.4	27.3	18.6	30.3	24.2	21	35.2	20.8	12.9	100.9	46.6	55.9	89.2	46.7	62
Prupe.1G144800.1	74.4	175.7	49.6	4.1	30.7	32.9	80.3	71.5	92.2	1.6	149.7	2.2	58.5	97	186.2	3	95.5	3.3	1.5	13.2	4	1.8	23.6	20	1.9	15	9	4	17.9	9.2	0	31.4	8.4	0.7	32.2	17.7	5	7.8	2.8	3.2	12.6	0.2	1	18.5	20.1
Prupe.1G144800.2	16.5	11.8	20.7	2.7	8.5	32.9	26.7	4.7	42.7	1.5	9.3	2.1	6.5	15.1	33.9	1.8	3	2.2	0.1	4.9	0.9	0.3	7.1	11.8	1	3.5	3.1	1.2	28.8	4.2	13.8	48.8	13.1	3.3	53.2	15.6	1.2	8.9	9.2	2.6	7.6	1.2	0.3	3.6	4.3
Prupe.1G144900.1	0	0	0	0	0	0	0	0	0	0	0	0	0.2	0	0	0	0	0	0.3	0	0	0.3	0	0	0	0	0	0	0	0	0	0.1	0	0	0	0	0.1	0	0	3.4	0	0	7.1	0.1	0
Prupe.1G145300.2	0.5	1.4	2.2	2.6	1.5	1.1	2.3	1.8	1.5	0.7	1	0.3	0.9	2.3	1.6	0.4	0.9	0.5	1	0	0.2	2.9	1.1	0.2	0.4	0.3	0.2	0.3	0.6	0.2	2	0.7	0.3	0.1	0.3	0.1	0.8	0.2	0.3	1	0.8	0.3	5.4	0.6	0.5
Prupe.1G145500.3	55.8	49	50.7	70	64.5	74.3	76.5	55.6	60.6	135.6	95.4	134	65.7	48	57.1	125.2	74.9	106.6	16.6	12.9	12.6	12.6	12.2	11.9	15	1.2	11.1	45.6	7.7	23.5	22.7	28.1	13.2	16	20	22.8	33.4	19.1	29.9	48.1	39.6	52.9	74.7	45.6	49.5
Prupe.1G145600.1	0.9	0.6	2.9	1.3	0.4	2.1	0.8	0.1	1.5	0.1	0.3	0	0.3	0.1	0.5	0.2	0.3	0.1	0.5	0	1.5	3.3	0.1	0.2	2.1	0.1	1.7	0.3	0	0	0	0	0	0	0	0	0	0	0	1.3	0	0	4.7	0.3	0.2
Prupe.1G145800.1	31.3	44.7	24.3	19.7	51.8	35.2	39.1	62.1	43	63.1	34.4	63.3	33	48.2	60.5	85.6	49	72.3	22.5	13.1	16.4	16.1	13.4	16.1	15.6	11.3	13.5	14.1	6.1	5.4	0	9.4	11.5	2.1	4.4	32.2	16.9	7.1	20.5	38.7	15.9	19.4	23.4	19.3	14.5
Prupe.1G145900.1	78.6	122.1	89.3	98	150.6	183.4	131.3	190.4	116.4	95.1	319.2	116.2	135	150.5	81.9	114.1	424.4	109.5	112.5	762.4	174.1	127	500.6	143.6	239.8	625.6	299.7	296.8	1925.3	402.9	630.3	3272.1	629.1	387.2	1553.2	424.2	221.4	1933.1	611	1387.9	403.1	1021.5	629	539.1	1173.1
Prupe.1G146300.1	0.1	0.4	0.1	0.5	0.2	0.2	1.7	0.4	0.4	0.5	0.7	0.7	0.5	0.4	0.2	0.3	0.5	0	0.1	0	0	0.1	0	0	0	0	0	2.4	1	0.2	5.5	0.3	0.2	0.7	0.9	0.1	11.1	0.6	0.3	0.1	0	0	0.3	0.1	0
Prupe.1G146400.1	0.4	7.4	0.2	13	10	7.9	6.6	4.8	0.7	0.5	10.5	0.5	5	5.5	3.4	0.9	5.6	0.6	1.3	2.2	1	1.2	1.3	0.1	2.5	2	1	21.3	2.3	0.8	0.4	4.8	0.8	3.7	1.9	0.5	35.5	1	1.6	2.4	0.6	0.3	3	0.7	0.1
Prupe.1G146500.2	0.9	0	1.8	0.2	0	0.3	1	0.7	0.7	7.1	0.5	3.4	0.6	1	1.2	3	0.8	2.8	0.2	0.2	0.4	0.4	0	0	0	0.2	0	0.3	0.3	0.4	0.8	0.4	0	0	0	0	0	0	0.9	0.9	0	2	0	0	0
Prupe.1G147500.1	24.8	21.8	33.7	25.5	22.6	30.6	25.5	20.3	27.6	20.4	18.5	18.6	21.4	17.5	22.2	17.5	24.8	16.4	30.5	23.5	26	20.8	20.2	24.5	20.6	23.3	20.7	7	1.2	14.6	0.7	1.1	4.9	0	7.3	14.1	13.2	0	2.8	13.7	19.5	14.1	15.7	20.9	18
Prupe.1G148600.1	0.4	2.3	1	8.1	2.9	1.2	4.6	1.9	0.2	0.5	3.9	0.1	8.7	3	0.2	0.4	4.8	0.3	2.7	1	0.9	2.6	0.2	0.7	2.1	0.7	0.9	5.5	2.5	2.1	0.3	0.8	2.2	0.3	2.7	1.6	4.4	3	1.4	3.5	1.8	0.9	8	2.4	1.8
Prupe.1G148700.1	20.9	48.4	14.6	148.6	52	45	98.9	61.8	25.6	5.5	57.8	4.5	172.5	67.4	50.3	10.8	103.9	7.8	162.2	50.1	82.2	122.3	27.5	27.9	152.8	30.1	57	38.4	33	21.6	30	27.1	26.2	30.9	20.5	21.1	62.8	36.1	21.6	67.6	39.9	18.2	134.1	51.2	32.4
Prupe.1G148900.1	0.6	3.8	1.6	3.2	5.6	2.8	2.4	4.1	0.9	0.5	1.9	0.3	2.6	2.6	0.9	0.5	2.2	0.4	0.8	0.9	0.8	1.6	3	2.1	1.6	2.6	1	14	0.9	0.8	1	1.8	1.9	1.6	1.3	1.2	8.8	0.5	0.6	15.7	2.1	1.1	3.3	1.1	1.7
Prupe.1G149000.2	10.7	9.2	6.3	17.9	10.9	8	13.4	11.4	8.2	15.4	12.7	13.4	17.9	10.3	9.6	13.3	18.7	12.9	6.3	9.4	7.5	8.7	8.4	7.2	9.4	9.2	10.2	1.7	1.2	1.8	0.7	4.1	1.9	1.3	3	2	7.7	0.4	3.4	17.4	10.6	16	15.9	11.2	12
Prupe.1G149300.2	1.2	0.5	1	1.7	0.4	1.5	1.6	0.7	1	0.5	0.1	0.7	2.4	0	0.8	0.5	0.3	1.6	5	3.7	6.5	0.1	3	1.4	1.4	5.1	3.1	1.3	0	2.3	4.1	1.7	9.9	2.1	1.3	0.6	3.4	5.8	3.1	16.8	1.1	6.6	4.3	0	8.8
Prupe.1G149400.1	2.9	12	8.3	42.4	26	23.2	18	11.9	4.5	4	12.7	1.4	26.7	8	5.3	1.3	10.2	0.8	1.1	0.7	4.3	0.8	1.1	1	3	1.7	2.9	17.7	2.3	8.8	8.9	4.5	7	2.8	4.3	9.6	23.4	6.5	7	0.7	0.2	0.3	2.4	0.8	2.1
Prupe.1G149700.1	70.6	37.2	58.8	10.9	15.5	25.2	17.6	21.9	39.9	76.8	22.5	89.7	9.4	16.3	23.9	106.2	26.4	120.4	21.6	51.2	67.6	9.9	16.7	19.2	14.9	26	23.3	79.5	38.1	58.4	67.6	74.8	43.9	71.4	86.4	69.3	90.9	48.9	73.1	9.9	21	54.9	11.6	13.5	23
Prupe.1G149800.1	9.9	7.5	8.1	9.1	5.7	5.8	9.5	3.8	8.3	51.3	9.6	32.1	13.2	4.1	10.3	29.3	8	26.2	2.2	0.8	1.6	0.9	1.9	1.5	0.6	1.2	1.9	0	0	0	0	0	0	0	0	0	0	0	0	1.3	1	1.9	2	0.8	2.9
Prupe.1G150100.1	0.9	0.6	1.4	1.9	0.5	0.9	0.9	0.4	0.9	0.6	0.5	0.6	0.9	0.5	0.7	0.6	0.8	0.6	1.1	1	1.1	0.9	0.8	0.8	0.8	0.6	0.9	0.2	0.8	0.9	1.6	0.5	0.5	0.7	0.5	0.5	0.6	0.4	0.3	0.6	0.8	0.9	6.9	0.8	0.7
Prupe.1G150400.3	20.1	28.8	12.4	18.3	27.7	15	19.8	25.6	20.6	13.4	15.8	14.8	21.9	25.1	23.7	13.7	18.4	13.3	3.5	2.7	2.6	9.3	18.5	10.8	5.7	14.6	4.3	3.6	8	12.1	1.2	0	0.4	4.4	6.3	0.2	11	0.7	7	16.9	14.2	17.7	19.5	15.1	25.2
Prupe.1G150500.1	0	0	0	0	0	0	0	0	0	4.8	0	0	0	0	0	0	0.8	1.6	0	0	0	0	0	0	0	0	0	0	0	0	0	0	0	0	0	0	0	0	0	0	0	0	0	0.3	0.5
Prupe.1G150900.1	0	0	0	0	0	0	0	0	0	0	0	0	0	0	0	0	0	0	0.2	0.9	0.3	0.7	0.2	0.4	0	0.3	0.1	3.4	1.8	0	1.1	0.5	0.2	0	0	0.5	0.8	1.4	0.2	0	0	0	0	0	0
Prupe.1G151100.1	25.4	12.6	21.3	6.9	15.9	40.7	12.4	15.5	45.3	57.9	47.3	70.9	5.7	17.6	30.7	73.9	12.7	82	22.2	29.4	24.1	13.2	34.3	30	15	23.4	16.3	45.1	116.1	61.4	36.3	80.2	59.4	94.5	94.5	90.8	43	129.4	72.7	1.2	1.9	2.5	1.4	2	1
Prupe.1G151300.1	13.2	27.1	19.3	19.3	19.6	32.2	17.4	29.6	19.5	5.3	28.7	2.1	17.6	24.3	15.3	7.9	26.7	10.3	10.8	27.3	13.4	11.5	45	21.4	16.4	40.6	16.2	20.5	35.7	34.7	18.8	46	29.4	23	37.1	34.9	24.7	43.5	36.1	13.9	22.2	25.9	17.4	23.3	30.8
Prupe.1G151500.1	1.6	11.8	1.3	6.6	8.1	3.9	10.9	8.1	1	0.7	15.1	0.3	10.5	11.7	2.6	1.5	15.5	0.3	3.3	2.2	1.5	5.1	0.8	1.2	3.5	1.1	2.4	7.5	12.1	10.1	10.7	21.3	4.5	8.3	16.5	9.9	10.4	14.2	9.4	2.9	2.8	0.8	3.7	2.6	1.1
Prupe.1G151700.1	92.2	142.7	70.4	84.5	85.4	99.1	117.6	66.7	41.2	28.4	117.7	18.4	64.4	76.8	54.8	40.1	139.5	22.7	99.4	49.4	56.8	90.6	97	80	62.3	39.5	77.9	46.4	97.2	57.2	50.4	80.4	60.7	48.2	96.9	69.7	62	71.3	44.4	32.3	120.3	41.8	107	146.1	59.9
Prupe.1G151700.2	0	0	1.7	8.5	5.8	3.9	29.7	8.9	4.5	1.9	0	1.2	9.5	18.7	12.8	0.6	8	8.1	0	0	0	0	0	0	0	0	0	48.9	90.4	57.1	16.7	72.9	75.4	83.8	92.2	56.7	31.3	25.5	46.4	3.1	1.1	1.8	0.8	4.1	2.4
Prupe.1G151800.1	4.3	15	3.8	3.3	6.7	3.9	3.4	8.5	2.7	1.7	23.8	1.6	2.3	10.6	3.9	2.8	6.4	0.6	2.5	0.8	1	2.3	1.2	2.9	2.5	1.7	2.3	0.9	0	0.1	0	0.1	1	0	0	0.3	1	0	0.7	0.5	0.9	0.5	0.3	1.4	0.8
Prupe.1G151900.5	1.4	5.2	0.8	1.6	5.5	1	2.6	3.5	1.2	0.1	5.3	0	4.8	5.1	0.1	0.9	4.6	0.6	0.7	0.4	0.7	0	0	0	0.2	0.4	0.1	3.1	5.4	0.6	0.7	2	0.9	0.5	8.6	1.3	1.1	2.3	2	6.7	5.6	5.1	6.6	7.4	7
Prupe.1G152000.1	2.2	1.7	4.1	3.9	5.5	0.5	1.4	3.9	0.6	23.8	1.2	16.2	3.4	2.6	3.7	9.9	1.6	5.7	55.7	11	42.5	21.1	1	2.7	8.5	1.5	14.5	28.1	2.2	2.4	5.9	6.2	5	1.4	4.5	1.5	12.5	6.9	4.9	67.3	7.8	1.1	15.9	2.3	1.7
Prupe.1G152100.1	1.8	3.4	7.1	14	2.4	3	5.5	31.8	3.6	18.5	17.1	23.5	22.3	3	1.5	10.6	18.4	8.5	0.5	105.4	8.1	1.6	31.4	0.4	32	205	32.1	48.4	338.8	496	141.1	950.2	20.5	20.2	269.1	11.4	58.2	209.4	294.8	354.9	39.4	289.8	87.4	52.7	357.3
Prupe.1G152300.1	0.2	0	0	143.2	0	0	3	0	0	0	0	0	169.6	0	0	0	0	0	169.6	0.3	22.8	73.1	0	0.1	77.1	0	2.6	125	1.5	0.9	9.9	0.6	12.6	13.1	0.5	6.9	108.2	3.5	0.7	27.7	0.1	0.4	0.5	0	0.6
Prupe.1G152400.1	547.7	668.7	212.3	268.9	680.6	333.6	336.1	511.6	160.6	851.4	665.8	756.8	295.6	649	401.3	701	580.8	456.6	200.8	91.3	96.4	240.6	96.3	155.9	182.8	53.2	143.1	1076.4	718.2	259.8	790.9	433.8	482	983.1	566.9	498.1	564.1	857.1	331.6	385.2	282.7	167	192.7	296.1	142.8
Prupe.1G152400.2	300.2	497.8	140.2	231.6	666.3	265.1	391.8	589.6	162.8	612.3	520.7	632	277.9	597.9	373.9	533.9	744.2	505.3	12.4	4.3	2.1	40.2	8.9	18.8	20.5	9.4	21.2	206.6	380.3	66.6	13.1	207.6	88.8	47.8	66.5	21.8	232.6	242.5	17.7	161	100.9	37.9	93	79.5	75
Prupe.1G152500.4	0	0.6	0	0	0	5.8	0	0	0	13.2	18	21	0.9	0	0	16.5	9.8	19.6	0.7	0	0.4	0.3	0	0	0	0.3	0.2	5.4	9.7	7.1	5.3	2.3	3.4	7	1.2	1.2	0	7.5	11	13.1	10.8	12.6	11.4	6.7	10.2
Prupe.1G152600.1	0	0	0	0	0.1	0.1	0.2	0.2	0	0	0	0	4.8	0	0	0	0.1	0	0.3	0.4	0.2	1.7	0.9	0.6	0.5	0.9	1	0.6	1.7	0.6	0.1	0.6	0.8	0.2	0.7	0.3	0.3	0	0.2	2.2	0	0	5.1	0	0
Prupe.1G152700.1	0	0	0	0	0	0	0	0	0	0	0	0	0	0	0	0	0	0	0	0	7.5	0.1	0	0	5.5	0	0.5	0.4	0	0.4	0	0	6	0	0	0.7	0	0	0	0.3	0	0	0	0	0.1
Prupe.1G152800.3	1.8	1.9	0	2.4	2.9	5.6	2.6	1.1	2.7	1.9	8.2	0	2.4	4.7	3.3	2.6	7.3	0	0.1	2.4	0	0	0	0	0.5	0.3	0	2.7	15.4	0.5	19.8	3.4	2.6	8.3	5.9	1.2	0.6	8.4	2.2	4	13.1	3.3	11.2	9.8	7.4
Prupe.1G152800.4	4.3	7.3	7.1	7.1	9.5	3.3	8.9	11.1	4.3	4	1.2	7	5.9	3.9	6.7	8.7	8.7	8.5	19.7	17.1	17.4	30.7	26.2	27.7	21.7	21.1	29.3	1	0	16.3	0	1.3	2.8	0	2.3	5.7	13.4	0	2.5	0.9	0.7	2.7	0	0	0
Prupe.1G152800.5	0.2	0.6	2.5	1.7	1.6	0.9	0.3	0.5	0.6	1	0.6	0.3	2.1	4.1	0.8	0	0	0	7.2	7.1	7.7	7.9	9.3	6.6	6.6	5.6	8.6	3.3	1.1	1.6	0	1.7	3.3	0	1.3	3.9	3.3	0	1.2	4	12	8.6	9.4	15.1	6.4
Prupe.1G153300.2	6.3	22.4	7.4	44.3	26.7	8.3	18	21.6	4.3	3.4	15.4	4.2	37.8	19	11.1	3.6	23.3	2	11.7	11.8	6.9	11.9	40.5	17.3	8.8	12.9	6.6	56.9	61.4	10.5	19.4	83.3	23.2	41.9	50	31	51.5	50.1	12.1	18.6	85.4	37.3	13	69.6	20.5
Prupe.1G153700.1	1	2	0.4	24.3	1.7	3.6	5.6	3.1	1.5	0.5	2.7	0.3	15.4	3.2	2.6	0.2	4.2	0.2	4.6	0	0.2	7.3	0.4	0.2	16.9	0.6	1.7	0.9	0.1	0.1	1.3	0.6	0.7	0.6	0.1	0.5	4.8	0.4	0	4	0.2	0.1	20.1	0.1	0.3
Prupe.1G153800.1	0.4	1.1	0.2	12.4	1.5	1.9	3.3	1.6	0.8	0.2	1.8	0.1	9.7	1.3	2	0.2	2.7	0	0.4	0	0	2.2	0.2	0.1	5.1	0.2	0.3	0.5	0	0.4	0.2	0.1	0.2	0.4	0.1	0.4	0.5	0	0	2	0	0	8.4	0	0
Prupe.1G154000.1	13.6	25.2	25.7	49.6	19.1	23.9	31.9	19.6	11.9	8.6	44.6	7.5	38.3	22.7	8.4	11.9	49.8	10.1	39.9	53.1	63.4	29.5	55	29.5	53.8	70.5	34.7	38.4	75.8	60.8	37.5	60.2	51.6	31.6	52.2	45.8	65.5	46.8	56.3	18.9	39.3	25.6	40	43.5	28.5
Prupe.1G154100.1	34.8	14	31.9	22	16.3	20.4	20.2	14.2	32.7	33.6	21.2	37.8	17.8	15.8	19	32.7	20.1	34.4	19.7	13.9	16.8	14.6	12.2	14.8	15.3	13.6	13.4	8.8	6.2	12.7	3.7	8.3	8	1	8.4	16.8	18.9	3.2	6.5	17.3	20.2	15.6	18.5	19.9	16.3
Prupe.1G154200.1	2.3	3.2	1.4	19.3	8.6	6.1	12.8	3.9	1.4	0.6	5	0.3	13.8	5.2	1.5	1.9	4.4	0.6	13.4	9.9	15.5	10.7	8.9	4.8	16.4	7.8	11.2	0.5	3	3.1	0.3	3.2	7.7	0	2.2	2.7	6.7	0	0.4	1.4	4.9	0.6	5.2	5.5	0.7
Prupe.1G154200.2	0.7	3.1	1	11.2	3.4	1.6	9.9	2.3	1.3	0.5	1.8	0.7	9.7	2.8	2	0.2	4.4	1.3	4	0.9	2.8	3.1	2.8	1.2	4.2	1.7	3	4.9	0.4	1.1	1.7	0.2	1.5	5.5	0.6	0.8	0.9	2.5	3.3	4.9	3	1.9	6.7	7.3	3.5
Prupe.1G154300.1	0.6	12.1	33.8	6.4	13.3	19	1.2	18.1	2.8	1.2	33.7	2.3	9.6	15.8	1.1	2.4	31.5	3.3	3.4	2	4.2	0.6	15	1	1.7	6.5	0.3	0.9	4.2	2.7	0.8	12.6	0.4	0.6	18.8	0.8	0.6	4.4	2.6	0.6	7.3	0.5	1.6	12.5	0.3
Prupe.1G154400.2	0	0	0	0	0.4	0.9	0.1	0.3	0	0	0	0	0	0	0.2	0.1	0	0	0	0.3	0.2	0.2	0	0.1	0.1	0	0.1	1.7	0.7	2.1	1.8	3.4	0	5.8	0	0.3	0	2.6	0	0	0	0	0	0	0
Prupe.1G154700.2	1	0	0.4	1	0	0	0.4	0	0.5	0.8	0	0.2	0.3	0	0	0.6	0	0.5	4.6	3.7	5.8	4.2	1.3	3.2	4.3	3.7	3	1.1	1.3	1.6	0	0.3	9.7	1.4	10.9	1.3	5.9	3.2	1.2	0.6	0	2.2	0	4.7	0
Prupe.1G154800.3	0	0	0	0	0	0	0	0.4	0	0	0	0	0	0	0	0	0	0	0.3	0.6	0.5	1.1	0.5	0	0.3	0	0.8	0.4	0	1.6	1	0.5	3.1	0	0.4	4.6	0	0	0	0	0	0	0	0	0
Prupe.1G155000.1	0	0	0	2.4	0	0	0	0	0	0	0	0	3.5	0	0	0	0	0	0.6	0.1	0	1.6	0	0	0	0	0	0	0	0	0.3	0.2	0	0	0.3	0	0.1	0	0	0.3	0	0	0	0	0
Prupe.1G155100.1	23.3	8.6	22.2	8.7	8.1	15.9	16.3	9.9	27.5	28.1	34.6	36.8	12.2	7.7	13.6	29.2	19.5	24.9	4.7	2.8	18.5	2.8	1.4	2	7.9	1.9	3.6	26.9	12	16.1	9.2	16.6	20.1	29.1	14	15	20.6	6.9	5.4	23	14.4	18.5	13.6	5.1	11.2
Prupe.1G155200.1	1.4	1	1	1.3	0.5	0.7	2.7	0.7	3.6	2.7	3.1	3.7	1.4	0.4	1.5	2.2	2.2	1.9	0.7	1.7	2.6	0	0.1	0.1	0.9	0.4	0.5	965.6	29.5	20.2	105.2	41.3	12.9	35.2	25	3.2	886.2	43.9	56.8	1	0.7	1.4	0.2	0.1	0.2
Prupe.1G155500.1	0.8	3.6	0.4	28.9	5.8	6	15.8	1.7	1.5	0	4.1	0.1	11.7	1.9	1.4	0.4	8.5	0.2	7.9	5.5	13.5	24.2	17.2	3.8	34.2	9.2	15.7	13.4	10.5	4.6	18.5	2.4	17.9	27.4	3.5	8.4	16.2	2.6	8.1	0.7	7.5	2.2	0.9	7.5	3.2
Prupe.1G155700.1	26.5	38.1	25	18.9	37.2	26.4	17.2	48.2	28.5	27.9	29.1	23.9	23.9	40.6	39.4	21.1	22.7	18.3	11.1	12.1	9.8	7	19	16.5	5.2	9.8	9.8	8.4	22.4	10.7	5.8	41.8	3.7	7.2	52.2	7.2	6.7	24.1	8.6	16.4	14.3	3.7	7.1	11.4	3.4
Prupe.1G155700.3	6.5	3.9	3.8	7.9	8.6	3.6	4.5	5.2	9.8	0.2	0.2	0.4	27.8	8	4.8	0.2	0.7	0.7	8.1	5.8	6.6	30	10.5	28	25.6	16.6	12.6	4.1	1.7	3.4	2	1.2	6.6	16.4	0.9	4.7	1.5	0.9	0.7	24.6	16.2	45.6	22.3	11.1	33.1
Prupe.1G155900.1	0.3	0.2	0	1.5	0.3	1.2	0.3	0.2	0.2	0	0.2	0	1.5	0.5	0.3	0	0	0	8.9	6	9.4	6.2	5.7	5.9	3.6	3.3	6.7	3.7	0	1.9	0	0.5	2.1	3.3	0.7	2	5.7	0.6	1.2	22.3	7.9	10.8	7.8	6.3	8.2
Prupe.1G156200.1	0.2	0.8	0.3	4.8	0.8	0.6	4.8	0.4	0.1	0.1	0.3	0	6	0.3	0.1	0	1.2	0	2.5	1.3	2.1	2.2	1.5	0.6	4.2	9.3	1.8	7.2	2.9	5.6	0.4	3.3	1.5	1.7	2.5	2.7	8.2	2.3	1.4	3.3	0.2	0.4	5.5	0.4	0.6
Prupe.1G156300.1	9.6	9.1	15	12.1	14	13.4	11	11.2	24.1	16.3	18.5	12.5	17	14.9	17.4	17.3	15.5	19.3	44.3	21.4	96.2	27.7	16.7	27.6	28.7	52.7	36.2	57.5	10.2	45.3	7.7	36	35.3	5.1	13.4	20.3	59.1	5.5	4.1	28.9	19.2	27.8	62.4	30	48.2
Prupe.1G156300.2	2	1.1	0.6	0	1	2.4	0.9	0	5.8	11.9	7.2	15.3	0.7	0	0.5	9.7	3.3	4	29	7.6	30.4	9	6.2	0.2	0	0.5	3.3	12.6	9.1	19.1	13.9	2.5	8.3	27.9	18.6	8.8	10.9	2.9	12.6	24.9	12.6	17.6	83.6	10.1	14.1
Prupe.1G156500.1	0	0	0	0	0	0	0.1	0	0	0	0	0	0.3	0.1	0.1	0	0	0	0	0	0.2	0.3	0	0	2.4	0	0.2	0.6	0	0	0.5	0	0.1	0	0	0	1.2	0.1	0	0	0	0	120.5	0	0
Prupe.1G156600.1	0	0	0	0.4	0	0	0	0	0	0	0	0	0.1	0	0	0	0	0	0	0	0	0	0	0	0	0	0	0.1	0	0.1	0.4	0.5	0	0	0	0	0	0	0.1	0.1	0.1	0	7.1	0	0
Prupe.1G156700.1	0	0	0	0	0	0	0.1	0	0	0	0	0	0.1	0	0	0	0	0	0	0	0.1	0.2	0	0	0.5	0	0	0.8	0	0.2	0	0.2	0	0	0.3	0.1	1.7	0.8	0	0.6	0.2	0.1	133.7	0.1	0.4
Prupe.1G156900.1	76.7	33.4	45	71.4	29	23.5	58	27.6	36.4	53.3	38.1	57.3	56.4	30.7	29.1	52.2	42	44.9	20.8	6.9	8.9	15.3	11.6	10.3	18.5	17.9	14	32.1	13.8	8.6	5.6	6	4.8	1.9	1.1	2.4	65	17.1	15.3	42.9	23.6	46	11.8	19	54
Prupe.1G157000.1	31.3	13.6	15.2	30.5	19.5	13	27.3	19.5	20.4	35.8	18.1	41	29.1	17	18.8	33.6	21.6	32.8	18.4	15.8	19.3	20.2	10.3	17.4	26.3	12.1	17.7	94.1	37.9	76.9	59.2	49.5	52.2	80.8	56.7	55.2	105.5	57	70.7	63.9	69.2	91.9	19.6	39.4	108.3
Prupe.1G157400.1	0	0.3	0.1	1.9	0.4	1	0.5	0.2	0.1	0.1	0.7	0	0.4	0.2	0.2	0	0.5	0	4.4	1.2	1.4	3.9	0.2	1.1	4.2	2	1.9	0.9	1.4	0.6	0	0	0	0	0	0	1.8	3.6	3.8	4.6	16.4	8.4	19.3	17.9	9.9
Prupe.1G158500.3	2.3	7.1	5.8	5.3	2.1	5.4	5.3	6.5	4.5	0.2	5	1.6	4.6	1.6	1.9	0.7	2.5	2.7	0.3	0.1	0.1	1.2	1.3	0.6	1	0.6	1.4	1.8	2.8	2.8	2.2	2.9	2.3	2.6	2.6	2.1	4.1	1.5	3.2	6	10	11.9	11.1	10.7	9.3
Prupe.1G158800.2	3.1	1.5	3.8	4	7	3.1	2.5	4.4	1.5	0.3	0.3	0.6	0	3.2	2.2	0.9	1.1	0.4	13.2	16.2	15.1	11.1	14.4	7.9	2.5	2.6	4.1	6.5	1.7	5.4	3	13.5	6.1	1	6.9	12.1	11.7	1.7	5.2	0	0	0	0	0	0
Prupe.1G158800.6	0.9	2.2	4.5	2.1	0	4.7	6.8	4.6	3.6	4	5.3	1.9	10.9	6.3	2	3.6	6	3.1	0	0	0	0	0.7	0.4	0	0	0	1.6	8.4	7.1	5.1	0.8	2.9	6.6	0.7	1.2	2.5	3.5	6.4	16.6	16.8	17.7	15.3	21.8	14
Prupe.1G159500.2	3.1	0	1.5	1.5	0.4	0.6	2.3	0.5	1.4	2.4	0.8	1.3	0.4	2.1	6.2	2.2	0.9	0.9	2.1	1	0.9	0.7	0.9	1.8	0.8	2.6	1.9	2.6	0	0.8	0	1.3	2.9	1	2.4	1	1.7	0	0	0.5	0	0	0.7	0	0
Prupe.1G159700.2	6.8	4.4	7.7	9.8	6	13.3	6.3	11.6	10.9	1.6	8.9	1.9	10.1	11.6	12.8	3.4	4.3	3.6	4.9	0.7	1.4	7.9	1.5	3.2	2.5	0.9	3.3	1.8	3.4	1.7	0.7	2.3	1.9	1.3	2.2	1.9	2.8	1.1	1.1	6.6	1.3	4.8	29.6	4.9	5.2
Prupe.1G159700.3	0	0.3	0	0	0.3	0.1	0	0	0	0	0	0	0	0	0	0	0	0	0.9	0.5	0.5	1.7	0.2	0.7	2	1.3	1.9	0.2	0	0	0	0	0.1	0	0.2	0	0	0	0	0	0	0	4.3	0	0
Prupe.1G160600.1	14.5	19.5	8	7.2	35.6	7.9	10.1	24.6	18.9	4.2	2.6	1.8	8.5	25.6	27.5	7.6	2.7	4.6	0.1	0.1	0.1	1.2	0.2	0.6	0	1	0.6	0	0	0.1	0	0.3	0	0	0.4	0.1	0.1	0	0	2.5	7.4	0	6.8	10.1	6.8
Prupe.1G160800.1	35.6	26.1	44.4	33.6	33.8	43.9	26.1	65.9	65.3	64.2	47.1	74.4	35.9	35.9	38.2	65.1	31.2	82.3	27.6	125.3	71.4	29.5	72.5	26.8	69.6	144.4	47.9	58.9	15.8	52.5	12.3	46.5	25.2	35.1	52.7	31	52.4	25.1	35.9	126.2	39.8	105.8	51.7	40.2	181.4
Prupe.1G161200.1	5.5	0.6	0.9	1.1	0.3	0.2	0.6	0.8	0.9	1.7	3.9	0	1.3	0	3.5	3.4	2.2	0.3	0.4	0	0	0.4	0	0.6	2.6	5.8	0	4.9	0	7	0	1.5	2.6	0	4.6	3	0.8	0	1.3	0.6	1.1	2.9	7.1	2.4	0.6
Prupe.1G161200.2	9.6	3.7	8.6	3.6	0.4	2.7	2.1	2.8	3.3	4	3.5	3.5	6.5	12.3	4.9	6.8	4.1	11.1	2.9	2.4	3.5	0	0.4	4	0.7	0.9	2.2	0	0	0	0	0	0	0	0	0	0	0	0	0	1.7	0	0	0.7	0
Prupe.1G161200.3	0	1.4	0.2	1.2	7.2	1.5	2	5	2.1	1	0	0.6	0	0.3	3.2	0.1	0.1	0	0	0.9	0.4	1.7	2.2	0.1	0.9	0	1	1.3	5.2	0.8	2.5	0	0.5	2.7	0	0	0.9	2.4	2.5	6.9	0	0.5	0.5	1.3	1.4
Prupe.1G161200.4	17.2	8	18.6	4.7	1.1	6.4	6.8	18.6	10.7	25.9	18.9	35.7	31.3	37.8	24.2	36.7	24	47.9	16.5	6.1	19.4	0	3.4	15.6	1.7	18	5.2	0	0	0	0	0	0	0	0	0	0	0	0	0	17.8	7.5	0	2.6	3.4
Prupe.1G161200.5	0	2.8	0.3	1.5	15.4	0.7	8.9	33.4	10.8	3.8	0	4.9	0	0.8	16.1	0.6	0.3	0	0.3	1.9	1.3	16.4	2.7	0.3	3.8	0	1.6	1.6	1.8	0	1	1	2	1	0	2.4	14.9	1.1	4.1	16	0	1	1	2.4	2.4
Prupe.1G161200.6	0.6	0.5	0.4	0.2	3.2	2.9	0.6	0.6	1.8	0.3	0	1.1	2.3	3.7	0	0	0	0	0.1	0	0.1	0	0.2	0.2	0	0	0	0.9	4.5	1.5	1	3.3	1	0	5.2	1.7	0.8	3.2	4	0	0	0	0	0	0
Prupe.1G161500.3	0.3	0.4	0	0	0	0	0	0	0	0	0	0	0	0	0	0	0	0	1.6	0.6	0.8	1.2	0.9	0.7	0	0.4	1.2	1.3	3.5	0	0	0.5	2.7	2.2	0.5	0.9	0.1	0	0.4	0.2	0	0	0	0	0.1
Prupe.1G162900.2	0	1.2	1.4	1.5	1	2	0.8	1.3	1.7	0.8	0	0	1.4	0.8	0.2	0.8	0.1	1.5	2.1	1.1	1.1	1.7	2.5	0.4	1.9	1	1.2	0.5	0.3	0	0.3	0.8	0.1	0.6	0.3	1.3	0.6	0	0.2	0	5.2	0	0	0.8	0
Prupe.1G163100.1	2.8	3.2	1.7	2.2	1.6	1.3	3.3	4.2	2.5	0.4	1.4	0.2	3.4	2.3	2.3	0.3	1.5	0.4	6.1	3.2	2.7	7.3	3.2	2.1	4.6	6.1	4.2	1.7	0.7	0.4	0.5	1	0.9	0.9	0.1	0.5	2.4	1.1	0.2	1.9	0.9	3.2	13	1.9	4
Prupe.1G163300.1	12.2	6.3	15.1	5.6	6.5	1.3	4.8	8.5	2.6	21.2	5.5	15.8	13.7	10.1	9	15.4	3.9	4.5	10.6	8.4	6.9	10.4	9.5	4.9	22.6	6.6	9.6	14.8	2.8	1.8	4.7	6.1	8.2	24.3	2.3	8.3	11.8	0	1.5	15.7	13.5	23.2	13.4	13.3	9.3
Prupe.1G163500.1	21.3	87.9	9.6	71.1	69.3	35.6	76.7	57.5	28.2	2.1	55.6	2.3	88.5	87.7	32.6	5.4	77.5	4.2	19.2	33.8	31.3	50.6	65.5	33.5	35	72.3	67.7	21.6	35.8	15.4	16.4	24.4	28.8	32.6	15.5	37.7	44.3	35.6	11.5	58.9	73.3	30.5	33.6	22.9	10.2
Prupe.1G164200.2	0.9	1	0.2	1.1	4.4	8.7	3.6	4.5	7.4	4.2	2.2	7	3.7	3.9	1.6	6	4.8	8.1	7.4	10.8	7.4	10.6	12.6	12.7	10.8	12.7	9.8	8.9	9.3	11.8	6.9	8.7	8.6	14.2	6.2	1.5	5.8	4.4	12	40.3	34.7	47.2	18.7	23.4	18.8
Prupe.1G164800.1	34.8	152.2	149.5	136.6	157.4	253.1	123	220.1	65.8	30.5	181.9	44.4	121.1	114.5	41.8	39.1	497.5	60.1	49.2	166.3	85.1	27.3	108.7	22	50.5	155.9	46.1	142.8	264.5	480	229.1	402.7	173.3	170.4	265.9	178.9	164.5	192.1	371.5	244.8	172	286.8	222.5	207.7	366.7
Prupe.1G164900.2	1.6	0.5	0.6	3.5	2	5.3	7.3	0	0.6	0.4	5.5	0.2	0.1	0.6	0.6	1.9	2.8	0.4	0.9	0.2	0	3.2	0.5	3.5	0.9	3.6	0.5	0.6	0	0	0	0	0	0	0	2.6	0.5	0	0	0	1.1	0.9	0	0.6	0.4
Prupe.1G164900.7	0.2	5.1	2	1.1	0.6	0.8	1.8	2.2	0.7	0.9	0.8	1.1	3	0.4	0.8	1.1	0.9	1.1	5	6.5	7.5	4.2	5	1.7	7.5	4.3	8.3	1.4	1.8	0.5	2.1	1	0.6	1	0.9	0.3	2	0.6	0.9	0.2	0	0	0.2	0.4	0.6
Prupe.1G164900.8	0.6	0.9	2.3	1.1	1.4	0	0	3.8	1.1	2.1	0	0.5	1.3	1.2	1.1	0.2	1	0.6	0	0	0	0	0	0	0	0	0	0.4	0	0.8	0.8	0	1.1	0	0.2	0	0.5	0.3	0.4	0.9	2.1	0.9	2.2	0.9	0.8
Prupe.1G165000.2	0.3	0.2	0	0.2	0.9	7.4	1.1	0	2.6	0.1	0.6	1.2	0	0	0	0.3	3.7	0.9	0	0	0.4	0	0.5	0.3	0	0.2	0	0.2	0.2	0.2	0.5	1.7	0.3	0.2	0.2	0	0.9	0.6	0.5	4.1	7.4	8.1	2.5	4.3	8
Prupe.1G165400.1	29.3	57.4	31.3	51	43.9	43.4	38.6	35.6	18.9	23.8	114.2	21.8	43.5	43.5	16.5	26	103.5	19.9	44.3	54.2	40.5	62.9	55.1	36.5	53.1	34.5	42.3	49.7	90.5	67	26.7	124.3	55.7	96.2	110.7	78.3	56.7	99.9	80	21	55.2	36	30.9	61.2	29.2
Prupe.1G165700.1	3.5	20	7.1	5.3	29.8	15.3	11	40.2	8.5	4	47.6	3.2	2.1	36.5	9.7	5.3	22.1	5.3	5.4	6.8	8.4	3.8	10	8.5	2.2	8.7	7.4	5.8	12.6	7.1	4.9	18	5.7	5.9	14.9	8	17.3	15.6	5.9	25.3	24.8	9.3	15.1	40.5	11.3
Prupe.1G166200.1	2.4	2	1.2	0.1	0.9	5.6	1	0.5	4.7	2.9	4.2	3.2	0.2	0.7	2.3	3	1.2	3.9	0	0.6	0.1	0	0.5	0.9	0.1	0.9	0.5	2.6	2.6	7	1.8	5.1	5.3	3.3	5.3	8.1	3.5	4.5	9.3	4.3	1.3	3.1	1.7	2.8	3.2
Prupe.1G166300.1	0.6	0.6	0.8	0.2	0.3	0.9	1.1	0.6	1.8	2.1	1.1	2.5	0.3	0.7	2.3	0.7	0.6	1	0.2	0	0.3	0.1	0.1	0.1	0.3	0.1	0.2	2.3	1.8	0.8	1.6	4.4	0.5	3.6	2.9	1.2	4	1.8	0.4	1.5	0	0.2	10.8	0.2	0.2
Prupe.1G166600.1	4.7	9.8	7.4	8.4	4.9	4.9	9	7.2	5.3	1.1	15.7	1.4	8.2	6.4	3.1	1	11.9	1.2	32.8	55.3	36.6	26.2	63.3	25.8	30.9	100.4	40	8.3	8.9	14.4	13.1	14.8	12.8	12	17.7	11.7	11.4	13.4	12.8	7.4	16.3	13.7	12.4	22.2	17.3
Prupe.1G166800.2	0	0.7	0	0.7	3.8	2	1.1	7.5	1.9	1.8	0.6	0.1	0	3.8	3.8	0	0.1	0.8	0.2	0	0	1.6	0	0.2	0	0	0	0.5	0	0	2.6	0.5	0	2.2	0	0	0.3	0	0	0	0	0	0	0	0
Prupe.1G167200.1	9.3	11.3	4.3	7.5	7	4.4	12.8	5.8	2.6	2.8	13.5	1.6	4.7	5.4	4	1.8	15.1	1.2	1.9	0.6	1.1	1.6	1.8	0.2	1	0.3	1.6	0	0	0	0	0.3	0.3	0.5	0.8	0.5	0.2	0	0	0	0.4	0	0	2	0
Prupe.1G167300.1	358.2	332	259	119.7	362.7	295.2	233.2	437.9	461.2	1110.7	284.1	1106	147.1	392.2	508.7	1217.9	264.9	1106.7	146.5	143.6	124.7	184.1	135.2	154.1	127.4	167.7	138.5	343.9	138.4	134.7	135.6	142.5	121.8	178.2	159.2	153.5	324.4	185.1	136.4	313.3	66.6	71.3	91.1	31.9	68.9
Prupe.1G167300.2	5.3	0	0.7	1.3	19.4	1.8	0	1.8	3.9	0.7	0	0.9	0	1.9	16.4	0.5	0	1.2	0.2	0.2	0.2	0	0	0.6	0	0.3	0.2	0	0	0	0	0	0	0	0	0	0	0	0	33.6	56.1	11.9	38.2	27.6	43.9
Prupe.1G167500.1	4.7	3.3	3.4	2.7	5.7	1.1	0.5	1.9	2.5	0.2	0.3	0.2	3.2	2.3	1.1	0.4	0.4	0	5.7	1.3	2.1	16.4	2.9	6.6	5.1	2.6	3.9	0	0	0.2	0	0	0.2	0	0	0	0.7	0	0	1.3	0	0.7	1.3	1	1.3
Prupe.1G167500.3	6.1	5.1	6.1	6.1	6.5	7.9	5.5	9.7	8.5	2.7	1.7	1.2	0	8.3	9.6	1.3	1.9	3	3.9	1.7	0.5	17.2	0.3	3.7	0.4	1.2	2.5	0.6	0	0	0	0	0.4	0	0	0	1.4	0	0	0	0	0	0	0.3	0
Prupe.1G168200.1	7.1	8.9	3.8	10.3	10.7	7.5	7.2	10.8	4	0.8	4.5	0.6	10	11.6	10	1.3	4.7	0.8	28.8	30.6	28.5	34.6	39.4	31.2	36.7	39.2	38	0.7	0.5	2	0	1.2	0.8	0.6	3	2.8	3.2	0	1.8	4.7	16.5	7.8	4.8	10.1	9.9
Prupe.1G168200.2	0.1	0.1	0.1	0.2	0	0.4	0.1	0	0.3	0.3	0	0.3	0.1	0	0	0	0.1	0	0	0	2.5	0.2	1	0	0.8	0.3	0.8	1.2	1.5	0.7	1.6	1.7	4.6	1.2	1.6	1.5	0.3	8.5	2	0.4	0	0.6	0	0	0
Prupe.1G168300.1	0	0	0	33.2	0	0	0	0	0	0	0	0	209.7	0	0	0	0	0	51.7	0	0	54.5	0	0	98.6	0	0	69	0.6	0.4	8	0.5	0.5	15.8	0.5	0.1	24	2.5	0.3	10.6	0	0	0.1	0.1	0
Prupe.1G169100.1	7.2	7.3	2.8	7.2	14.7	5.7	7.7	6.3	8	49	19.5	73.4	7.7	6.1	7	22.1	9.1	26.6	9.1	0.7	3.2	8	0.8	2.8	6.2	0.5	2.5	47.7	7.6	8.4	22.8	7.9	3.7	13.7	4.9	1.6	56.9	8	9.1	15	35.4	21.7	18.4	13.2	14.2
Prupe.1G169200.1	5.5	6.3	2.8	4.9	16.2	5.6	7.4	5.6	7.3	40.7	18.9	61.6	6.5	5.1	6.2	18.1	10.1	22	0.2	0	0	0.1	0	0	0.1	0	0	11.3	0.2	0.3	3.2	0.2	0.1	0.9	0.3	0	3.6	0	0.2	11	22.3	32.9	11.2	12.5	24.9
Prupe.1G169700.1	42.3	271.3	14.1	42.2	434.7	70.6	136.7	452.6	22.6	16.8	258.6	19.4	228.1	529	72.7	24.8	355.4	16.1	14	102.6	19.6	56.7	271.4	175.8	138.8	197.5	77.1	286.6	305.9	253.1	276.2	141.9	137.6	118.4	155.4	135.9	255	107.5	175.8	159.3	585.2	473.8	47.7	546.2	326.6
Prupe.1G170500.2	9.7	2.3	2.1	2	1.9	5.8	5.4	4	7.5	5.6	5	5.9	1.6	0.9	9.1	7	1.8	13.3	0	0.1	0.2	0	0	0.1	1.3	2.9	1.2	1.5	0.4	2.5	0.2	4.1	1.8	1.9	0.9	3.2	1.2	0.7	4.7	0.3	1	0.5	0	0.5	0.7
Prupe.1G170800.1	0	0	0	0	0	0	0	0	0	0	0	0	0	0	0	0	0	0	0.4	0.1	0	11.1	0	0	0	0	0	0.1	0	0.2	0	0	0	0	0	0	0	0	0.2	1.4	4.6	9.8	9.2	4.2	8.9
Prupe.1G171000.1	42.8	63.6	22	32.3	62.5	36.7	41	56.1	35.8	150.1	88.1	118.9	47.7	49	64.7	91.9	71.8	72.7	0.1	0.9	0.1	0.9	0.1	0	0.8	0.9	0.1	77.5	156.6	213.2	91	159.7	123.3	132.9	172.7	168	85.7	159.4	293.9	21.8	2.8	0.7	0	0	0
Prupe.1G171000.2	0.2	0	0.2	0.1	0.4	0.1	0	0.2	0.2	0	0	0	0	0	0	0	0	0	0.1	0	0	0	0	0.4	0.2	0.2	0.3	0.5	0	6.2	0.9	0.7	1.6	0.8	0.2	1.6	1	0	1.9	7.5	22.6	55.9	19.7	25.1	43.7
Prupe.1G171000.3	0	0	0	0	0	0	0	0	0	0	0	0	0	0	0	0	0	0	0	0	0	0	0.1	0	0	0	0	1.3	0	3.6	0.7	0.2	1.3	0	0	6.9	1.5	0	3.1	0	0	0	0.7	0.5	1.5
Prupe.1G172100.2	22.4	12.7	18.9	24.4	20	20.5	20.5	14.6	20.7	11.8	16	9.6	15.2	12.8	18.9	13.9	16.2	17.6	7.1	8.3	10.6	6.2	5.2	5.8	9.6	11.4	14	42.8	14.5	23.3	68.8	15.1	47.6	47	20.6	18.6	17.9	8.4	35.2	6.5	7	10	10.5	7.1	4.4
Prupe.1G172600.1	4.9	6.2	4.7	32.2	30.1	26.6	10.5	18.1	5.1	6.7	83.2	4.4	72.6	40.4	18.1	12.8	40.1	8.5	27.9	23	21.3	43.9	30.7	31.9	64.8	20.5	36.3	10.7	17.2	11.1	3.6	17.3	15.4	8	15.7	14.3	16.2	10.9	10.7	48.4	22	51.2	68	33.9	41.7
Prupe.1G172700.2	0.3	0	0	0.1	0	0.2	0.1	0	0.2	0.1	0	0	0.3	0	0.2	0	0	0	2.4	1.6	2.5	1	0.9	0.9	1.4	1.4	1.5	0.1	0	0.4	0	0	0	0	0	0	0.1	0	0.1	3.3	0	0.5	0.2	0.1	0.4
Prupe.1G172700.3	36.6	21.2	31	19.3	31	31.2	21.5	26.6	40.1	45	10.7	47.6	13.4	25.4	51.3	47	17.4	43.5	11.8	12.5	8.5	3	4.7	8.8	6.4	9.7	9.1	0.7	2.5	1	2.4	0.9	0.7	3.8	0	0.8	0.6	2.3	0.3	7.5	12.5	18	10	11.6	19.9
Prupe.1G172800.1	98.1	109.9	258.4	185.4	156.8	235.3	139	125.3	169.5	438.7	228.8	580.2	154.5	111.3	140.2	452.1	214.6	390.2	1.8	2.6	2.7	2.4	1.8	2.1	2	2.2	3.1	4.9	1.7	0	3.8	0.9	7.5	1	1.5	1.1	3.2	0	1.2	11.4	56.5	17.8	48.3	56.1	54.6
Prupe.1G172900.1	30.9	13.8	32	17.3	15.2	29.2	8.9	36.1	17	41.6	46.2	76.1	20.1	16.6	18.6	90.3	81.2	100.5	0	0.9	0	0.4	5.8	1.4	0	0.2	0	776.7	460.5	495	623.5	868.3	244.3	233.3	558.2	171.2	870.3	440	424	145.9	59.2	115.4	85.7	79.3	169.1
Prupe.1G173100.1	5	4.5	4.8	24	8.7	6.8	21	4.5	4.7	2.8	4.2	2.4	23.4	5.8	4.9	4	6.7	3.9	9.1	6	8.6	8.4	7.2	3.9	14.5	7.5	9.1	2.9	1.9	3	1.4	1.5	4.9	1.1	1.5	3.2	4.8	1	2.6	7.1	7.4	6.3	10.6	11.4	5.9
Prupe.1G173300.1	11.1	17.7	14.4	22.1	20	13.2	20	24.7	8.7	5.2	7.2	5.1	32.1	15.5	8.6	5.8	14.1	5.8	20.3	10.5	15.4	27.4	24.5	16.7	31.7	15.5	15	43.7	10.7	10.3	11.1	9.8	11.6	14.7	9.6	10.7	39	9.7	8.3	20.4	23.2	28.1	28.3	18.2	26.8
Prupe.1G173400.1	13.3	12.4	9.9	9.7	12.3	6.2	10	16.3	13.4	12	9.6	6.7	7.1	14.5	20.1	14.3	8.5	13.2	5.6	4.8	3.4	6.6	7.7	12.2	4.5	6.3	6.8	2.6	1.6	0.4	0.3	1.7	4.8	0	2.7	9.9	3.8	1.4	1.1	12.3	12.3	14.7	7.8	16.8	17.7
Prupe.1G173400.2	1.8	2.8	2.6	1	5.1	0	4	3.3	0.6	0	0	0.5	5.8	4.6	1.5	0.3	0.3	0	0.6	1.3	0.7	1.8	3.5	4.2	4.5	1.6	3.3	0.2	0	0.1	0.1	0.3	0.9	0	0.6	0	1.2	0.3	0	6.5	10.7	4.6	2	4.1	0
Prupe.1G173600.1	0.5	5.2	1.1	0.5	1.7	0.4	1	1	0.9	0.1	0.8	0.1	1.3	2.9	1.5	0.2	1.1	0.1	2.5	3.8	0.9	0.9	0.6	0.9	2.4	1.3	1.4	0.3	0.1	0.2	0.2	0.3	0	0.6	0	0.2	0.3	0	0	0.6	0.1	0.2	2.8	0	0.2
Prupe.1G174100.1	5.4	5.9	4.5	2.2	6.1	0.3	1.5	5.7	2.7	0	0.1	0	3.5	9.7	8.7	0.3	0.1	0.1	1.5	1	1.2	0.8	0.7	0.3	1.7	0.9	0.7	0	0	0	1.9	0	0	0	0.4	0	0.1	0.3	0	0.1	0.3	0.2	0.3	0	0.1
Prupe.1G174100.2	16.1	17.7	16.1	28.7	21.4	15.4	21.7	18.6	17.7	9.4	11.2	7.8	27.6	21.3	16.6	7.8	12.2	7.8	37.3	15.6	16.6	54.8	16.1	14.8	21.2	18.8	14.5	28.1	4.9	7.1	1.7	6.6	19.7	7.9	4.7	14.6	36.7	5.9	6.7	15	13.5	13.1	45.1	13.1	14.6
Prupe.1G174900.1	7.4	4.4	6.2	3.9	5.5	3.4	5.3	6	6	7.7	3.9	6.9	5.5	6.3	9.1	6.4	3.9	5.8	5	4.7	4.7	5.9	6.1	8.5	4.4	5.3	5.9	6.1	2.6	5	0	5.5	3.5	0.7	6.1	8.9	5.3	0.3	0.7	3.1	5.2	5.4	3.8	4.4	4.9
Prupe.1G174900.2	0.1	0.4	0	0	0	0.5	0.1	0.2	0.3	0	0	0.2	0	0.4	0.3	0.2	0	0.4	0.4	0.2	0.9	0.1	0	0.6	0.4	0.1	0.5	0.4	2.1	0	5.7	0.3	2.3	4.8	0.1	0.2	0.1	5.2	3.5	1	0	0	0.2	0	0
Prupe.1G175100.1	8.6	26.1	8.8	5.6	13.4	3.9	11.8	31.8	5.2	0.8	32.7	0.1	13.8	30.4	8	1.1	32.4	0.4	4.4	3.1	3.5	6.5	0.8	3.2	4.6	1.4	1.6	3	2.5	2.1	0.8	1.5	7.4	0.5	2.2	3.6	3.2	0	2.8	1.3	3.5	1.7	2.2	3.6	1.8
Prupe.1G175100.2	8.5	30.2	1.4	9.6	14.8	5.2	12.3	52.4	5.3	0.7	63.6	0.6	12.4	54.3	8.3	1.4	66.3	1.5	0.9	0	0.2	0.3	1.2	0.4	0	0	0.6	0.4	0.8	0.3	0.9	0.7	0.1	2.4	0.2	0.7	0.9	3.5	0.3	0.8	0.4	0.1	1.7	0.7	1
Prupe.1G175300.1	7.2	2.8	7.4	3.9	4.2	5.6	5.8	5.5	8.8	1.8	0.2	2.4	4.7	6.2	7.8	1.3	1	10.6	1	0.6	0.1	0.3	1.1	0.5	0.4	0.4	0.3	1.8	14.6	12.4	14.6	7.6	0.6	2.2	9.7	1.6	2.1	55.5	2.6	3.2	1.6	5.5	0.5	0.9	1.7
Prupe.1G175600.1	20	37.5	24.6	27.7	33.3	41.4	25.8	33.9	30.8	34.1	38.1	39	19	29.9	35.6	34.4	47.1	34	6	10.7	6.7	8.6	13.1	10.7	5.7	10.7	7.2	20.7	21.8	16.1	19.9	25.2	13.4	24.8	29.9	16.3	19	29.4	13.7	6.4	23	43.4	10.8	51.2	63.1
Prupe.1G175700.1	36.2	97.9	50.2	23.8	84.5	73	33.8	88.3	63.9	82	97.9	77.6	36.3	93.8	69.9	76.6	88	72.1	20.3	65.7	31.5	23.9	55.1	36.6	19	34.5	22.5	1.8	1.4	0.4	0.1	3.6	1.5	1	5.7	1.3	1.1	2.5	1.1	44.3	70.6	120.3	27.4	84.5	144.8
Prupe.1G176700.1	6.2	3.3	5.5	8.4	3.4	4.8	6.6	2.6	4	0.9	1.5	1	8.5	1.9	3.8	1.5	2	1	4	3.7	4.9	6.5	5.9	7.6	6.3	7.6	5.6	2.4	0.4	1.7	0	0.4	0.7	0.3	0.3	4.6	4.6	0	2.2	6.4	9.9	11.5	11	9.9	9.6
Prupe.1G177200.1	0.2	0.1	0	3.1	0.1	0.1	0.3	0	0.4	0	0.5	0.1	7	0	0.3	0.6	0.1	2.7	12.7	0	0.7	17.4	0	0	0.8	0	0.3	14.5	0.4	0.2	0.3	0.2	1	0.2	0.1	0.6	24.9	0.9	0.2	0	0	0	0	0	0
Prupe.1G177400.1	23	10.1	16.7	8.2	13.4	9	11.5	10.5	24.3	59.5	14	50.7	10.7	10.3	20	35.3	7.2	40	19.7	9.7	19.8	16.4	11.2	13.9	17.9	13.5	12.8	37.3	7	6.5	1.2	13.9	6.3	3.9	14.4	12	27.5	1	2.2	34	13.3	16.8	16.4	6.9	5.9
Prupe.1G177400.2	8	0.7	5.8	5.4	0.9	4	2	1.4	3.5	36.2	7.4	42.9	1.1	3.1	6.6	37.4	6.5	35.9	1.7	1.5	1.7	1	1.6	2	0.2	1.5	1.5	1.8	0.7	1.3	7.6	0.7	3.1	8	0.8	1.7	2.8	4.1	4.3	1.2	0.4	0	0	1.7	1.9
Prupe.1G177600.3	5.6	5.8	9.7	4.7	6.7	3.8	4.3	6.2	6.7	8.3	2.4	7.2	4.3	6.9	7.7	6.8	3.2	9.4	12.5	9.6	11.6	9.7	8.7	8	8.3	6.5	9.8	5.8	1.4	3.8	2.2	6.8	13.2	0	7.4	11.3	4.4	4	1.1	7.3	8.3	4.9	5.6	7.1	7.3
Prupe.1G177700.1	1.6	0.5	0.6	1	1	1.4	1.3	0.3	1.2	0.2	0	0.1	1.3	1.1	1.1	0.3	0.1	0	3.7	1.8	4.5	9.8	1.2	1.5	4.9	0.5	4.5	12.3	1	0.7	43.1	0.1	17.2	15.1	1.1	3.3	17.9	1.2	3.9	2.7	10.5	3.9	3.8	21	7.3
Prupe.1G177700.2	98.9	70.5	136.9	163.8	57.2	160.9	193.8	32.7	50.6	43.8	127.6	34.9	102.7	40.2	63.6	49.8	214.8	27.2	30.3	15.1	35.1	109.9	15	16	63	5.3	29.8	45.6	4.7	14	31	3.2	120.5	117	2.4	49.3	68.7	2.9	23.6	8.6	36.5	12.4	4.3	37.5	9.5
Prupe.1G178400.1	0.2	2.7	0.4	1.6	3.8	1.9	0.7	2.4	0.5	0.1	3.1	0	0.7	2.5	0	0	1.7	0.1	0.2	0.3	0.2	0.6	0.3	0.1	0.5	1.9	0.4	1	4.2	1.2	1	2.4	0.9	0.2	3.1	0.5	1.5	4.5	0.3	0.3	1.5	0	1.8	0.2	0.2
Prupe.1G178600.2	5	0	0.1	1.8	0.4	2.2	0.4	1.3	1.1	1.5	2.4	1.2	0.7	0.8	3.5	5.8	2	5.5	0	0	0	0	0	0	0	0	0	0.6	0.2	0.6	0.7	1.4	0.2	0.5	0.4	0.2	0.7	0	0	0.7	0	0	0	0	0
Prupe.1G179100.1	0	0	0	0	0	0	0	0	0	0	0	0	0	0	0	0	0	0	1.2	0.7	0.9	0	0	0	0	0	0	0.1	0.3	0.2	4.8	0.6	0.1	0.9	0.2	0.3	0.1	0.8	0.1	0	0	0	0.1	0.1	0
Prupe.1G179300.1	0.2	0	0	0.4	0.2	0.4	0	0	0.3	0	0	0.1	0	0	0.3	0	0	0	0.9	0	0	4	0.2	0.1	0.1	0.2	0	0.6	1.7	0.7	3.6	3.1	0.1	1.4	1.2	0.6	0.9	0	0	1.2	0.5	0.3	0.9	0.5	1.2
Prupe.1G179600.1	9.9	11.1	10.9	12.8	13.9	14.2	10.1	10.5	17	16	9.5	16.2	18.6	18.3	16.6	22.1	12.3	15.4	6.5	6.4	7.9	7.7	6.1	6.6	7.8	4.9	5.5	3.2	1.6	2.1	0.5	3.2	0	1	0	3.8	3.8	0.9	3.9	4.5	8.4	7.9	8	9	6.7
Prupe.1G179800.1	194.7	447.5	271	404	325	354.5	323.8	333.9	159.1	176.5	769.8	198.3	327	339	127.9	220.5	664.4	208.2	390.2	304.4	310.5	357.7	305.9	195	299.9	385.1	220.5	468.2	456.8	509	489.9	395.1	361.9	397.5	330	364	566.3	412.9	461.7	179.1	276.9	197.1	345.8	315.5	219.3
Prupe.1G179900.1	108.6	453.2	166.4	509.6	1013.1	739.3	550.3	681.2	74.9	137	915.1	135.8	513.2	513.4	56.5	204.3	1172.5	197.9	384.6	93.9	6.7	492.7	46.9	0.8	8.8	79.6	1.8	743.9	442	151.4	505	448.1	299	250.2	361.1	159	1353.1	400.4	160.2	736.2	1101	237.7	392.5	600.2	282.6
Prupe.1G180100.2	1	1.3	0.8	2.7	0.5	2.2	1.8	0.6	2.2	0.5	0	0.9	0.8	1.2	3.5	0.3	0.1	0.2	7.5	1.4	6.1	2.3	3.2	5.1	0.9	4.7	4.7	1.6	1.4	1.7	10.1	0	1.6	1.2	1	1.2	0.3	0.3	1.7	4.3	8.7	10.2	3.3	8.4	10.2
Prupe.1G180500.1	49.1	36.3	35.4	26.1	20.9	10.6	23	29.6	31.8	14.8	8.1	5.8	34.4	24.9	38	14.6	16.3	18.8	9.7	7.6	7.3	18	19.9	26.3	23.3	33.2	16.5	1.2	0.5	3.2	1	1.1	2.5	0	3	3.1	2.4	0	0.7	1.2	0.8	2.3	4.6	0	1.8
Prupe.1G181300.1	5.4	1.8	6.3	3.3	5.4	10.9	7.3	3.7	11.5	6.2	1.7	4.8	6.1	4	8.4	2.4	5.7	6.9	1.2	0	1.7	0	0	4.5	2.6	2	2.5	0.4	2.1	1.7	1.7	1.8	0.3	0.3	2	0.2	2.4	0.1	2	34.2	18.8	34.1	11.5	16.1	34.4
Prupe.1G181300.2	28.2	13.8	21.1	9.3	11.7	25.9	20.1	13.3	32.4	64.7	23.2	71.5	8.2	14.5	25	58.1	15.7	30.7	8.3	10	11.9	10.4	10.7	20.2	12.2	9.1	10.7	6.4	13.6	30	4.6	19.4	16.4	9.6	15.2	25.2	7.7	18.1	30.1	4.9	4.1	5.9	2.2	3.5	7.1
Prupe.1G181800.1	0	0	0	0.2	0	0	0.1	0.1	0	0	0.1	0	0	0	0	0	0.2	0	0	0.6	0.5	0	0.1	0	0	1	0.2	0.2	1.8	0.1	0.1	2.7	0.1	0.3	2.3	0.1	0	1.9	0.2	5	0.2	4.6	0.9	0.5	13
Prupe.1G182000.1	1.8	2.5	1.9	13.5	3.2	3.4	2.6	2.1	1.9	1.3	8.1	1.2	10.9	2.3	2.1	2.2	3.1	1.9	18.4	7.5	18.4	21.4	7.4	10.8	21.8	4.3	15.9	12.4	1.8	9.5	13.4	7.6	6.7	2.2	7.6	13	19	10.6	9.5	5.9	8.6	7.8	3.3	9.4	9
Prupe.1G182100.2	8.5	16.3	13.4	20.4	11.8	7.8	14.2	16.4	9.4	4.8	12.2	2.3	18.1	16.2	10.7	6	12.6	3.2	20.1	20.2	18.5	20.1	20.2	15.1	20.7	18	19.1	22	7.1	18.1	6.7	17.3	18.9	8.3	23.6	13.1	28.2	9	11.6	4.4	4.6	3.8	7.7	6.2	4.5
Prupe.1G182200.1	1.4	41.8	4.9	53.7	37.7	4.2	35	16.8	6.2	1.7	4.7	1.9	79.2	24.4	6.1	1.7	12	0.8	8.6	1	1	8.8	2.9	1.5	8.9	8	3.5	78.4	17	5.7	22.2	10	1.8	3.5	11.2	1.1	65.8	4.8	1.2	18.5	8.1	1.8	23.7	4.8	2.7
Prupe.1G182400.1	0	0	0	0.1	0	0.5	0.1	0	0	0.6	0.3	0.2	0.4	0	0	0.1	0	0.1	0	0.4	0	0	0	0.2	0	0	0	0.3	1.7	0	0.7	0	0	5.9	0.1	0	0.3	0.4	1	0	0	0	0	0	0.4
Prupe.1G182400.2	0.6	0.6	0.6	1.6	0	0.4	0.9	0	0.2	0.9	0.8	0.6	0.3	0.7	0.4	0.7	3.2	0	2.8	0.3	2.9	1.8	1.3	1.2	3.7	0.5	2.1	2	1.8	1.5	0.4	4.4	0.6	0.5	1.4	1.3	4.7	1.8	4.3	1.2	3.7	2.4	12.7	7.3	2.8
Prupe.1G182700.2	3.4	1.1	3.6	0.8	0.9	2	2.5	1.5	3.6	2.7	1	3.1	0.8	1.2	2.5	3.7	0.8	2.2	0.1	0.4	0.4	0.1	0.6	0	0.5	0.4	0.2	1.1	0	0	7.9	0	0	0	0.5	0	0	1.3	0	0	0	0	0.5	0	0
Prupe.1G182700.3	1	0.8	2.7	2.8	2.3	2.3	2.2	1.3	1.1	0.3	1.8	0.8	1.7	1.6	0.8	0.8	1.9	0.5	2.8	1.5	2.1	0.7	1.4	1.3	1.2	2.3	1.1	0.2	5.9	0.7	0	4.4	1.1	0.2	2.2	2.2	1	1	0.8	5.2	2.6	4.2	1.6	2	2.9
Prupe.1G182900.12	0	0	0	0	0	0	0	0	0	0	0	0	0	0	0	0	0	0	0	0	0	1.2	10.9	3.8	0	0	0	10.3	31.4	40.8	5.3	54.4	9.5	11.2	23	32.1	13.6	18.3	49.1	0	0	0	0	0	0
Prupe.1G182900.13	1.1	3	1.8	1.1	6.5	5.7	1.8	3.9	4	0.8	0.6	0.7	0.9	5	2.6	0.8	0.7	0.7	0	0	0	0	0	0	0	0	0	9.8	22.1	36.7	19.7	71.9	11.2	66.8	55.1	4.3	7.3	79.7	68.7	0.3	0	0.3	0.2	0	0
Prupe.1G182900.14	0	0	0	0	0	0	0	0	0	0	0	0	0	0	0	0	0	0	0	0	0	0.3	3.5	2.2	0	0	0	1.9	10.9	22.6	9.8	17.2	7	5.8	29.5	15.5	6.5	13.4	12.8	0	0	0	0	0	0
Prupe.1G182900.2	0	0	0	0	0	0	0	0	0	0	0	0	0	0	0	0	0	0	0	0	0	0	0	0	0	0	0	0.4	0.6	0.1	0.2	3	0	1.6	0.8	0	0	0.6	0.5	0	0	0	0	0	0
Prupe.1G183000.1	0.1	0.4	0.1	0.1	1.5	0.5	0.1	0.5	0	0.1	0.3	0.1	0.1	0.6	0.1	0.1	0.7	0	0	0	0	0	0	0	0	0	0	0.5	5.2	5.2	0.6	6.5	0.4	3	6.9	0.9	1.1	13.4	3.7	0	0	0	0	0	0
Prupe.1G183100.1	0	0	0	0	0	0	0	0	0	0	0	0	0	0	0	0	0	0	4.2	171.6	34.6	189.3	911.5	304.6	128.6	222.3	102.6	278.3	1092.6	760.5	498.8	1578.7	204.7	392.2	851.2	137.3	490.8	1057	1091.7	0	0	0	0	0	0
Prupe.1G183100.2	0	0	0	0	0	0	0	0	0	0	0	0	0	0	0	0	0	0	0	0	0	0	2.1	0	0	0	0	14.9	84.4	65	32.1	135.8	7.8	13.8	80.5	4.7	29.2	85.4	98.4	0	0	0	0	0	0
Prupe.1G183100.3	0	0	0	0	0	0	0	0	0	0	0	0	0	0	0	0	0	0	0.2	3.4	0.9	1.5	2.1	2.4	1.5	2.2	2.1	33.9	109.7	95.4	61.3	197.4	13.6	34.6	100.2	15.2	66.3	143.1	113.1	0.4	0.9	0.2	0.5	0.3	0.3
Prupe.1G183500.1	0.3	4	0.5	0.3	1.1	0.1	0.5	2.3	0.3	0.1	0.9	0.1	0.5	0.7	0	0.2	2.3	0.4	0	0	0	0.2	0.9	1	0.3	1.1	1	0	0	0.2	0	0	0	0	0	0	0	3.3	1.3	0	0	0	0.3	0	0.3
Prupe.1G183600.1	4.7	6.5	5.9	3.2	6.3	8.5	6.2	7.9	6.2	8.7	10.7	14.5	6.7	9	5.7	9.9	8.3	9.3	0	0	0	0.2	0.2	0.6	0	0.6	0.2	4.3	187	105.7	55.5	270	22.8	40	194.2	7.9	5.8	169.9	136.3	5.4	1.5	5.1	3.3	0.8	2.6
Prupe.1G184200.2	3.4	7.1	3.7	7.3	15.1	10.1	5.6	5.8	3.5	8.2	17	5.9	9.2	10.6	3.1	4.6	14	3.5	0.2	1.3	0.3	3.3	13.8	7.3	5.9	14.1	9.7	0.8	15	4.7	1	17.4	1.8	0.4	10.8	0.2	1.1	3	2.1	23.1	30	9.9	12.9	35.1	19
Prupe.1G184400.1	0.5	5.2	0.6	0.9	3.9	1.5	4.6	8.6	1.8	0.3	2.1	0	2	2.8	1	0.3	3.2	0	0.1	0.7	0.1	2.2	7.8	5.5	2.9	6.4	4	0.3	1.7	0.1	0.5	4.1	0.9	2.9	4.5	0	0.9	6.3	0.4	3.1	4.7	0.4	3.9	4.6	1.6
Prupe.1G184500.1	3.5	10.9	4.4	5.3	14.9	7.6	3.9	6.9	3.3	3.1	8	3.7	8.1	17.9	4.6	2.9	6.3	2.3	6.2	51.6	9.5	10.7	142.3	39	24.9	85.4	37.4	17	178.7	49.4	56.6	232.5	21.4	40.3	160.2	20.6	22.5	173.7	73.5	14	19.4	11.2	10.3	17.7	13.2
Prupe.1G184700.1	0.1	4.3	0.3	0.7	4	1.3	0.8	2.5	0.5	0.4	1	0.3	1	4.6	0.9	0.1	1.7	0	10.1	10.6	9.8	1.7	4.5	3	3.8	4.2	7.9	0.3	1.3	1.6	0.4	8.3	1	0.6	4.4	1	0.9	1	1	0	0.4	0	0.3	0.2	0
Prupe.1G185700.1	21.9	9.1	31.1	19.6	4	8.7	14	6	13.5	32.1	20.8	30.7	14.5	5.3	9	31	16.9	30.5	14.1	17.3	17.9	11.2	14	13.9	10.9	13.4	10.6	9	12.8	16.9	13.9	11.9	21.9	6.3	9.1	15	19	6.4	17	9	9.8	12.6	17.8	12.6	9.7
Prupe.1G185800.3	0.1	0	0.1	0	0	0	0	0	0	0	0.1	0	0.1	0	0.2	0	0	0.2	0.3	0	0.1	0.1	0	0.1	0.1	0.2	0.1	1.6	0.7	0	3.4	0	0	5	0	0	0.2	0	0	0.9	0	1.8	0	0	0
Prupe.1G185900.1	3.8	11.3	2.6	1.9	8.3	1.7	1.6	5.1	2.4	0	0	0.2	6.2	8.3	3	0	0	0.4	1	3.2	0.5	2.4	6.1	6.2	3.1	0	5.8	0	0	0	0	0	0	0	0	0	0	0	0	5.2	4.6	4.1	2.9	2.8	7.3
Prupe.1G186000.1	19.8	17	19	28.5	14.6	14.2	31.8	14.9	13.6	8.6	10.9	8.3	36.7	15.2	14.7	8	20.3	9.7	34.9	40	33.8	38.3	42.3	32.6	36.4	44.1	29.7	21.5	7.1	2.9	3.3	7	17.7	10.5	9	14.5	35.5	4.4	5.7	22.7	15.6	15.1	27.1	17.6	16.9
Prupe.1G186500.1	4.3	3.4	6.4	3.2	5.4	1.7	3	3.3	4.6	5.4	0.2	2.3	4.4	5.1	4.4	4.5	0.8	3.1	11.1	8	12.2	11.8	1.9	5.1	12.2	5	6.4	13.7	6.1	11.3	1.2	9.6	17.9	23.4	7.5	18.5	20.3	7.9	7.9	32.8	10.2	28	28	11.4	41.1
Prupe.1G186900.5	6.9	15.2	18.1	14.9	15.6	23.5	19.9	23.7	25.3	36.7	20.3	45.6	16.2	14.3	13.4	33.1	20.4	27.1	12.7	12.5	14.5	4.7	2.5	3	2.6	0	5.5	15.2	23.7	29.7	9.1	14.2	25.2	16.8	26.6	27.2	14.1	18.4	21.5	8.4	13.4	18.4	5.6	11.1	13.6
Prupe.1G187200.1	4.7	5.3	5.6	3.1	5	4.3	3.5	8.3	5.8	7.7	6.8	8.7	3.4	5.7	3.7	6.2	5	7.7	0.9	1.4	0.6	1.5	0.3	0.4	2.5	4.6	0.7	107.9	40.1	53.9	45.3	29.2	14.8	18	19.3	10.8	359.8	20.3	15.6	0.5	0.2	0.9	0.3	0.1	0.1
Prupe.1G187400.1	0.1	0.4	0.7	0.2	0.1	0.3	0.2	0	0.1	0.6	0.6	0.2	0.2	0.3	0.4	0.3	0.1	0.4	1	0	0.1	5.2	0.1	0.1	0.2	0.1	0.2	0.6	0.5	0.4	1.5	1.7	1.9	1	0.7	1.4	1.2	0.5	2.1	0.4	0.1	0	2.2	0.9	0.9
Prupe.1G187700.2	13.7	12.1	15.2	19.4	10.5	4.7	11.6	11.1	13.8	8.9	8.2	7.9	17.7	14.3	12.4	7.9	9.3	9.2	2.8	0	3.5	3.4	2.9	4.8	0.9	1.4	0.9	2.9	1	4.7	4	6.9	2.5	0	1.9	9.8	11.1	0.9	2.1	5.3	9.3	5.7	23.8	13.6	19.3
Prupe.1G187700.4	0	0	0	0	0	0	0	0	0	0	0	0.3	0	0	0	0	0	0	13.5	7.2	9.5	6.4	1.9	2.9	7.2	3.7	5.9	0.8	1.4	0.1	0	0	6	2.8	0.9	0.3	0	1	4.3	0.7	0	0	0	0	0
Prupe.1G189000.1	2.1	2	1.9	1	2.5	1.2	2.2	6.7	1	0.4	3.7	0.5	7.6	1.9	0.7	1	5.8	1.3	4.5	14.5	6.5	3.3	3.2	2	7.5	15.6	5.4	2.4	1.5	17	2.5	3	0.3	3.1	2.3	3.9	4.6	0.9	16.8	8.7	7.3	17.1	10	8.4	28.8
Prupe.1G189800.10	1.6	1.3	0.3	0.7	0.2	1	2.1	0.5	1.5	0.4	0	3.9	1.6	0.7	1	0.7	0.2	0.5	2	9.3	5.1	5.8	3.5	3.5	5.3	6.8	4.6	1.5	0	0.3	0	0.6	0	2.2	0.2	0.5	0.5	1.2	0	12.5	15.2	6.5	23.4	3.8	8.3
Prupe.1G189800.11	0.4	0	10.7	0	0	1.5	0	0	0	49.5	31.7	40.5	3.3	0	0.1	31.5	17.5	22.3	1.8	3.5	2.3	2.8	1.9	7.5	2.4	1.3	1.7	9.6	4.9	6.8	3.9	5.2	3.9	10.7	2.8	1.2	41.7	8.9	9.4	20.9	19.3	10.2	32.9	9.5	9.3
Prupe.1G189800.13	0.7	1.7	0.4	1.6	0	0.6	0.5	0	0.1	0.3	1.7	0.6	5.1	0	0.5	0.4	1.4	1.8	13	38.5	45.3	14	11.2	9.9	18.7	30.5	15.1	1.9	0.7	2.2	1.9	2.2	0.8	0	0.7	0.3	2.7	0.2	1.3	0	0	0	0	0	0
Prupe.1G189800.14	29.8	22.7	11.3	43.4	51.8	26.7	39.9	33.3	35.4	0.3	0.2	0.6	53	35.9	31.6	0.3	1.2	2.4	20.4	63.5	43.2	40.5	32	24.3	53.9	91.1	50.1	30.9	3.2	8	3.7	3.1	6.8	1	7.5	15.4	15.6	0	8.1	25.8	8.2	4.3	19.6	12.7	6.6
Prupe.1G189800.5	1.8	4.4	0.4	2	3.9	1.4	6.9	5.7	5.6	0	0.4	0	0	10.6	4.7	0.2	0.3	0.2	0.8	3.1	2.2	4.5	0	0.5	1.8	8.9	8.2	2.7	2.3	0.6	0	0	2.4	0.3	1.3	1.3	1.4	0.7	0.4	0	0.1	0	0.4	0	0
Prupe.1G189800.8	0.5	0.6	0.1	0.3	0.3	0.8	0.5	0.2	0.3	1	1.7	0.4	1.9	0.4	0.3	1.2	0.4	0.4	1.6	7	10.6	7.5	5.8	3.8	3.5	4.1	4.3	1.1	2.2	0.1	0.3	0.4	0.2	0.5	0.9	0.6	1.6	3.2	0.1	0	0	0	0	0	0
Prupe.1G189900.1	19.9	40	25.3	33.7	55.1	21.3	41.5	44.5	24.7	15.9	9.4	11.8	33.5	55.2	32.6	10.1	9.4	9.1	29.6	13.9	19.3	42.6	16.2	30.4	22	15.7	37.4	9.1	0.4	7.2	0	1.6	15.2	0.6	2.1	15.5	20.4	0	3.3	36.5	23.7	14	19.3	17.8	22.4
Prupe.1G189900.2	1.1	0	0	0	2.2	3.9	1.1	2.1	0.5	0.9	0.2	2.1	0	1.1	0	0.3	0	0.1	1.3	3.5	2.4	3	1.3	2.4	5.8	2.1	4.3	3	0.5	3.3	4.6	0.8	4.3	3	1	1.6	1.8	2.6	2.9	18.8	6.9	3.3	1.3	2.4	0
Prupe.1G190000.1	0	0.3	0	0.3	0	0.4	0.2	0	0.4	1	3.3	1.4	0.5	0.6	0	2.2	2.6	1.6	12.8	10.7	14.7	8.6	5.7	5.1	12	9.9	9	12.9	0.5	9.6	0.9	2.9	22.6	6.7	0.5	24.3	27.6	2	11.6	0.3	0.2	0.3	0.6	0	0
Prupe.1G190300.3	0	0	0	0	0	0	0	0	0.1	0	0	0	0	0	0	0	0	0	1	2.1	0.5	0.3	0.6	0	0	0	0.2	2.6	6.2	0	14.4	0	10.2	0	6.2	2.6	0	0.5	5.8	1.1	0	0	0.5	0	0
Prupe.1G190500.1	12	10.1	12.6	13.4	20.2	15.6	16.3	54.6	18	22	25.1	25.4	21.4	22.2	11.7	19.1	26.4	20.4	1.9	23.2	2.8	15.3	40.3	10.5	17.1	26.3	8.2	7.6	1.8	2.4	1.8	4.9	3.4	2.1	3.8	1.9	5.1	2.4	4.3	103.9	21.4	86	37.4	22	163.1
Prupe.1G190500.2	8.8	15	7.4	10.4	12	6.8	9.2	29.3	9.5	14.6	18	11.4	13.9	14.9	6.1	7.7	15.6	7.9	12	64.6	12.4	25.1	72.6	19.4	37	62.6	20.5	13.9	32	37.6	20.8	39.4	17	21.4	40.1	15.9	24.5	27.1	16.3	87.9	21.9	80.3	39.6	21.2	128
Prupe.1G191100.1	1.6	1	0.9	1.2	1.9	1.2	13	12.7	24.3	48.4	6.8	36.7	4.1	6.2	9.3	14.7	2.3	13.9	1.3	3.7	2.2	4.2	9.7	11.6	9.7	11.5	8.8	107.8	14.7	15.5	52.3	10.3	21.1	41.5	9.9	25.4	66.8	15.8	19	74	31.6	38.9	28.1	21.2	34.9
Prupe.1G191700.1	9.4	10.7	8.5	10.6	10.2	10.6	14.2	9.7	10.1	2.1	3	2.2	8.9	9.6	11.7	5.6	4.3	4.8	9.1	6.6	11.2	8.5	2.4	5.9	10.1	3.3	13.1	4.7	2.5	6.8	3.8	4.4	8.9	3	2.2	7.6	8.4	0.7	7	8	7	5.1	9.5	10.5	8.3
Prupe.1G192200.1	0	0	0	124.9	0	0	12.7	0	0	0	0	0	423.5	0	0	0	0	0	176.2	1.2	45.6	186.6	0.2	0.5	119.7	0.1	18.4	99.4	1.9	1.1	15.7	1.1	26.8	18.9	1.7	7.3	128.3	2	0.6	24.4	0	0.5	10.2	0	1.2
Prupe.1G192800.2	6.1	6.6	8.4	11.4	7.6	8.4	8.4	6.8	4	1.4	5.2	0.9	10.2	10.3	7.4	1.5	5.3	1.7	5.5	5.2	7.4	3.2	3.4	5.1	6.6	5.2	5.8	2.9	1.4	2.9	0.4	1.8	2.9	0.6	1.9	2.3	5.1	0	1.4	0.5	0.4	1.7	2.4	0	2.5
Prupe.1G192800.4	0.6	0	0.2	0.2	0.6	0.4	0.1	0.2	0.4	0	0	0	0.2	0.2	0.2	0	0	0	4.4	4.3	3	9.7	10.2	7.9	4.6	5.6	4.8	3.5	2.2	1.3	1.7	1.7	3.4	0	3.1	5.5	3.2	1	1.7	2.2	2.1	2.3	3.5	2.4	1.9
Prupe.1G193000.1	25.2	40.8	15.7	65	46.6	37.8	36.9	26.7	13.4	15.5	72.8	16.1	41.4	43.1	24	20.4	74.2	16.9	29.8	7.5	15.3	37.5	12.5	14.5	25.1	6.2	10	25.4	14.7	19.4	22.6	20.8	22.2	41	21.2	23.4	30.7	21.9	24.1	11.3	24.8	9.3	11.8	13.9	5.5
Prupe.1G193100.1	0	0	0	0	0	0	0	0	0	0	0	0	0	0	0	0	0	0	0	0	0	0	0	0.1	0	0	0	0.2	1.1	0.9	11.4	3.1	0.2	0.9	1.6	1.7	0.9	2.9	1.7	0	0	0	0	0	0
Prupe.1G193300.1	0	0	0	0	0	0	0	0	0	0	0	0	0	0	0	0	0	0	0	0	0	0	0	0	0	0	0	2.9	4.6	3.3	2.8	4.3	0	7.8	1.9	3.3	1.2	0	1.2	0	0	0	0	0	0
Prupe.1G193500.14	0.2	0	0	0.6	0	0.1	0.1	0	0.3	1.1	0.2	1.2	1	0.2	0	1	0.4	0.3	0.2	4.2	2.3	2.7	2.5	1.7	2	0	4	1.1	0.3	0.8	1.4	0.2	0.7	1.5	0.5	0.9	1	1.2	0.5	1.1	0.3	0.7	2.1	0	1.9
Prupe.1G194800.1	3.3	18.2	6.7	43.9	22.5	13.7	44.9	47.2	2.7	0.6	51	0.6	40.1	17	2.4	1.9	43.1	1	14.6	22.7	10.3	33.9	18.6	3.3	23.4	61.1	17.6	57.7	90.9	72.5	75	172.2	32	18.5	165.4	20.2	93.7	56.5	59	54.5	15.4	16.7	51.4	21.5	24.8
Prupe.1G195500.1	0.4	0.8	0.2	2.2	1.2	0.7	0.2	0.3	0.3	0.2	0.5	0.3	0.7	0.7	0.3	0.7	0.7	0.6	22.5	0.1	0.2	25.5	0	0	0.3	0	0.2	2.4	0.6	0.5	0.2	1.8	0.3	2.9	0	0	58	0.7	0.3	0.8	0.3	0	172.8	0	0
Prupe.1G195600.1	0.4	0.6	0	0.2	3	0.6	0.6	4.2	0	0	0	0.4	1.2	0.4	0.3	0	0.6	0.2	0.5	0.9	0.1	0.7	1.7	0.7	1	0.5	1.3	0.3	0	0	0	0	0	0	0.4	0.9	0.2	0	0	1	0	0.5	0	0	0.3
Prupe.1G195700.1	5.4	3.8	4.6	4.5	3.4	3.7	4.6	3.2	4.3	3	5.2	2.4	4.7	3.8	5.4	3.7	6.2	4	6.5	8.3	6.9	8.4	7.8	8	7.2	6.6	7.3	5.3	9.6	4.5	0.9	8.4	4.3	0	5	5.2	6.6	4.4	8.2	5.2	9.2	6.9	8	9.9	10.1
Prupe.1G195700.2	0.1	0	0	0.1	0	0	0.2	0.1	0.1	0	0	0	0	0	0.3	0	0	0	0.1	0	0.1	0	0.1	0	0	0.1	0	0	0	1	1.7	0	0.7	4.6	0.6	0.2	0.2	0.6	0	3.3	2.6	3.7	1.4	0.7	1.9
Prupe.1G195800.2	0.5	0.9	0.2	0.2	0.5	1	0.4	0	0	0.5	0	0	0.3	0.6	0.5	0	0	0.2	0.8	0.3	0.7	0.2	1.8	0.6	1.5	0.5	1.1	0.5	0.9	1.3	1.6	3.9	0.6	4.1	1.1	1.9	0.3	1.7	6.4	5.8	9.1	7.5	4.4	8.5	9.3
Prupe.1G195900.1	4.2	1.9	2.1	3.9	1.6	3.8	2.6	1.7	5.3	17.7	3.1	18	0.7	1.9	6.8	15.5	1.4	14	9.6	9.3	9.7	2.9	5	5.1	2	4.6	4.5	1.9	0.5	1.3	0.9	3.7	7.4	5.6	5	6.1	3	4.2	3.8	0.5	0	2.7	0.7	0.3	0
Prupe.1G196200.1	0	0.1	0.1	3.5	5.4	2	7	11.1	7.2	0.5	0.4	0.4	2.9	2.8	1.9	0.5	1.1	1.1	4.9	22.4	5.8	22.9	21	9.4	34.6	70.8	24	1.5	2.8	3.9	1	2.8	0.9	1.1	2.9	0.9	1.6	0.4	1.7	3.7	1.2	3.4	9.1	1.7	14.3
Prupe.1G196700.1	19.1	69.6	28	96.8	67.4	46.5	89.6	61.2	20	30.1	118.5	27.6	94.9	45.9	21.4	32.8	131.4	26.5	107.3	76.7	82.5	84.5	71	25.6	97.4	83	43.4	339.3	282.5	328.3	338.1	291.7	224.2	283.5	213.5	111.4	326.9	268.4	297	65.5	61	44	111.5	38.9	56.6
Prupe.1G197200.1	2	0.4	0	0.6	0.7	0	0	0	1.4	0.2	1	0.2	3.1	1.7	0.6	0	0	0	2.5	23.6	4.6	1.7	10.9	4.6	0.5	14.4	2.9	0.2	0	0	0.6	0.4	0.2	0	0	0.9	0.1	0.1	0.9	20.4	5.6	16	40.3	6.5	35.1
Prupe.1G197200.2	0.4	1.4	1.1	2.6	5.5	4.9	5.3	4.2	1.3	0	0.4	0	0.6	1.1	0.7	0.4	1.5	0.7	0.3	4.8	1.5	0	0	1.3	0.9	0.6	1.6	0	0.8	0	0	0.2	0	0	0	0	0	0	0	6	0	10.4	0	0	0
Prupe.1G197800.6	1.8	0	0	0.2	0	0	0.4	0	0	0.2	0	0	0.3	0	0.7	0	0	0	0	0	0	0	0	0.6	0.3	3.1	0	0.5	0	0	0	0	0	0	0	0	0	0	0	0	0	0	0	0	0
Prupe.1G198100.1	2.8	6.1	3.8	0.4	5.9	1.3	1.6	5	1.2	0	0.2	0	4.4	8	3.5	0.4	0.6	0.9	21.8	47.1	26.4	41.3	35.7	50.1	77.4	98.4	66.4	0.5	0	1.6	0	1.6	11.3	0	0.4	1	6.2	2.1	0.5	20	19.1	45.8	32.7	26.8	93.4
Prupe.1G198200.1	10	13.6	7.7	10.6	17	7.3	12.4	17.1	8.4	1.7	7.2	2.6	15.8	15.6	12.1	3.3	8.5	4.9	23.7	78.5	24	42.1	54.9	28	65.8	134.6	50.9	8.3	5.3	3.7	1	5.2	1.1	0	4.7	6.8	12.1	0	3.6	9.7	15.4	9.9	11.8	18.9	18.4
Prupe.1G198200.4	1.8	1.2	0.9	0.2	0.8	1.2	1.1	0	1.2	1.1	0.7	0.9	1.5	1.1	0.8	1.2	0.3	0.4	0.3	1.8	0.9	0.5	1.2	1	0.5	1.5	0.2	0	0.5	1.8	1.9	0.6	1.7	5.8	1.6	1.1	0	4.7	0.8	1.5	1	1.5	0	1.2	1.3
Prupe.1G198700.3	4.3	2.8	2	3.2	2.6	3.1	2.7	1.8	2.6	2.3	1.4	0.9	4.2	2.7	3	1.8	2.3	1.7	7.2	6.8	10	10.8	7.2	7.5	8	8.1	8.2	2.8	0.8	1.7	0	5.5	0.7	0	3.8	3	10.3	1.4	0	3.7	10.1	5.2	8.5	8.3	6.8
Prupe.1G199200.1	3.7	10.1	12.6	8.1	13	13.2	18.7	14.7	21.5	3.2	17	6.3	8.8	16.2	10.2	5.3	13.6	6.3	2.4	2.5	5.6	0.6	2.1	1.6	0.5	1.2	1	0	0	0	1.4	0	0	0	0	0	0	0	0	1.5	5.3	4.2	1.4	4.3	5.3
Prupe.1G200000.12	3.4	0.5	0.3	1.1	1.3	4	2.6	1.6	4.2	1.7	0.6	2	0.1	0	5.5	1.1	1	1.1	1.3	0.7	0.4	0.1	0.8	0.8	0.1	0.7	0.6	0	0	0	0.2	0	0	0	0	0.4	0	0	0	0	0	0.2	0	1.5	0
Prupe.1G200200.3	14.8	6.8	18.1	9.7	6.8	13.7	10.2	8.1	18.8	25.7	9.3	16.7	4.1	7.2	7.2	29	5	15.5	57.7	55.6	69.4	36	32.6	32.2	33.2	33.7	40.2	11.4	3.8	55.4	4.1	8.4	48.8	9.6	10.7	48	31.9	5.2	16	0.9	1.9	0.9	1.1	2	0.8
Prupe.1G200800.1	5.2	0	4.4	8.4	22.5	3.4	10	22	22	1	0.9	0	30.9	57.7	19.8	0	3.3	0	0	6.2	4.3	0	0	0	0	0	5.9	0	0	0	0	0	0	0	0	0	0	0	0	156.9	244.7	241.3	67.4	144	181.9
Prupe.1G201200.1	6.6	1.1	3.5	0	0.7	3.1	8.9	6.6	29.8	0.1	1.2	0.4	0.6	0.7	4.5	3.4	3.1	3.8	0.7	2	9.6	1.1	11.8	9	1.8	9.1	6.8	0.1	5.4	4.7	1.6	2.7	2.3	0.5	3.5	1.8	0	0.9	0.8	0	3	3.1	0	1.8	0.5
Prupe.1G201300.3	0	0	0	0	0	0	0	0	0	0	0	0	0	0	0	0	0	0	0	0	0	0	0.1	0	0.2	0	0	2	1.1	0.1	0.6	1.3	0.5	0.8	0.4	0	1.9	0	1.1	0	0	0.8	0.7	5.9	5.9
Prupe.1G201300.4	0.1	0	0	0	0	0.8	1	0	0.8	2.3	1.9	2.2	0	0	0.6	1	2.6	2.2	0.2	0.3	0	0	0.4	0.4	0.2	0.3	0	0.5	0.6	2.4	1.2	0	0.5	4	0.5	0	0.4	0	0.6	1.7	0	1.8	0	0	0
Prupe.1G201300.5	0	0	0	0	0	0.2	0	0	0.1	0.1	0.1	0.1	0	0	0.1	0.1	0.3	0.3	0	0	0	0	0	0.1	0	0	0	0.3	0.6	1	1.9	0	0	6.5	2.5	0	0.2	2	0.8	0.5	0.2	0	0.7	0.5	0
Prupe.1G201300.6	0.4	0.5	0.5	0.8	0.3	0.3	0.3	0.8	0.5	0.1	0.3	0	1.2	0.2	0.2	0.1	0.1	0	0.8	0.3	0.7	0.3	0.3	0.5	0.4	0.1	0.2	2.5	3.3	2.7	0.3	3	1.5	0	4.1	1.3	4.1	2.7	3.2	0.1	1.6	3.1	5	0.8	0.1
Prupe.1G201300.7	8.9	7.2	9.4	11.6	3.6	3.2	9	6.5	7.6	0.9	1.5	0.6	7.9	2.5	7.3	3.8	0.9	2	18.2	13.7	17.9	12.7	13.9	13.7	10.6	14	14.8	3.6	1.3	3	0.1	0.6	9.4	0	2.1	6.9	8.9	0.6	2.3	1.6	4.6	1.3	2.5	8.8	8.5
Prupe.1G201300.9	0	0	0	0	0	0	0	0	0	0.4	0	0.6	0	0	0.8	0	0	0.2	0	0	0	0	1.1	0	3.2	1.4	0.3	0.7	0.9	0.2	0.3	1.1	0.7	0.2	0.2	1	3.2	0	1.1	2.4	0.7	2.6	3.8	0.3	0.9
Prupe.1G201400.7	0	0	0	0	0	0	0	0	0	0	0	0	0	0	0	0	0	0	0.3	0.4	0.1	0.2	0	0.6	0.5	0.1	0	0.9	0	0.6	0	0.7	0.3	0	0.4	0	0.2	0	0.7	0	0.4	3.4	0.4	1.2	2.5
Prupe.1G201400.9	0	0.6	0	0.2	0	0.2	0.3	0.9	0.9	0	0.2	0.7	0.7	1.1	0.4	0	0.3	1	0	0	0	0.2	0.6	0.1	0.3	0.5	0.3	0	1.9	0	0.4	0.4	0	1	0.5	0	0.5	5.2	0	0.3	0.5	0.6	0.6	0.4	0.2
Prupe.1G201900.3	0.1	0	0.2	0	0	0	0	0	0.1	0	0.1	0	0	0	0	0.1	0	0	1.6	0.5	0.1	4.5	0.9	0	0.9	0.7	0	0.2	0	0	0	0.2	0.3	0	0	0	0.4	0	0	0	0	0	1.4	0	0
Prupe.1G202400.1	0	0	0	0	0	0	0	0	0	0	0	0	0	0	0	0	0	0	1.9	19	8.8	0.9	44.4	8.3	2.2	7.7	2.1	36.8	139.2	44.8	40.8	163.9	52.6	9.4	116.3	16.6	14.8	26.8	73.9	0.4	0.2	0.2	0.7	0.5	0.6
Prupe.1G202700.1	0	0	0	0	0	0	0	0	0	0	0	0	0	0	0	0	0	0	0.1	0	0	0	0	0	0	0	0	0.7	3.7	2.9	1.4	4.4	0	0.2	0.3	0.8	0.3	1.7	0.4	0	0	0	0	0	0
Prupe.1G203300.1	0.5	0.9	0	1.6	1.2	0.1	1.7	7.9	2.6	2	2.5	1.3	1.3	1	1.5	0.9	2.4	0.6	0.1	1.1	0.1	0.4	0.5	0.2	0.6	2	0.2	38	11.1	0.7	15.3	30.5	3	10.9	8.6	0.6	31.7	15	3.6	26.1	0.5	5.7	7	0.4	9.5
Prupe.1G203700.1	0	0	0	0	0	0	0.1	0	0	0	0	0	4.4	0	0	0	0	0	197.1	0	0.6	76.2	0	0	0.4	0	0.2	63	0.5	0.3	6.8	0.6	1	0.7	0.5	0.3	131	2.1	0.5	7.4	0	0	10	0.1	0
Prupe.1G203800.1	4.3	4.9	3.7	2.8	10.7	24.3	3	15.1	7.3	13.8	7.5	9.3	4	5.4	3	13.1	12.8	154.1	31.7	7.8	1.6	2.1	10.1	2.2	7.9	8.1	2	16.2	67.6	37	62.2	40.2	1.2	36	32.1	8.9	4.6	102.7	12.7	17.2	8.3	19.2	10.1	5.4	15.1
Prupe.1G204000.1	6.3	5.9	3.9	8.1	3.4	8.7	24.4	32.6	23.1	37.5	33.6	28.2	18.7	12.6	17.2	19.5	36.8	18.3	9.9	10.6	7.3	7	7.3	1.7	13.9	12.5	9.5	0	0.2	0	0.5	0	0	0	0.2	0	0	0	0	25.1	5.5	10.2	62.1	10.8	19.6
Prupe.1G204200.1	0	0	0	0	0	0	0	0	0	0	0	0	0	0	0	0	0	0	0	0	0	0	0	0	0	0	0	1.7	2.5	2.3	14.1	6.9	24.2	14.9	4.8	23.6	1.7	3.3	1.7	0	0	0	0	0	0
Prupe.1G204400.1	0.2	0.5	0.1	0.4	0	0	0.5	0.5	0.4	0	0	0.1	0.5	0.9	0.4	0	0	0	1	2.5	1.9	2	3.5	0.7	7.9	9.6	4.2	1	1.9	1.6	2.9	0.9	0.7	1.9	1.5	2.3	2.6	3.2	2.3	1.6	0.9	1.7	12.2	0.9	3.4
Prupe.1G204700.1	4	1.9	1	3.8	1	1.9	7.9	7.4	6.4	14.4	7.8	8.9	6.4	3.1	6.5	4.4	16.9	3.9	1.1	1.1	0.6	0.7	0.7	0.5	1.1	0.9	0.6	29.9	17.6	1.7	15.7	39.7	1.9	1.4	12.4	0.3	20.1	7.6	3	5	0.8	2.3	19.6	0.6	5.1
Prupe.1G204800.1	3.3	4.3	2.7	4.8	3.3	3.6	9.4	15.4	9.8	14.7	13.8	9.7	9.4	6.5	8.5	7.3	14.2	7.3	6.7	12.4	9.2	10.4	11.7	3.2	26.8	28.4	15.8	46.3	16.1	3.3	18.8	29.1	2.6	5.1	9.3	1.5	37.7	4.1	5.6	13.8	1.8	8.5	91.8	2.1	14.4
Prupe.1G205100.1	0.9	4.6	1.9	2.1	5.3	3.6	1.1	2.8	3.7	0.5	0.8	1.3	0.9	4.9	2.8	1.3	2.4	1.6	0.2	14.4	2.3	0.1	2.5	2.6	3.7	5.2	5.3	0.9	0.4	0	0	0.6	0.2	0.8	0.9	0	1.6	0.4	1.2	0.2	0	0	0.2	0	0
Prupe.1G205400.1	57.8	3.4	9.9	5.1	3.1	5.6	185.5	54.3	213.9	319.8	48.9	187.2	23.9	29.5	86.4	280.5	25.8	172.3	0.1	1.4	1	0.1	0.7	0.3	47.6	4.4	120.4	11.2	1.5	0.4	1	1.2	0.3	0	0	0	22.3	0.8	0	48	0.2	6.1	31	0.1	11.4
Prupe.1G205600.1	0	0	0	0.1	0	0	0.3	0.2	0.1	0.1	0	0.4	0	0	0.2	0.1	0.1	0.3	0	0	0	0	0	0	0.3	0	1.2	2333.3	24	36.4	158.7	20	58.9	305.2	16.1	51.8	1506.2	37.1	65.5	1.8	0	0.9	0.8	0	0.6
Prupe.1G206600.1	1.4	2.1	1.8	7.7	2.1	7.3	5.5	3.9	1.9	0.2	3.3	0.1	5.7	3.4	1.9	0.7	6.8	0.7	0	0	0	0.5	0.2	0.1	0	0	0	0	0	0	0	0	0	0	0	0.6	0	0	0	5.7	5.2	6.9	15.5	5	9.4
Prupe.1G207100.1	0.1	0	0.3	0.1	0.4	0.2	1	1.8	0.4	0	0.6	0	0	0.2	0.3	0.2	1.2	0.1	11.6	47.5	15	28.9	55.6	29.4	41.8	40.9	34.4	42.8	10.8	14.4	11	8.4	8.8	19.7	31.7	4.4	36.8	1.5	25.2	58.4	75.4	89	37.5	87	108.2
Prupe.1G207600.2	74.8	74.2	76.9	82.3	71.4	90.9	92.7	66.9	81.8	80.4	94.9	94.9	69.4	62.5	59.5	90.1	110.7	118.7	14.7	23.5	24.2	10.6	11.2	4.6	9.8	3.7	8.3	67.5	38.8	35.4	5.9	36.7	28.4	30.5	19.9	39.7	58.7	26.1	18.7	39.5	11.3	14.7	30	3.5	23.8
Prupe.1G207700.2	0	0	0	0	1.3	0.7	0.7	1.1	0.8	0	0	0.5	0	1.6	0.4	0	0	0.3	13.6	2.3	5.5	4.8	1.9	4.7	4.7	1.2	1.9	1.6	0	0	0.8	0.8	2.1	1.5	3.6	0.6	2.2	0	0.8	0	0	0	0	0	0
Prupe.1G208000.1	1.2	0.5	1.5	5.7	0.9	2.1	5.4	0.8	2.1	2.2	2.2	1.4	6.6	1.2	1.3	2.6	1.5	0.7	18	4.4	18	11.8	2.4	1.9	17.9	3.3	12.1	8.1	4.2	4.9	6.6	3.4	4.2	11.6	5.7	1.6	5.2	4.4	8.5	2.7	2.8	1.3	9.9	1.8	2
Prupe.1G208300.2	0.2	1.2	0.2	0.8	1.6	0.6	0.7	1	0.2	0.3	0.8	0.4	0.3	1.3	0.3	0.5	0.4	0.1	3	0.8	1	1.7	0.9	0.4	1	0.6	0.9	3.9	2	2.6	2	2.8	1.7	0.7	1.6	0.5	4.5	1.5	0	0.8	1.7	0.4	1.2	1.7	0.6
Prupe.1G208400.3	7.5	4	7.4	33.9	4.8	11	16.9	3.6	13.7	14.3	6.9	10.5	22.8	4.5	10.7	14.2	9.4	13.4	20.1	2	7.3	7.1	1.7	3.5	7.3	0.8	5.2	4.1	4.8	3.6	2.1	1.7	2.4	3.5	1.4	2.8	3.6	1.6	2.1	3.5	3.9	8	9.6	5.1	7.5
Prupe.1G208600.2	0.5	1.9	0.2	25.2	2	2.5	6	0.9	1.4	0	0.8	0.1	14.8	2.1	1.3	0	2.1	0	7.1	3.2	6.3	7	3.7	4.5	4.6	4.2	5.8	5.2	6.8	2.5	0.9	3	1.5	0	6.6	3.8	6.8	0	1.6	1.7	7	3.9	6.3	7.4	4.2
Prupe.1G208600.4	0	0	0.3	0.1	0	0	0.1	0	0	0	0	0	0.2	0	0	0.1	0.1	0	0	0.1	0.2	0.3	0.5	0.3	0.6	0	0.6	0.4	0.9	0.3	1.5	0.6	2.5	4.4	0.3	0	0.5	2.2	0.2	0.1	0	0.1	0	0	0
Prupe.1G209400.1	0.1	0	0.1	0.1	0	0.2	0.1	0	0.1	0.1	0	0.2	0.1	0	0	0	0	0.1	0.1	0	0	0	0	0	0	0	0	0.3	0	0.2	0.2	0.3	0	0.1	0	0.1	1.8	0.2	0.1	0.1	0	0	21.8	0	0.1
Prupe.1G209800.1	12.4	8.5	13.3	10.8	9.9	9.9	11.5	8	15.1	9.8	7	10.2	8.2	8.6	11.7	9.8	7	10.6	12.7	7.2	8.4	12.3	7.2	12	9.3	6.7	9.9	14.9	4	6.7	3.5	7.4	5.5	2.5	7.5	6.2	18.5	3.5	5.5	13.4	10.8	11.5	14.8	9.7	9.1
Prupe.1G209900.2	11.8	15.8	1.1	17.7	15.9	33.1	14.5	0	7.2	16.2	5.1	45.9	9.8	19.7	30.2	18.4	13.2	12.2	1	0	0.6	0.4	0	0	0.9	0	0	0	3.5	0	0.8	0	0	1.7	0	2	0	0	0	34.8	19.6	36.7	25.6	18.3	25.6
Prupe.1G210000.1	12.8	5.7	9.5	7.4	0.4	3.1	6.2	4.5	5.5	27.5	21.3	30.1	0	2.9	18	33.2	17.8	32	0	0	0	0	0	0	0	0	0	0	0.6	0	0.6	0	0	0	0	0	0	0	0	0	0	0	0	0	0
Prupe.1G210300.1	75.2	49.7	70.3	24.3	39.6	30.2	30.5	56.5	88.4	126.8	21.7	92	20.8	41	80.2	92.5	19.7	87.6	79.1	128.3	104.6	70.7	152.1	182.5	93	238.3	104.5	23.2	8.1	67	8.2	27.7	46.6	23.1	23.1	55.8	45.5	7.5	20.4	0.1	0.9	0.9	0.6	0.8	1.5
Prupe.1G210300.3	189.4	143.3	252.6	95.9	137.4	177	108.1	167.4	328.2	491.5	94.9	499.5	85.8	128	242.2	347	61.1	385.5	104.6	214.8	159	49.2	96.2	84.8	48	27	68.8	95.4	67.9	199.7	40.9	67	32.7	48.6	76.8	125.2	95	51.8	165.3	182.2	103.1	197.2	110	106.8	248
Prupe.1G210600.1	15.1	3.2	8.3	6	3.3	5.1	17.6	5.4	25.5	16.1	4.7	17.8	7	4.7	28.5	23.9	5.4	22.6	20.3	7.5	21.3	16.3	7.1	20	8.4	10.4	15.3	7.5	2.8	10.9	3.8	2.2	7.7	2.7	2.8	7.9	9.2	1.9	5.4	4.9	4.2	7.8	11.5	7.4	8.5
Prupe.1G210800.1	9.3	9.3	9.6	14.4	5.2	7.1	14.1	5	3.8	18	26.6	9	15.7	4.3	5.1	16.6	34.5	17	5.5	9.3	11	12.4	24.9	18.7	8.5	12.2	13.2	12.5	4.6	6.5	3.1	4	5.8	0.6	10.7	7.8	21.4	5.5	2.8	29.9	44.5	31.9	95	35.9	21.5
Prupe.1G210900.1	55.9	75.3	34.3	118	132.2	79.1	179.1	138.3	72.8	44.7	248.6	31.9	204.4	73.1	55.2	43.1	373.6	22.8	68.8	278.3	227.5	135.7	415.6	172.6	178.8	351.3	137.5	125.1	207.5	211.2	132.9	120.5	119.5	163.6	154.3	104	104.3	85	242.4	42	122.9	219.9	67.7	195.7	227.9
Prupe.1G211000.1	47.1	48.3	44.1	21.8	50.6	67.2	35.6	164.1	57.7	28	41.6	37.8	27.3	54.3	42.4	41.3	29.2	39.4	18.1	149	39	21	87.5	41.5	40.8	158.7	44.6	21.2	30.2	68.9	18.6	41.6	19.3	12.2	39.3	25.7	25	19.5	37.9	210.7	33.6	156.9	72.3	47.4	336.7
Prupe.1G211200.1	4.9	5.1	7.5	6.1	4.3	5.9	12	8.3	12	56.7	15.2	59.6	5.9	3.9	5.4	25.8	17.7	25.2	15.3	12.6	30.7	10	10	8.8	15.7	12.2	15.7	73.9	18.2	17.7	26.7	17.2	20.2	21.8	18.6	15	68.5	21.3	25.1	169.6	28.2	105.4	48.6	36	148.6
Prupe.1G211500.1	22.8	31.4	31.1	36.6	29.7	24.7	40.8	26.3	24.8	8.3	16.8	4.7	38.9	29	23.2	11.1	25.6	13.5	17.3	18.1	21.1	22.7	21.9	18.4	24.9	17.5	20.2	4.8	11.1	9.2	4.1	6.7	12.2	5.9	8	8.5	7.9	7.3	6.4	5.6	30.7	17.7	11.8	48.3	19.4
Prupe.1G211600.1	5.6	8.3	3	17.1	3.5	9	27	4.1	8.8	1.5	24.9	2.4	17.5	3.9	3.7	3.5	20	3.5	14.7	13.8	16	7.8	4.5	2.3	7.4	10.3	4.5	7.8	3.1	13.1	3.3	6.6	13.7	5.5	8.2	20.2	21.9	4	15.9	7.6	5.9	6.9	21.7	10.7	9.6
Prupe.1G211900.1	3.3	6.1	3.1	5.6	3.7	7.2	5.7	2.3	3.6	1.1	2.6	1.1	4.4	4.9	5.4	1.3	2.8	0.7	0.7	1.5	0.7	0.8	0.1	0.2	0.7	1.7	1	0.2	1.7	2.5	1.4	1.9	1	3	2.8	1.9	0.3	4.2	1.2	3.1	1.6	1.7	4.6	4.2	2.3
Prupe.1G212100.1	0	0	0	0	0.1	0	0.1	0.2	0.1	0.2	0	0	1	0	0.1	0.1	0.2	0.1	0.4	0.8	0.4	0.3	0.4	0	1.7	1.3	0.4	0	1.8	1.1	0.8	4.4	0.1	0.4	2.8	0.2	0.1	0	0.4	0.7	0	0.2	0.2	0.1	1.1
Prupe.1G212200.1	0	0	0	0	0	0	0	0	0	0	0	0	0	0	0	0	0	0	0	0	0	0	0	0	0	0	0	0.1	0.1	0.1	0.3	0.2	0	0.2	0.4	0	0.1	0.3	0.3	0.2	0.1	0.1	59.3	0	0
Prupe.1G212400.1	1.4	0.3	1.1	0.5	0.5	1.4	0.4	0.1	0.9	17.1	0.5	18.7	0.2	0.2	2	14.8	0.6	14	1.4	3.5	1.9	1.9	4.4	4.2	3.5	4.7	6.5	65.9	43.7	33.4	55.6	58	36.4	106.3	53.2	57.5	39.8	85.4	25.8	1.7	0.6	0.7	46.9	0.5	0.4
Prupe.1G212500.1	9.5	7.5	10.5	5.6	6.6	7.2	4.5	9.7	9.3	7.6	4.2	7.3	4.9	6.2	7.9	9.1	4.3	14.2	4.5	48.4	6.4	5.6	32.4	7.1	8.2	68.7	11.2	1.4	8.8	4.5	1.9	14.5	1.3	2.7	7.4	1.4	2	7.9	2.9	19.2	6.4	11.5	6.6	4.9	24.8
Prupe.1G212600.1	2	0.9	1.6	1	1.2	1	0.9	1.2	2	0.6	0.7	1.3	1.5	0.9	2.2	1.2	0.5	1.5	1.5	9	1.1	3	14	4	4.1	53.4	6.5	0.1	2.6	0	0	0	0	0	0.9	0	0	0	0	2	0.8	3.1	1.2	1.3	5.4
Prupe.1G212800.2	1.8	2.3	0.9	3.1	2.8	1.6	2.1	7.2	1.5	1.8	1	1.3	2.7	1.7	1.5	0.5	1	0.2	1.6	34.4	6.2	5.3	17.9	2.3	18.1	55.5	17.4	1.8	3.2	5.3	2.5	3.2	1.5	5.5	3.2	0.9	3.6	1.5	3.2	43.4	6.2	18.7	25.8	5.6	49
Prupe.1G212800.4	0	0	0	0	0	0	0	0	0	0	0	0	0	0	0	0	0	0	0.2	0	0	0	0.5	0.2	0.3	0.9	0.6	0	0	0	0	0	0	0	0.7	0	0	0	0	20.7	1.4	20.2	20	0.4	40.6
Prupe.1G212800.5	2.5	4.8	3.3	8.8	3.7	7.6	5.8	22.1	4.2	6.5	4.6	6.2	8.7	4.8	3.8	2.4	4.5	1.9	3.9	99.1	15.1	14.7	43.5	2.9	40.8	103.8	36.9	6.9	6.5	14.3	6.6	15.8	5.5	3.4	17.9	4.1	5.8	5.2	20.4	32.4	3.7	6.2	9.8	6.3	23.6
Prupe.1G213100.1	0	0	0	0	0	0	0	0	0	0	0	0	0	0	0	0	0	0	171.8	0	0	360.3	0.1	0.1	0.2	0.1	0.1	350.3	2.6	2	8.1	0.8	2.3	2.7	0.6	0.4	362.2	3	0.8	8	0.1	0	1.5	0	0
Prupe.1G213600.2	22.2	35.2	12.4	40	52.8	21.2	42.4	38.1	35.9	6	13.8	6.5	34.7	47.6	35.8	5.9	20.2	6	13.9	12.6	18.9	16.3	15.9	12.9	13	4.6	14.1	5.8	4.1	4.2	4.1	16.7	15.1	17.8	2.6	14.7	4	3.3	9.1	157.3	29.8	157.4	291.8	29.4	188.8
Prupe.1G213600.3	0	0	0.5	0.2	0.4	0	1	0	0.4	0	0	0	0	0	0	0	0.1	0.1	1.2	0.3	1.2	1.2	1.2	0.8	1	4.2	1.9	0.7	1.1	1.4	0	0.4	0.4	0	6.4	0	8.2	1	0.6	0	0	0.3	0.2	0	0.5
Prupe.1G213600.4	2	0	1	0.8	2.5	0.6	0.6	0.1	0.2	0.6	3.4	0.5	1.3	0.2	0.4	0.8	5.6	1.2	1.8	2.5	3	2.2	1.8	1.6	8.8	15.1	4.3	5.7	1.6	0	1.4	0.1	1.3	0	0.3	0	6.1	1	0.4	5.7	2.3	1.9	4.5	2	1.4
Prupe.1G214000.3	6.1	8.1	3.2	13.6	10.2	15.1	12.6	6.7	7.4	16.9	9.3	25.6	14.9	9.7	5.2	11.5	23.8	4.8	0	0	0	0	0	0	0	0	0	14.5	14	6.8	1.7	2.4	23	46	24.9	2.8	11	1.7	24.6	4	3.9	0.6	3.9	1.7	0.6
Prupe.1G214000.4	46	75.5	40.5	69.9	58.5	34	77.3	62	36.5	69.4	107.1	47.2	76.5	57.6	38.6	50.9	109.2	40.7	15.4	13.9	14.6	25.5	17.6	17.2	37.9	14.5	19.5	11.8	0.7	0.9	0	5.3	1.7	0	10	3.6	7.7	5.6	0	28.8	52.2	40.7	80.1	51.8	38.8
Prupe.1G214100.1	4.8	2	2.6	3.7	0	1.2	3	1.3	2.7	1.8	2.9	1.6	4	3.2	2.6	2.6	2.5	1.7	2.7	4.2	1.2	5.8	1	3.9	5.2	1.5	1.8	1.3	2.1	0.5	2.8	0	0.5	0.9	0	0.6	2.6	0.9	0.9	1.5	2.8	0	5.7	4.3	1.1
Prupe.1G214300.1	4.4	15.5	10	10.1	17.6	10.4	10	12.2	4.5	2.8	13.5	2.3	6.8	13.2	3.6	2.9	10.2	3.2	21.7	19.2	23.2	23.1	24	12.7	27.4	62	22.5	17.3	33.1	17.2	15.9	23.9	15.1	8.7	18.5	11.8	31.1	15.8	16.3	5.1	6.6	10.1	14.4	9.2	8.7
Prupe.1G214900.1	67.8	20.1	44.9	152.8	24.8	29.1	160.9	17.7	77.1	180.1	40.3	188	147.8	15.1	41.7	143	28.2	142.9	16.9	9.9	35.7	11.2	6.8	11.8	18.8	6.4	14	88.6	13.2	23	44.5	17.4	32.6	31.8	9.3	25.6	95.5	11.8	17.2	76.9	10.2	23.1	17.2	7	28.7
Prupe.1G215400.11	0.7	4.7	1.1	2.1	7.6	2.7	1.5	9	1	0.2	2.9	0	6.5	9.1	0.6	0.2	4.5	0	0	0	0	0.3	0.4	0	0.9	0	0.1	0	0	0	0	0.6	0	0.4	0	0	0.1	0	0	2.1	3.4	1	2.3	2.1	0.9
Prupe.1G215400.12	2.5	2	2	4.7	0	7.2	7.1	7.4	10	2.5	0.9	3.4	4.7	6.6	8.3	1.5	6.1	4.4	2.6	0.1	0	2.1	1.5	1.8	1.2	0.8	6.4	0	0	1.4	0	0	1.1	0	0	2	0.8	0	0.3	0.3	0.1	3.4	1.3	1.3	5.4
Prupe.1G215400.2	2.3	6.8	1.9	2.9	12.7	1.5	2.1	13.5	2.7	0.3	1.8	0	6.3	9.2	9.5	0.3	0.4	0.1	0.1	1	0.1	6.2	6.6	9.4	13.3	11.2	5.1	13.6	6.5	1.3	0.8	8.4	10.4	15.6	6.3	4.2	13.3	7.5	6.8	7.8	4.5	13	0.7	18.6	17.8
Prupe.1G215400.3	12.2	7.6	14.6	9.1	6.1	9.5	8.9	2	17.5	4.2	2.9	0.2	1.4	3.9	17.4	6.8	1	8.3	0.3	1.6	1.7	0	5.6	2.2	0	0.5	0.7	0	0	0.4	0	0	0.8	0	0	0	0.1	0	0	6.5	3	0.5	9.1	0.1	1.6
Prupe.1G215900.1	4.5	9.7	8.3	4.3	5.9	3.9	4.9	6.6	5.2	1.3	1.2	0.3	4.7	8.1	8.3	1.6	1.7	1.2	5.7	0	1.7	2.6	1.9	3	2.3	4.8	2.4	0	0	0	0	0	0	0	0	0.1	0	0	0	0.7	0.4	0	2.3	0.5	0.5
Prupe.1G216400.1	7	1.6	7.2	2.4	0.6	2.3	3.3	1	2.7	11.3	1	7.3	1.2	0.4	3.1	15	2.8	12.6	0	0	0	0.8	0	0.1	0	0	0.1	0.5	0.4	0.4	1.2	0.7	0.5	0.3	0.3	0.5	0.5	0	0.1	1.3	2	3.3	1.1	1	0.6
Prupe.1G216600.1	7	12.6	7.1	12.4	10.9	7.2	8.2	6.6	3.5	3.9	4.9	2.8	10.6	12.3	3.3	4.4	7.6	3.2	16.2	9.6	17.1	11.4	8.2	12.2	11.2	5.7	15.2	7.9	17.4	14.5	9.6	17.5	18.5	6.6	23.6	19.4	12.4	16.3	11.8	5.6	26	18.5	7.1	26.6	16.6
Prupe.1G216600.2	16.2	17.6	8.9	9.2	12.1	16.8	15.2	10.2	11.4	11.4	14.4	6.9	8.5	8.6	18.3	12.2	13.4	12.6	1.1	1.8	2.3	3.5	2.4	4.3	2.2	2.2	5.9	0	0	0	0	0	0	1	0	0	0	0	0	3.3	9.5	5.4	1.1	10.8	7.2
Prupe.1G216700.1	69.2	60.3	15	56.1	119.4	11.5	41.1	90.5	14	104.1	101.7	81.7	96.4	123.8	37.8	66.5	182	52.2	133.1	39.3	51.7	220.4	32.2	68.3	163.9	29.6	93.2	83.9	70.9	22	112.4	48.6	55.4	163	45.9	81.8	69	55.5	33.1	171.9	74.8	65	51.5	63.5	41.8
Prupe.1G217100.1	1.4	0.1	1	1.1	0.1	0.3	0.5	0	0.3	0	0	0.1	0.6	0.5	0.3	0	0	0	2.7	0.9	1.3	4.9	0.2	2	1.3	0.9	2.9	0	0	0	0	0	0	0	0	0	0.1	0	0	3.3	10.3	16.1	9.9	11.6	19.3
Prupe.1G217100.3	0.5	0.2	4.3	6.3	0	2.1	1.6	0.2	0.7	0.8	0	0	2.4	0	1	0.4	0.1	0	25.7	9.2	9.4	33.4	10.5	13.3	10.4	5.1	14.2	3.6	1.2	2.4	2.8	1.6	2.2	0	0.4	1.2	12.1	1.5	1.2	7	11.2	14.1	11.7	5.9	19.2
Prupe.1G217200.2	2.6	2.3	2	5.1	1.4	1.2	2.8	1.1	2.6	1.6	0.5	0.8	1.1	1.2	1.2	0.4	0.4	0.3	6.8	1.5	3.2	5.5	1.9	2.9	2.7	1.4	3.8	1.3	0.3	1.3	0.7	0.3	1.5	0	0.5	0.9	3.6	0	0	0.3	1.2	1.2	1.4	1	0.7
Prupe.1G217200.6	6	8.7	6	15.3	12.2	2.6	13.5	8.5	5.7	1.1	4.9	0	19.6	12.8	4.8	2.5	13.1	1.8	1.8	1.3	2.2	1	1	0.6	2.7	1.4	3.5	0.2	1.6	0.8	0	1.1	0.5	0.7	0.4	2.6	1.2	2	1.2	0.8	7.1	0	2.7	4.3	0
Prupe.1G218500.1	3.6	8.9	6.9	19.1	9.6	4.6	10.5	28.5	7.7	9.8	79.4	9.2	35.2	5.2	3.4	8.2	37.4	7.4	35.3	125.2	159.1	6.8	13.4	3.8	26.9	130.2	22.1	36.2	108.1	188.5	81.3	306.8	19.2	15.2	189.7	13.2	38.5	52.5	140.2	113	47.3	47.5	36.5	93.4	127.5
Prupe.1G218700.1	18.9	12.8	20.6	5.4	7.9	18.2	5.1	6.9	11.7	27.4	19	48.7	13.5	16.8	25.4	54	17	81.4	6.8	13	12.8	3.8	9.5	10.9	4.7	6.2	4.7	2	2	7.7	1.2	0.4	0.3	0.4	0.2	0.2	3.1	0.8	4.7	18.3	10.7	21.1	26	13.5	17.8
Prupe.1G218800.1	11.8	4.7	13.4	0.4	3.2	5.1	1.3	4.9	7.6	18.4	10.3	40.6	0.7	5.2	8.8	24.8	9.3	44.4	1.6	5.9	4.5	0.7	4.5	3.7	0.4	2.1	0.7	3.2	4.4	24.5	2.3	0	0.3	0	0.1	0	3.5	7.8	50.9	20.6	10.6	31.2	1.3	8.1	14.2
Prupe.1G218900.1	121.3	61.9	235.7	9.2	46.8	179.6	23.7	49.6	98.8	219.4	105.8	354.7	19.1	51.7	157.5	319.7	50.3	425.5	62.9	134.6	162.3	16.7	69.8	63.6	20.3	64.2	33.3	132.5	93.6	936.4	101.5	113.2	197.6	116.6	90.8	275.8	118.7	165	659.6	66.9	58.1	73.4	7.7	35.9	37.6
Prupe.1G219000.1	10.6	14.7	6.4	14.7	19.8	11.2	14.8	14.4	6.4	5.7	25.7	5.1	11.6	12.1	7.8	11.3	30.1	9.3	4.9	4.1	6.6	9.1	6.4	6.7	7.2	2.4	4.9	7.7	15.1	11.2	27.7	18.8	9.8	11.4	16.2	10.2	6.9	12.2	12.3	4.8	17.6	12.9	3.2	29.3	12.6
Prupe.1G219100.1	21.5	37.9	15.1	14.8	27.7	28.9	25.3	44.1	23.6	44.8	80.7	43.6	27	27.9	20.4	32.5	62.8	30.9	12.5	66.1	18.7	30.7	68.6	22	70.8	55.2	28.7	127.4	166	101.5	132.4	198.9	64.7	176.2	122.7	69.8	81.6	135.3	122.2	81.8	24.3	55.8	38.6	29	72.8
Prupe.1G220400.1	157.7	111.3	88	68.1	118.1	67.8	110.2	88.4	129.9	264.9	119.7	274.7	75.6	115	152.6	252.1	100.9	206.9	46.7	45.2	56.8	58.4	47.9	57.2	57.5	40.2	49.8	238.2	77	49.4	67.3	88.8	74.3	103	83.1	82.9	178.3	75.6	101.4	120.8	85.8	67.2	50	87.6	87.3
Prupe.1G220600.1	45.7	24.9	20.6	11.8	16.2	25.6	20.4	25.2	38.3	138.1	40.3	164.8	17.4	20	34.1	116	35.2	113.2	60.2	27.4	44.1	52.6	29.4	44.4	33.2	19.2	35.7	104.8	50	46	66.3	52	108.9	84.3	51.6	73.8	61.5	72	52.5	24.8	14.9	22.6	18.5	13.3	17.3
Prupe.1G220700.1	8	0.1	0	88.1	0	0.5	4	0.2	5.4	0.4	0.2	0.7	23.6	0.1	3.9	1.3	0.1	1.6	4.9	0.1	7.3	9.9	0.1	0	12.2	0.6	3.9	146.5	4	2.3	21	1.9	13.5	21.6	1.5	2.7	208.6	4.1	2.1	10.1	0	0.2	4.6	0	0.8
Prupe.1G220800.2	0	0	0	0.1	0.3	0.6	0	0	0	0.1	0	0	0	0	0	0	0	0	0.1	0.3	0.6	0	0	0.2	0.1	0.1	0.2	0.3	5.2	0.4	1.2	7	1.4	4.3	0.6	2.4	0.8	0.7	2.1	0.5	0.8	0.5	0	0	0
Prupe.1G220900.1	0	0	0	0	0	0	0	0	0	0	0	0	0	0	0	0	0	0	0	0	0	0	0	0	0	0	0	0.2	0.7	0.1	0.1	0.3	0.1	0	0.2	0	0.5	0.4	0.1	0	0	0	5.4	0	0
Prupe.1G221000.1	1.8	1.2	1.9	0.5	1.4	1.5	2.1	1.1	0.6	1.9	3.3	1.1	0.5	1.4	1	1.9	2.2	2.6	0.9	3	2.5	1	3.7	2	1.8	2.6	1.5	1.6	10.7	4.1	9.1	6.8	3.1	3.8	5.5	2.4	1.6	4.1	5.9	0.6	3.1	0.4	0.5	2.2	0.7
Prupe.1G221100.1	12.2	23.3	13.5	50.7	18.6	16.5	40.4	19.3	7.4	4.1	29.3	2.6	40.3	15.2	5.9	5.9	49.5	4.1	20.5	4.4	8.2	29.2	4.2	3.5	13.4	2.9	6.3	47	5	8.4	42.8	6.5	10.6	36	5	9.8	69.7	3.9	7.7	12.2	27.8	13.9	25.6	28.8	18.7
Prupe.1G221300.1	0.6	1	0.6	0.5	1.5	0.4	0.6	0.4	0.4	1.2	2	0.6	0.2	0.8	0.3	0.8	1.3	0.5	1.2	0.1	1.3	1	0.1	0.1	1	0.4	0.2	1.4	0.3	0.1	0.3	0.2	11.1	0.3	0.1	0.7	1.4	0.4	0.2	3	0.9	0.7	5.4	0.4	0.7
Prupe.1G221500.1	6.2	3.8	4.3	0.9	5.5	2.6	1.7	4.6	2.5	13.4	4.8	19.2	91.1	5.3	5.1	19.8	4.3	21.4	0.8	0.9	0.4	1.5	2.5	1.6	7.7	2.8	1.8	5.9	2.5	3.6	1.7	2.4	6	5.1	3	6	4.4	1.3	4.3	26.7	7.5	95.5	8.4	11	46.1
Prupe.1G221800.2	5.4	10.2	5.7	6.7	0	1.2	25.3	20.3	7.3	0	2.5	0	3.7	2.2	20.2	0	51.3	1.3	0.3	0	0	0.3	0	0	0	0	0	0	0	0	2	0	0.2	0	0	0	0	0	0	0	0	0	0	0	0
Prupe.1G221800.3	9.9	2.8	0.3	7.6	11.7	8.1	1.5	0	5.7	17.4	2.5	1.1	29.5	12.1	2.2	11.5	2.2	7.5	0	0	0	0	0	0	0	0.2	0	0	0	0	0	0	0	0	0	0	0	0	0	96.6	111	88.9	210.4	120.1	104.1
Prupe.1G222200.1	0	0.2	0	2.8	0.3	0.8	2.4	0.3	0.4	0	3.3	0	1.9	0.2	0	0	2.3	0	5.5	3.4	7.8	4.8	0.5	1.2	6.3	4.5	2.2	9	4.3	9.7	3.7	6.3	4.6	8.1	5	4.7	15	4.2	4.7	3.4	2.7	3.6	8.4	7.3	6.8
Prupe.1G222500.1	0	0	0	0.2	0.1	0	0	0	0	0	0	0	0.1	0	0	0	0	0	0.1	0	0.2	0.1	0	0	0.1	0	0	0.4	0.5	0.4	8	0.1	0.2	0.3	0.4	0	0.7	0	0.5	0	0	0	0	0	0
Prupe.1G222600.2	19.9	91.9	28.3	2.3	69.5	42.4	10.4	98.3	20.7	26.9	101.6	48.2	2.2	70.7	18.3	45.8	48.9	64	4.1	14.1	4.1	2.9	1.6	3.9	0.7	1.5	1.7	9.8	24.1	37.5	18.2	29.2	20	12.7	19.7	27.4	17.9	12.8	41.3	5	11.5	8.4	44.9	15.8	10.7
Prupe.1G222800.2	0.1	2.1	0.1	1.8	1.6	0.7	1.4	2.7	0.3	0.6	1.1	0.3	1.8	2.6	0.5	0.5	1.7	0.5	0.2	7.2	1.3	0	1.2	0.3	0.3	0.3	0.1	1.4	2.7	4.7	0.9	3.7	2.4	1.6	3.8	2.2	2.5	5.5	3	1	0.4	0.4	0.2	0.9	0.9
Prupe.1G222900.1	22.8	16.4	24.8	21.2	24.4	20.7	26	19.6	27.9	15.2	16	17.3	20.2	21.3	20	15.7	17.1	17.3	40.6	28.8	66.3	40.3	27.4	32.6	42.1	43.6	38	15.5	5.6	22.3	3.9	14.1	12.2	12.1	12.1	11.1	18.1	5.4	36.4	67.1	41.2	42.8	35.5	38.3	56
Prupe.1G223200.1	3.5	7	2.7	1.7	7.6	3.3	4.1	7.3	5.6	16	13.2	12.5	1.6	7.1	4.9	6.2	5.4	5.6	0.8	3.7	2.5	0.8	2	1.7	2	3.6	2.1	24	11.3	10	10.4	16.3	5.8	19	7.3	6.9	19.3	15.7	18	28.8	5.9	4.4	1.6	2.7	2.7
Prupe.1G223500.4	0	0.2	0	0.1	0	0.4	0.2	0.5	0.2	0	0.2	0.5	0	0.3	0	0	0	0	6.1	14.1	13.3	4.5	12.9	8.9	2.3	12.2	5.6	5.8	0.6	1.8	0.6	0.9	3.3	1	3.2	1.4	5.3	0.7	2.8	0	0	0	0	0.3	0.3
Prupe.1G223600.1	117.8	51.8	136.5	242	57.8	113	114	62.7	110.9	186.3	41.6	118.4	160.6	41.3	64	168.4	68.1	116	374	96.5	246.2	274.7	29.7	129.3	155.6	17.1	180.8	295.8	74.4	119.9	265.6	78.6	254.4	336.8	80.4	235.6	335.5	113.1	183.1	223.9	60.8	108.7	473.9	102.6	134.6
Prupe.1G223700.1	0	0	0	0	0.3	0.1	0.1	0	0.1	0	0.1	0	0.4	0.2	0.2	0.1	0.1	0	0	0	0	0	0	0	0.1	0	0	1.4	0.1	0.1	0.6	0.3	0.1	0.8	0	0.6	0.1	0.3	0.1	15.1	2.1	0.2	2.6	2.1	0.6
Prupe.1G223700.2	29	28.3	27.6	18.7	35.1	25.3	15.3	24.7	19.9	83.5	42.1	77.3	23.3	34.3	29.1	64.5	32.1	73.1	62.9	41.3	97.3	26.4	11.8	24	26.7	23.3	21.8	124	91.2	131.4	87.4	127.7	98.1	91.3	111.8	128.8	92.1	145.5	114	144.1	37	29.3	38.3	29.9	31.6
Prupe.1G223800.1	4.1	14.9	8.4	39.2	16.1	14.4	27.6	12	1.9	2.8	33.2	1.6	27	12.2	3.6	0.8	26.5	1.9	15.5	2.1	5.9	8.1	3.3	1.7	6.5	0.9	5.8	15.8	3	17.8	1.8	13.4	60.7	1.9	1.9	9.6	11.1	0	9.6	10.4	8.5	4.9	33.2	15.5	8.1
Prupe.1G223900.1	0	0.5	0	3.7	0.8	0.2	1	0.2	0	0	1.1	0	3.1	0.1	0	0	0.4	0	4.1	2.7	6	1.5	2.7	0.8	2.3	2.3	0.9	1.9	0.8	0.5	0.8	4.4	0.6	0.6	2.4	0.6	2.9	0.4	0.5	1.6	1.2	0.2	2.3	0.3	0.1
Prupe.1G224000.3	41.2	42.6	34.8	16	35.3	36.7	25.9	35.6	43.8	44.4	38.1	45.3	18.1	32.9	50.2	46.4	26.8	48.6	29.2	36.8	45.7	25.3	30	35.3	25.5	45.8	35.3	7.5	3.2	7.5	1	6.3	3	4.2	7.8	17.7	9	0.2	2.8	54.6	38.3	34.4	18.7	37	54.5
Prupe.1G224100.1	4.7	1.2	2.5	1.5	1	10.8	2.3	0.9	7.5	6.7	12	9.6	1.3	1.1	2.5	10.5	2	10.9	9.2	8.6	11.3	3	4.4	6.6	3.2	5.2	4.3	25.6	7	7.1	11.2	6	10.7	8.7	6.2	16.8	17.9	10.3	6.6	6.4	0.4	1.4	5.9	0.3	1.3
Prupe.1G224500.1	9.1	5.1	4.5	12.8	6.1	9.7	7.3	11.8	6.4	0.3	0.7	4.1	20.6	9.2	6.4	1.1	15.6	4.8	18.7	36.3	23.3	21.9	34.8	19.9	33.5	39.3	27.8	15.5	4.8	4.4	0.4	10.6	8	6.2	4.9	7.1	7.3	7.8	2.8	6.1	4.4	7.7	10	6.6	13.3
Prupe.1G224600.5	0	0	0	0	0	1.3	0	0	0	0	0	0	0	0	0	0	0	0	0	0.1	0.2	0	0	0	0	0	0	1.3	0	0.9	0.8	4.1	4.1	6.8	0	1.6	1.6	3	0.8	9.7	8.5	9.1	1.7	5.8	3.8
Prupe.1G224600.7	40.5	30.5	38.1	23	24.8	45.7	27.6	29.7	50	50.7	21.5	58.7	16.3	23.8	45	75.9	38.1	85.1	25.4	21.6	27.4	19.9	13.3	27.2	12.9	10.9	20.8	8	5.6	6.1	0.1	14.8	4.3	0.8	4.9	7.2	10.6	1.9	2.4	35.6	33.6	45.2	24.4	31.9	39.3
Prupe.1G224800.1	0.1	0.5	0	468.7	0.5	0.7	4.6	0.4	0.1	0	0.5	0	633.9	0.8	0.2	0	0.5	0	220.8	0	0.5	206.2	0.1	0.1	138.7	0.1	0.1	247.2	3.1	1.3	10.1	1.7	2.2	12	2.6	0.6	135.6	6	1.3	46.5	0	0	0.1	0	0.1
Prupe.1G224900.2	0.2	0.2	0.1	0.2	0.4	0.1	0.1	0.2	0	0.1	0.3	0	0.1	0.2	0.1	0.1	0	0	0	1	0	0	0	0.1	0.1	0	0	0.6	2.9	2.3	0.7	2.7	1.4	4.1	0.5	0	0	0.5	0	0	0	0	0.1	0	0
Prupe.1G224900.5	1.2	2	0.9	3.9	0.5	0.2	1.2	0	0.3	0	0.3	0	3.2	0	0.1	0	0.3	0	0.6	0	0.1	0.1	0	0.1	0.9	0	0	0	0	0	0.6	0	0	0	0	0.6	0.1	0	0	1.3	0.2	1.7	0.9	0	1.7
Prupe.1G225000.6	3.7	1.2	5.6	6.5	0	4.7	1.6	7.2	4.9	6.5	6.3	1.4	7.7	8.6	0	8.5	6.9	5.1	6.1	14.6	9.9	7.5	9.2	10.1	10	8.7	9.6	10.7	3	8.1	6.6	4.6	7.9	2.6	14.2	5.3	8	11.6	11.7	7.3	8.2	7.1	6.9	8.1	11.2
Prupe.1G225300.4	0.5	3.7	0.3	1.2	4.8	2.7	2.9	7.2	2.1	2.2	4.8	1.4	1.6	2.6	1.5	1	6	0.6	0.2	0.4	0.6	0.3	0.6	0	1.1	0.8	0.8	0.4	0.6	0.2	0.3	0	1	0	0.4	1.2	0.9	1.6	0	0.4	1.4	0.4	0	0.7	0.1
Prupe.1G225600.1	50.4	28.8	35.1	13	39.5	87.4	20.3	56.1	53.7	125	227.7	170.9	18.7	38.2	52.1	140.9	133.2	218.4	8.1	23	6.7	4.4	9.4	8.3	6.5	8.5	4.3	286.6	522.8	203.9	270.9	857.5	1090.1	262.4	688.1	1012.3	156.8	702.9	370.9	131.8	34.3	105.4	81.5	55.1	271.8
Prupe.1G225700.1	115.7	284.9	49.8	441.3	478.9	214.1	195.9	381.7	70.3	59.8	435.4	53	401.9	455.4	200.6	73.7	462.7	60.8	265.7	75.6	75.4	246.1	124	103.1	281.6	88.6	119.3	178.8	306.1	94	236.1	238.8	240.8	353	227.8	202.3	235.6	238.7	123	133.2	109.4	58.4	170.9	73.1	65
Prupe.1G225800.1	31.8	11.4	33.7	8.7	12.9	47.8	10.7	13.1	43.2	209.4	16.7	253.2	8.2	12.6	35.7	224.4	24.2	274.6	24.3	52.9	26.3	18.3	27.8	31	13.5	47.2	24.1	29.3	128.3	120.3	75.2	286.1	171.1	35.5	108	123.2	23.7	121.4	104.9	92.2	69.7	118.2	41.4	61.1	143.2
Prupe.1G226000.1	434.8	307.4	353.3	86.8	311	274	146.6	356.8	451	675.1	535.6	877.2	241.3	359.4	325.6	819.6	342.6	815.5	200.2	484.9	257.1	175.8	291.9	230.4	256.4	572.2	207.6	214.4	337.9	962.8	287.4	379.7	489.9	290.8	301.8	738.1	246.1	241.3	1056	124.4	170.7	247.5	125.9	250.8	259
Prupe.1G226100.1	19.8	13	28.5	6.7	22.7	16.7	7.1	16.1	25	1.5	0	1.2	35.6	16.5	24.9	1.2	1	3.6	10.7	51.1	14.2	10.3	27.6	17	10.1	59.4	18.4	0.9	1	5.1	1	1.7	7.2	2.6	1.6	8	2.3	0.6	5.5	7.3	29	23.3	5	50.4	18.6
Prupe.1G226200.1	0.4	0.9	0.1	1.9	0	1	5.6	1.6	2.2	0.9	0.6	0.3	3.9	1	0.5	1.2	1.2	1.1	7.7	6.9	9.9	8.8	7.6	5.6	11.7	6.6	8.3	3.5	1.8	7.3	0.6	2.5	6.6	1.3	1.7	3.6	4.7	0	1.9	0.4	0.7	0.6	1.5	0.4	0.9
Prupe.1G226300.1	0.1	0	0.1	0.5	0	0.1	0.2	0	0.3	0	0	0.1	4.4	0	0.2	0.1	0.3	0	152.7	0.1	0.3	199.2	0.2	0.2	0.5	0.1	0.2	52.4	0.6	0.6	5.4	0.8	1.2	1.7	0.1	0.4	99.7	1.5	0.6	6.7	0	0.2	6.4	0.1	0.1
Prupe.1G226400.1	0.1	0.2	0.9	0.7	0.2	0.3	0.5	0.2	0.4	0.2	0	0.6	0.3	0.1	0.2	0.1	0	0.1	4.8	4.2	1.9	3	5.1	5.2	1.3	7.5	2.2	0.3	0.5	5.7	0	1.2	0.9	0	0.6	3.7	2.5	0	0	0.4	1.9	0.6	1.4	3.8	1.5
Prupe.1G226400.2	0	0	0.9	0.3	0	1.3	0	0.2	0	0	0	0	0	0	0.1	0	0	0.4	0	0	0	0.6	0	0.2	0.5	0.3	0.1	0.9	0.2	0	0.2	0.4	0.5	0.4	1.4	0.4	0.1	0.4	1.2	4	0.3	6	1.4	0	0
Prupe.1G226400.4	0.4	0.8	1.9	1.3	1	0.9	1.6	1.3	3	2.8	0.5	4.5	1	0.4	0.8	1.1	0.2	1.5	14	9.9	16.1	7.1	16.4	10.2	9.9	9.5	9.1	3.7	4.9	4.2	0	1.1	5.2	0	2	6	6.3	0.4	1.3	1.6	4.8	4.8	3.5	5.4	6.5
Prupe.1G226500.1	30.2	19.5	8.3	0.1	8.7	11.8	7.8	20.8	48.8	18.2	4.6	27.3	0.6	30.3	46.6	49.6	18.3	41.4	0	0.8	0	0	1.3	0.9	0	1.6	0	0.1	0.4	1.4	3.4	4.7	4.5	1.9	1.2	10.8	0.6	0.2	1.1	1.1	30.2	26.1	0.3	42.4	13.5
Prupe.1G226600.2	19	0	0.7	0	0.1	11.7	0	0.7	6.8	1.4	9.6	0	0	0	4.5	0	50.9	10.5	0	0	0.2	9	3.7	5.1	0	0.5	0	0	0	0	0	0	0	0	0	0	0.2	0	0	0.3	1.5	2.3	0	1.3	4.4
Prupe.1G226700.3	0.8	1	0.9	4.4	1.2	2.2	4.6	1	1.1	0.1	1.3	0.3	5.1	1.8	0.3	0.3	4.2	0.4	0	0.2	0.4	0.4	0.9	0.1	0.5	0.1	0.2	0.4	0.4	0	0.8	0.5	0	0.7	1.2	0	0	1.7	0.2	0.8	1.2	2.2	1.3	4.4	0.7
Prupe.1G226800.1	0.2	1.7	0	3.9	1.3	0.4	6.3	2	0.4	1.3	1.5	0	0.9	1.5	0	0.3	1.9	0	2.4	0.9	2.4	1.6	0.2	0.2	4.3	3.3	1.4	0.4	0.6	0	0.1	0.5	0	0	0.3	0	1	0	0	0	0	0	0	0.7	0
Prupe.1G227000.1	4.3	9.4	5.1	21.9	20.3	14.1	10.1	18.3	3.1	0.1	16.1	0.4	19.6	22.9	9.7	1.3	9.8	0.8	4.3	2.9	3.3	13.9	6.4	7.8	11.8	5.4	7	0	0	0	0	0	0	0	0	0	0	0	0	0.4	1.2	0	0.1	1.8	1.8
Prupe.1G227000.2	0	0.1	0	0	0	0.6	0.1	0	0.1	0	0	0.1	0	0	0.2	0	0	0	0	0	0	0.2	0	0.6	0.1	0	0.3	0	0	0	0	0	0	0	0	0	0	0	0	0	0	0	7.5	0	0
Prupe.1G227000.3	0.4	0.2	0	0.5	0.3	1.4	0.2	0	0.4	0.4	0	0.1	0.1	0.8	0.5	0	0.2	0.2	0.7	1.7	0.1	1.3	1.5	0.8	0.6	0.7	1	0.1	0	0	0	0	0	0	0	0	0.5	0	0	0.3	0.2	0.5	20.7	0.4	0.2
Prupe.1G227100.1	270.5	1468.1	384.6	622.3	1413.5	702.1	738.1	1528.6	359.6	232.2	2088.7	263.3	597.7	1494.7	447.2	341.1	1225.9	298.4	126.1	0.3	16.8	215.5	0	2	31	0.5	13.8	55	0	0	0	0	14.2	0	0.2	0	4.3	0	0	14.5	1.7	1.6	42	17.8	13.3
Prupe.1G227100.3	2	1.1	0.3	0.8	4.5	0.7	1.1	1.9	2	0.2	1.3	0.2	2.2	2.6	2.6	0.3	0.6	0.2	0.2	0.1	10.2	7.9	0.1	0	22.2	0.2	2	0.5	0.1	0	0.7	0.4	5.5	0	0	0.6	0.7	0	0.1	1.5	0.4	0.5	0	0	0.4
Prupe.1G228900.5	0	0.8	0.1	0.3	1.6	0	1.8	4.8	0.4	0	0	0	0.1	1.7	0	0	0	0	0.7	1.4	1.1	0.5	3.5	0.8	0.2	4.1	0.9	0	0.6	0.3	0	2.4	0.1	0	1.2	0	0.1	0	0.3	0.3	0.5	0	2.3	2.2	0
Prupe.1G229100.2	1.9	1.4	3.3	3.7	1.7	1.3	2.6	2.8	1.7	1.2	0.5	0.2	2.6	1.9	1.3	0.6	0.8	1.8	3.4	0.4	0.5	2	1.2	8.8	1.3	2.9	0.6	0	0	0	0.8	0	0	0	0.9	0	0	0	0	0	0	0	0	0	0
Prupe.1G229500.1	31.6	21.6	29.2	13.8	11.5	12.9	13.1	15.2	29.4	4	5.4	1.5	10.3	13.3	29.6	5.6	4.9	9.3	5.7	5.7	6.9	7	14.4	19.6	8.5	27.8	10.7	4.6	1	10.3	3.2	3.1	1.6	2.8	4.2	6.9	3.8	0.8	6	2.8	8.8	7.7	9	12.1	12.4
Prupe.1G229500.2	1.8	2.3	0.7	0.6	2.7	1.3	1.3	1.7	2.7	1	1.3	0.5	1.4	1.4	6.1	1.7	0.4	1.1	3.7	5.7	6.3	6.7	10.6	11.7	5.7	14.6	9.1	2	4	9.7	0.4	2.4	12.1	1	3	15.2	2.9	0.6	1.6	0.2	0	0	0	0	0
Prupe.1G229500.3	1.9	3.2	3.6	0.4	3.5	1.2	0.5	4	1.7	0	0	0	0.9	4.6	2.1	0	0.1	0.1	1.8	2.2	1.6	1.2	4	8.8	2.4	10.3	4.3	0	0.2	0.2	0	0	0	0.3	0	0.2	0	0	0	0.5	0.4	0.4	0.8	0.3	2.1
Prupe.1G229500.5	1.8	6.9	1.2	0	2.5	1.9	0.9	8.4	3	0.1	1	0	0	7.9	0.8	0	1.3	0.3	0.5	0.4	0.1	0.4	0.4	0.5	0.5	1.1	0.3	0	0	0	0.9	0	0	0	0.5	0	0	0	0.8	0.1	0.4	1	0.4	0.2	3.3
Prupe.1G230200.1	29	29.9	29.7	15.8	29.7	33.6	25.3	27.3	30.5	21.2	43.5	21.8	12.9	33.6	23.1	18.6	36.5	20.1	0	0	0	0.6	5.2	4.8	1.9	12.1	2.2	15.8	18.7	52.9	36.1	77.2	19.5	25.5	65.5	25.2	11.9	19.9	45.7	11.8	14.7	14.8	2.6	2.9	3.7
Prupe.1G230500.1	17	4.6	6.2	15.2	4.9	3.4	9.6	4	10.4	42.2	6.1	28.2	12.7	4.4	13	24.5	6.3	21.4	1.2	1	0.7	1.7	33.8	23.1	11.6	32.8	14.3	108.1	145.3	111.9	136.5	233.8	41.1	148.2	188.8	48.9	77.6	211.1	96	13.9	15.9	22.7	22	8.1	13.1
Prupe.1G230800.1	137.3	74.9	138.6	16.4	48.7	33.8	36.7	48.8	104.7	374.6	71.5	392.3	30.5	62.1	85	173.5	76.5	226.8	25.6	26.8	18	4.9	30.6	7.9	17.7	42.2	8.5	186	2.9	3.9	20.1	2.9	4.6	12.9	5.3	3.4	172.8	11.5	3.2	164	201.5	319.5	56.8	55.3	142.3
Prupe.1G230900.1	68.7	3	21.5	0.7	5.3	13.3	10.9	4.6	72	180.7	6.7	205.2	4.8	16	72.6	206.9	11.8	190.6	0	0	0	0.1	0	0	0	0	0	0.1	0.7	0.1	0.9	0.2	0	0	0	0	0.1	0.3	0.1	2.2	0.9	1.8	0.3	0.3	1.6
Prupe.1G231000.1	3.9	3	2.6	10.6	2.6	2	4.9	2.5	1.8	12.1	2.2	6.1	9.3	1.8	1.6	3	2.1	1.4	0.2	0.2	0.3	0.4	7.4	4.7	1.8	6	2.9	0	0.3	0.4	0.5	1.1	0	0.3	0.2	0.5	0.2	0.3	0.1	13.2	13.8	18	16.9	6.5	9.3
Prupe.1G231100.1	0	0.2	0	0.2	0.3	0	0.1	0.1	0.1	0	0	0	0.2	0.2	0.1	0	0	0	0	0.1	0.1	0	0	0	0	0	0	0.9	5.9	3.4	0.9	7.3	0.3	1.8	3.9	0.5	1	1.6	1.6	0.7	0.3	0.1	0	0.3	0.1
Prupe.1G231300.1	114.8	71.6	120.1	13.8	38.8	31	30.8	37.3	88.3	356.4	64.7	391	26.4	54.1	69	161.9	68.5	199.9	2.2	2.3	1.6	0.4	1.8	0.5	1.5	2.7	0.5	0.6	0.6	0.7	0.9	0.8	0	0.1	0.6	0.3	0.3	0	0.1	57.1	67.5	99.6	18.9	19.3	48.3
Prupe.1G231400.1	278	11.5	86.2	2.2	15.8	35.6	41.4	16.2	237.4	770.1	26.6	810.9	15.5	47.1	261.3	859.7	58.3	968.1	0	0	0	0	0.1	0	0	0	0	0.2	0.8	0	0.6	0.1	0	0.5	0.4	0	0	0.4	0	12.5	5.4	15.4	2.1	1.5	6.8
Prupe.1G231700.1	0	0	0	0.3	0	0	0	0.2	0	0	0	0	0	0	0	0	0	0	0	0	0.4	0	0	0	0.3	0.1	0	0	0	0	0	0	0	0	0	0	0	0	0	0	4.1	0	4.7	0	0
Prupe.1G231700.8	0	0.1	0	0	0	0	0	0	0	0	0	0	0	0	0	0	0	0	0	0.8	3.1	10.2	7.4	10.1	10.5	17.3	12.4	0	0.4	0.6	0	0.8	0.8	1.1	0.3	0.9	1.6	0	0.7	0	1.9	0.8	0	5	0
Prupe.1G232200.1	3.2	62.2	27.7	7.7	58.1	12	4.6	46.9	9.8	9.5	88	13.5	5.4	37.7	3.8	9.8	51.5	7.5	0.5	18.6	1.2	6.3	4.3	1.4	3.2	0.9	3.1	376.1	723.7	168.6	1066.8	316.3	186.4	727.9	507.4	167.3	106.2	958.1	185.9	8	7.4	6.3	3	4.5	10.5
Prupe.1G232500.1	52.7	48.2	45.6	12.7	59.7	31	22.3	23.6	35.4	36.8	47.8	47.4	19.3	37.4	33.7	38.7	33.6	41.5	1.2	0.2	0.6	0.7	0	0.1	0.2	0	0.2	1.9	0.1	0.6	1.2	0.2	1.2	0.3	0	1.1	2.9	0.9	0.1	0.9	0.2	0.2	3.6	0.3	0.3
Prupe.1G232700.4	11.1	7	13.1	4.5	0.1	0.5	2.7	1.8	4.7	14.4	4.8	12.7	2	1	7.4	11.6	4.5	14.2	12.4	2	3.7	2.9	15.1	13.1	10.7	20.7	6	7.4	2.6	5.4	0.7	0.6	3.9	0.4	0.9	1.6	5.3	0.8	3.5	8.1	6.5	7.4	3.9	7.3	8.9
Prupe.1G233000.1	4.1	6.2	8.6	15.3	8.6	9.9	7.9	14.8	6.9	2.4	7.6	2.1	14.2	7.8	2.2	2.3	7.1	3.5	7	7.3	6.2	5.5	4.7	2.3	7.3	7.7	4.2	54.6	5.2	5.5	0.9	7.3	6.8	0.6	5.3	2.5	52.2	2.4	7.9	25.9	6.2	8.6	11	4.6	8.4
Prupe.1G233400.1	6.8	25.1	8.8	40.7	22.9	17.6	20.2	26.7	5.5	3.8	35.3	2.1	52.4	28.6	8.4	4.9	41.9	3.3	40.6	22.3	26	53.7	29.2	16.3	53.7	27.2	26.9	35.9	43.3	32.9	20.1	42	25.8	25.3	40.2	18.9	55.1	32.5	26.1	28	47.4	25.4	110.3	51	24.9
Prupe.1G233600.1	4.8	4.5	5.6	5.9	3.9	3.2	4.3	3.1	2.5	12.9	7.1	10.7	5	2.7	3.6	9.5	6.7	8.9	4	1.4	2.4	3.4	2.4	2.2	2.5	2.2	2.9	84.7	2.5	5.3	18.5	10.1	8.3	7.6	7.5	5.3	38	5.2	3.3	10.3	4.3	0.8	2	2.7	1.8
Prupe.1G234000.2	0.5	0	0.4	0.4	0.6	0	0.1	0.3	0.1	0.1	0	0	2.7	0.3	0.5	0.1	0.2	0.3	5.7	5	7.3	6.5	4	9.7	8.8	3.4	6.7	1.4	1.1	1.8	0	0	4.2	0	2.1	0.4	2.7	0	1.4	199.6	363.3	408.8	400.2	404.7	363.2
Prupe.1G234000.3	21.6	9.3	0	62.7	147.5	15.3	49.4	35.8	18	0	18.7	0.5	200.3	75.2	112.3	0.8	118.1	0	1.1	0.5	0	1	0	0.3	1.1	0.4	0	0.5	0	0.3	0	1	0	0	0.2	0.6	2.7	0	0.7	283	600.3	514	502.7	605.7	618.9
Prupe.1G234200.1	0	0.6	0.4	0	0	0	0	0.2	0	0	0	0	1	0	0	0	0.1	0.1	2.8	6.3	3.9	3.2	3	3.8	3.7	2	3.1	1.9	0.6	5.9	1.2	1.4	1.5	2.2	2.3	3.8	2	0.3	1.8	0.8	6.1	2.6	1.4	5.7	5.3
Prupe.1G234300.1	24.6	34.4	27.3	25.2	32.9	25.8	30.2	47.9	31.3	19.7	7	11.4	23.7	12.1	20.6	8.9	11.8	10.5	0	0	0	0	0	0	0	0	0	45	6.1	4.8	1.4	2.3	25.4	0.7	15.9	49.3	24.5	42.8	19.2	17.7	17.6	13.4	8.3	18.9	12.7
Prupe.1G234400.1	2.1	2.8	3.7	1.6	1.4	0.4	0.6	1.6	1.3	0.9	0.7	0.5	2.3	1.9	1.9	1.6	0.2	1.5	6	8	6.3	6.1	7.9	6.4	9	12.8	8	0.3	1.5	3.1	0.6	2.5	0.9	0.4	1.3	1.1	5.5	1.6	0.2	6.1	1.9	6.5	6	3	28.4
Prupe.1G234500.2	3.6	0.7	2.3	2.2	0	0	5.2	0	1.5	2.7	0.8	0.7	2.2	0.5	1.8	3	2.5	3.5	5.2	1.1	3	4.1	4.2	9.4	7.2	6	8.1	0.3	0	0	0	0.4	0.3	0	0	0	0.9	0	0	0	0	0	0	0	0
Prupe.1G234500.6	1.4	1.2	1.6	0.6	0.2	0.8	0	2.4	3.9	0.5	0.3	0.4	0.7	1.4	1.2	0.4	0.1	0.4	0	0	0	0	0	0.2	0	0	0.3	0.1	0.4	0.6	0	0	0	0	0	0	0	0	0.3	0	0.5	0	0.6	0.6	1
Prupe.1G234800.1	68.4	45.9	88.6	72.1	47.6	54.6	70.5	58.4	75.9	93.3	52.2	98.1	66.5	49	63.1	82.7	58.4	81.5	65.7	52.8	68.6	39.1	50.8	49.9	46.8	44.9	39.6	49.7	9.6	36	1.4	25.1	44.7	5	24.7	41.1	54.2	0	35.3	52.3	50.9	58.7	58.2	52.5	55.6
Prupe.1G234800.2	2.6	1.7	5.7	5.7	4.4	7.8	3.7	3.6	8.5	3.3	1.3	1.5	2.7	5.4	10.4	2.3	0.4	2.5	1.7	1.3	1.6	1.9	0	1.4	1.1	2.4	3	0	0.8	0	8.7	0	0	4	0.5	0.4	0.3	20.6	0.7	0	2.2	0	0.9	0	0
Prupe.1G235100.1	12.3	14.4	17	25.2	10	7.4	18.1	5.4	13.1	10.5	19.8	12.9	18.2	8.5	6.2	9.6	21.5	11.7	15.5	17	17.1	17.7	13.8	12.9	17.2	14.1	13.5	32.8	17.6	15.9	4	14	19.2	10.4	8.1	15.4	25.2	1.9	18.1	3.7	14.7	18.5	27.6	20.5	19
Prupe.1G235100.2	3.7	0.4	4.4	1	1.3	6	2.9	5.3	3.2	4.4	3.2	2.4	3.3	1.9	4.6	4.9	4.1	3.2	2.9	3.1	2.4	2.7	2.9	2.1	5.4	2.1	4.1	1.5	0.7	0.8	2	0.6	1.1	1.9	1	0	1.6	2.3	0	5.1	1.5	0.6	1	3.2	0
Prupe.1G235300.1	0.8	1.8	1	26.9	7.5	3.6	19.4	3.2	0.5	0.2	5.9	0.1	18.7	4.5	0.6	1	4.6	0.5	11.5	10	11.8	10.3	7.9	2.7	15.9	7.1	12	5.7	1	2.5	0.6	2.7	15	1.5	2.3	9.1	7.8	0.9	0.8	3.6	2.9	1.8	6.8	6.4	3.1
Prupe.1G235600.1	1.8	3.5	0.9	36	10.6	4.3	25	5.5	0.4	0.2	10	0.3	28.1	5.8	0.9	1	8.2	0.6	20.6	22.4	26.3	22.5	18.6	5.7	36.8	16.2	26.1	17.6	18	7.2	9.6	11.2	27.8	7	18.1	21.4	21.6	6.3	13.9	11.5	9.1	5.6	24	16.3	6.9
Prupe.1G236500.1	1.1	14.5	1.3	0.6	10.7	3.5	1.2	6.2	1.6	1.2	9.6	1.2	0.8	6	1.8	1.6	6	2.2	0.1	1.7	0.2	0.1	0.2	0.2	0.1	0.2	0.2	0.1	0.9	0.9	0.3	3.8	0	1.8	1.4	0.1	0.2	0.7	1.5	9.6	10.3	10.5	4.7	4.5	4.4
Prupe.1G236600.1	1.5	4.6	2	3.2	3.3	6.9	3	6.3	5	5.9	6	4.2	4	3.3	4.2	1.9	4.9	2.4	0.1	1.3	0.1	0	0.7	0.3	0.2	1.1	0.3	1.1	3.6	0.8	1.5	4.5	0.2	0.7	4.2	0.3	1.4	2.7	2.1	0.2	0.5	0.6	0.7	0.4	0.6
Prupe.1G236700.1	0.1	6.6	0.1	1	9.9	2.1	1	4.6	0.2	0	5.6	0	0.1	10.6	0.4	0.1	3.9	0.1	0.1	0	0	0.2	0	0	0	0	0	2.4	22.3	20.2	21	14.8	4.6	25.7	15.1	4.3	1.2	14.7	28.6	7.1	20.8	3.2	0.8	11.4	3.9
Prupe.1G237100.1	5.6	87.5	7	1.4	41.8	6.9	5.1	63.6	10.2	5.9	160.4	5.8	3.1	96.1	10.7	5.5	139.7	10.4	1	11.3	4.7	0.1	4.3	0.6	0.2	5.3	0.4	4.6	114	40.7	29.1	81.3	2	29.6	117.9	2.3	2.8	129.6	52.1	0.6	0.7	0.2	0.1	0.9	0
Prupe.1G237200.1	1.1	1.1	0.4	0.3	0.3	0.7	0.3	0.4	0.8	2.4	1.5	3.4	0.2	0.6	0.9	3.1	2.7	2.5	0.3	2.8	1.3	0.3	2.9	0.3	0.3	9	0.6	5.6	34.9	18.7	9.7	32.2	9.6	33.9	34.6	13	6.5	31.2	23.7	0.4	0.8	0.1	0	0.3	0.1
Prupe.1G237700.1	0.9	0.2	0.7	3.8	0.2	4.2	1.2	0.2	1.1	0.5	0.1	0.4	0.9	0.3	1.7	0.3	0.2	0.5	0.2	0.2	0.1	0	0	0.1	0.1	0	0	0.2	0.3	0.1	0.3	0.2	0	0	0.1	0	0	0	0	1.5	0.2	0.5	0.4	0.7	0.5
Prupe.1G237800.1	2.1	5.6	2.1	4.6	8.1	2.3	2.7	8.1	1.7	16	50.7	26.6	97.4	16.2	3.6	12.4	27	7.5	2.8	4.2	2.3	5.1	5.7	10.1	14.3	1.5	5.6	4.6	5.9	4.9	6.1	3.8	4.5	4.8	6.8	6.7	3.9	1.7	10.5	14.7	5.9	47	3.1	10.1	20
Prupe.1G238400.2	1.1	0.2	1.1	1.9	0	0.8	0.7	0.2	2.5	1.4	0.1	1.4	0	0	1	0.9	0	1.6	3.3	0	1.9	0.7	0	2	1.4	0.3	2.8	2.3	2.6	0.6	1.8	0.8	2	0.5	0	3.1	0.2	2.1	0.8	1.4	0.5	3.3	0.7	1.8	4.1
Prupe.1G238500.1	28.3	8.3	18.4	7.4	10.7	12.6	10.6	10.1	22.2	62.9	9.8	40.5	3.9	9.7	28.4	44.1	5.6	48.8	13.4	8.4	13	10.9	6.5	11.8	8.8	6.5	10.1	21.2	4.2	9.8	1.7	10.2	10.5	6.4	6.5	17.5	17.2	6.7	12	10.2	9.4	5.4	6.5	6.8	6.1
Prupe.1G238500.2	5.3	3.1	5.3	1.7	4.3	8.5	4.9	2.1	7.4	42.5	7.6	49.2	2.8	3.3	6.8	31.1	7.1	38.5	5.3	0.9	4.2	0.1	0	0.9	0	0	0.3	5.5	2.4	2.3	8.9	0.6	4.9	11.2	4.1	9.6	5.1	3.5	3.3	11.7	6.7	7.3	6.8	6	3.5
Prupe.1G238700.1	0.2	0.4	0	0	0.3	0.5	0.2	0.2	0.1	0	0.1	0	0	0	0	0.1	0.2	0	1	0	0.1	10.2	0	1.2	1.6	0.7	1.1	1.4	0.6	0	0.4	0.9	2.2	1.1	1.5	2.5	0.8	0	0.6	0	0	0	0	0	0
Prupe.1G238700.2	0	0	0	0.1	0.1	0	0.2	0.2	0	0	0	0	0	0	0	0	0	0	14.2	2.9	2.6	14.4	2.5	1.2	1.6	1.3	1.7	0.6	0.2	1.7	0	0.4	1.8	0.8	0.4	1.3	3.1	4.5	1.2	2.7	5.1	5.8	3	3.3	3.4
Prupe.1G238700.5	3.6	2.3	2.6	5	2.5	4.1	3.9	2.3	3.9	1.5	1.9	0.6	3.4	2	2.8	1.3	1.9	2	2.3	1.2	1.5	0.6	0.6	0.7	0.3	0.6	0.3	3	1.2	1	0	2.6	1.1	1.1	2.5	0.7	3.9	0.2	0.6	1.9	0.8	2.2	3.7	3.1	3.9
Prupe.1G238800.1	0.6	0.8	0	3.3	2	0.9	2.1	24.3	0.2	0	2.2	0	6.2	7.8	0	0	6.8	0	2.1	83.2	3.7	8.3	32.7	1.7	14.8	103.9	14.5	2.3	21.1	0.5	1.7	101.3	0	0	53.2	0	0.5	5.5	0.8	135.9	11.1	82.4	114.7	31.3	206.3
Prupe.1G239100.1	15.6	11.6	14	11.6	9.3	14.4	15.3	8.9	22.4	3.6	12.3	4.4	9.4	9.7	11.3	9.9	7.5	12.6	53.6	22.4	33.8	71.1	57.7	30.9	48.1	57.2	40.8	67	30.7	22.2	16	16.7	17.5	26.9	17.6	24.1	74.3	21.6	16.9	21.5	31.9	17.1	11	10.4	9.7
Prupe.1G239200.1	3.9	5.2	6	19.8	10.5	8.2	12.6	8	6	3.9	4.5	2.8	14.2	7.5	5.6	4.5	6	5	29.9	27.8	22.8	41.5	38.2	26	37.8	26.9	30.1	6.1	0.4	0.5	0	0.5	4.1	0	1	3.8	4.6	0.4	1	4.4	4.7	4.7	7.1	7.6	12.5
Prupe.1G239300.1	47.7	102.9	44.7	61.2	51	42.9	60.8	66.2	37.4	28.4	137	22.6	57.4	73.6	39.8	34.5	125	28.5	25.7	23.8	25.3	37.5	34.2	22.7	42.9	40.3	24.1	180.9	262.3	96	231.8	139.5	87.1	210.7	176.4	76.2	157.7	153.4	103.1	75.5	117.6	97.5	156.4	101	98.8
Prupe.1G239400.2	4.1	2.9	7.9	3.7	2.5	2.6	3.8	1.7	5	5	1.6	5.3	3.8	1.7	2.9	6.9	1.3	6.8	5.6	2.7	6	4.4	4.5	7.5	3.7	3.2	5.1	0.7	0.4	4.6	0	0.6	3	0.3	0.6	1.7	1.5	0	0.8	1.8	2.2	3.9	1.6	1.5	4.4
Prupe.1G239500.1	1.2	0.4	0.5	0.2	0.5	0.6	0.5	0.7	2.7	12.6	0.9	10.6	0	0.2	0.7	9	0.5	12.9	0.6	0.1	0.2	0.2	0	0.1	0	0	0	9.8	2.5	1.7	0.9	2.9	3.1	0.3	2.4	3.5	5.3	1.8	1.7	0.2	0.1	0.1	7.8	0	0
Prupe.1G239600.1	76.6	113.9	58.5	282.5	129	97.7	119.5	86.8	28.7	87.8	234.7	68.8	315.1	113.6	64.5	74	420.5	58.1	122.5	31.6	42.5	142	43.2	36.7	171.6	28.8	45.5	294.9	165.3	103	263.3	133.6	228	380.2	96.1	151.1	306.7	161.2	129.2	113.7	92.5	63.5	156.1	64.1	45.6
Prupe.1G239800.2	11.7	7.1	5.2	7.4	10.5	6.3	18.5	14.7	19.2	11.3	12.6	11.2	6.9	9.6	15	12.8	15.1	10.7	3.1	5.8	5.4	9.4	7	6.4	8	4	8.1	13.5	1.7	2.1	0.6	2.9	0.8	0	3.1	7.4	16	3.3	2.2	3.6	6.5	6.6	5	3.8	2.9
Prupe.1G239800.3	0	0	0	0	0	1.8	1	0	0	0.3	3	0	0	0	0	0.3	7.2	1.3	0.2	0.4	0	0	0	0	0	0	0	2	5.3	0.6	0.3	1	10.8	14.1	1.7	0.6	0	0.7	8.3	26.6	1.9	9.1	7.2	1.5	2
Prupe.1G239800.5	0.6	0.8	0.1	1	0.5	5.1	1.3	0.3	0.8	1.1	0	1.9	0.5	1.6	1.4	0	0.1	0	5.3	4.4	6	0.3	0	0.1	0	0.2	0.4	1.2	4.7	1.8	14.9	4.8	0	0.7	3	0.2	1.9	0.8	1.6	0	1.3	0.3	0	0.7	0.1
Prupe.1G239800.6	46.7	37.9	38.3	32.8	56.8	47.2	44.7	47.8	59.7	19.8	10.4	17.2	35.8	48.9	58.4	14.2	16.6	15.5	11	5.3	8.6	14.6	10.4	13.8	11.2	12.3	10.5	7.1	1.6	11.1	1.8	2.5	2.1	0.1	1.8	5.6	7.9	0.4	4.7	21	17.4	21.4	20.5	16.2	23.1
Prupe.1G239900.1	8.6	63.6	65.6	97.4	70.7	47.3	44.9	66.9	5.2	1.9	58.2	1.5	40.8	74	11.1	3.2	98.4	1.3	74.5	36.4	116.1	42	71.3	21	81.7	69.4	24.7	20.9	5.3	21	0.5	5	7.2	0.4	9.3	7.7	26	2.6	32	8.3	63.9	11.5	69.7	114.8	15.1
Prupe.1G239900.2	1.5	30.2	28.1	46.6	34.6	63.4	21.6	33.2	1.5	2.4	200.7	3.5	19.2	29.8	2.1	8.1	248.8	5.1	28.8	24.4	76.1	2.8	7.3	0.3	3	0.6	0.4	20.4	11.5	38.3	36.9	28.7	16.5	15.2	19.9	12.2	42.7	24.3	47.2	20.2	109.9	24.9	79.8	144.9	25.7
Prupe.1G240200.4	12.8	17.2	6.1	6.5	15.8	4.4	11.7	22.5	10.9	4.8	9.3	4.8	15	20	13.5	6.2	13.6	5	5.9	11.2	6.8	10	12.2	7.4	11.2	11.9	11.1	3.6	3.7	1	6.7	2.2	10	0.2	12.9	5.5	2.3	1.8	7.1	32.4	22.5	30.5	13.5	19.5	34.7
Prupe.1G240200.5	0	0	0	0	0	0	0	0	0	0.3	0	0	0	0	0	0	0	0	2.7	3.5	5.5	6.2	8.4	7.3	3.1	16.5	6.6	22.3	2.7	8.5	0.9	17	30.5	6.4	6.8	19.7	8.7	2.4	4.4	0	0	0	0	0	1.2
Prupe.1G240400.1	13.8	23.8	17	37	21.8	24.8	35.5	25.1	11.5	3.4	25.2	3.2	39.5	23	12.2	5.6	33.3	5	31.9	44.1	30.3	33.2	37.4	21.7	57.2	49.9	33.1	30.6	19.1	19.8	19.3	27.6	17.8	19.2	26.4	16.9	28.2	9	24.4	47.3	36.8	34	66.4	51.2	55.5
Prupe.1G240800.1	3.4	6.5	3.8	1.7	6.7	5.4	3.2	8.8	3.5	3.9	3.5	4.2	3.1	5.3	4.1	5.9	5.6	7	4	5.1	6.1	2.8	2.3	8	1.9	1.6	6.6	2.5	4.7	9	2.1	6.7	8.8	3.1	4.1	7.4	2.4	2.7	10.2	2.1	7.4	7.5	1.1	9.8	5.7
Prupe.1G240900.1	0	0	0	0	0.1	0.1	0.5	0.2	0	0	0.2	0	0.4	0.6	0	0	0.1	0	0.2	0.1	0.2	0.2	0.2	0.2	0.4	2.2	0.3	0.7	0	0	0.4	0.1	0	0.1	0	0	0.2	0	0	0.1	0	0.4	4	0	0.2
Prupe.1G241400.1	2	6.9	3.6	13.7	5.7	3.3	7.6	5	1.8	1.4	6.8	0.8	12	6.1	1.3	1	6.6	0.8	5.3	2.7	3.1	4.7	1.4	2.3	4.4	2.4	3	7	2.7	5.1	3.8	3	3.6	2.7	3	3.7	9.7	2.8	3.1	10.4	4.5	4.6	17.4	5.2	4.9
Prupe.1G241500.1	0.6	4.4	1.2	16.3	2.3	1.9	5.5	2	0.3	0.2	4.2	0.3	13	2.8	0.2	0.3	5	0.3	1.9	0.3	0.4	2.1	0.1	0.6	1.5	0.4	0.4	3.3	1.7	2.8	1.3	2.1	1.6	0.2	1.9	2.5	5.9	1.8	1.4	4.6	1.1	0.8	15.7	1.2	1.2
Prupe.1G241700.1	0	0	0	0	0.1	0.1	0	0.1	0	0	0	0.1	0.1	0	0	0	0	0	0.1	0.1	0	0.1	0.1	0.1	0	0	0.1	0	0.2	0.1	0.2	2.2	0	0.5	0.3	0	0.9	0.6	0	0.3	0.2	0.2	21.2	0.1	0.3
Prupe.1G241800.2	59	126.7	76.1	22.4	86.1	71	49.9	114.1	57.6	75.9	125.7	68.7	22.2	83.1	77.3	95.8	80.3	85.4	50.7	33.3	30.9	83.3	42.5	59.9	27	48.3	40.8	469	68.9	31.8	24.8	82	55.8	63.7	57.6	53.9	293	68.3	34.3	174	51.5	25.7	48.6	41.1	34.4
Prupe.1G242100.3	0.3	0.2	0.2	0	0.2	0.1	0.2	0.2	1.4	0	0	0	0	0.1	0.2	0	0	0	0.4	3.4	1.3	2.1	2.7	0.4	1.1	12.9	2.6	0	0	0	0	0	0	0	0	0	0	0	0	0	0	0	1.4	0	0
Prupe.1G242200.1	22.1	14.2	18.7	8.6	12.8	7.2	9.5	11.8	15.2	6.4	6.8	5.5	11.4	9.9	19.6	6.4	4.8	10.7	22.7	22.1	14.9	23.8	33	40.3	25.4	47.4	31.6	3.3	10.8	4.3	0	10.2	2.2	1.7	2.4	8.5	9.9	2.9	3.5	18.7	11.5	17.9	10.2	11.1	13.5
Prupe.1G242200.2	17.6	13.3	18.9	13.3	22.4	32.6	18.1	25.4	29.1	31.8	18.3	41.9	14.6	24.3	23	33.2	22.4	31.8	7.9	11.1	15.4	2.1	7.6	0	2.7	0	0.6	14.4	2.2	9.9	7.6	2.3	10.8	6.1	10.4	5	7.3	1.6	10.6	53.3	35.5	56	28.3	31	47.2
Prupe.1G242300.1	80	5.4	37.3	2	3.4	33.8	5.5	2.9	67.8	38	17.9	61.9	2.4	7.7	94.8	63.9	5.2	89.8	2	1.4	5.8	0.7	0.4	1.9	0.7	1.1	1.2	1.1	3	39.2	7.3	1.5	48.1	4.2	1.6	111.4	1.1	3	16.7	12.8	7.4	12.2	12.6	2.6	4.7
Prupe.1G242400.1	48.4	16.8	10.5	9.1	16.1	15.5	15.8	9.7	26.5	58.1	48.7	61.3	8.4	20.2	54.9	31.1	14	34.9	3	1.4	0.7	0.7	0.6	0.9	0.1	0.5	0.2	0.1	0.1	0	1.2	0.5	0	0	0	0	0	0	0	3.8	1.1	5.3	5.4	1.3	2.4
Prupe.1G242500.2	0.3	0.7	0	0	0	0	0	0	0	0	0.2	0	0.5	5.2	0	0	0.2	0	0.1	0.5	0	0	0.3	0.2	0	0	0	0	1	0.7	0.5	0.7	1.7	1	0.9	0.9	0.9	0	1.2	0.2	0	0	0	0	1.3
Prupe.1G242800.1	26.7	16.5	25.4	10.1	13.1	18.7	13.2	15.2	28.7	55.4	12.8	53.7	10.4	14.5	32.1	42.5	11.9	50.1	20.9	24.2	33.8	19.4	16.8	21.1	17	25.4	19.9	9	4.3	19.3	7.3	8	9	5.9	10.9	12.3	9.7	8.1	16.6	23.4	13.9	23	12.1	13.6	28.8
Prupe.1G243000.3	10	32.8	50.5	58.1	45.5	70.7	56	36	51.2	40.9	43	51.4	52.3	35	52.8	43.8	50.4	38.6	22.6	21.7	27.8	7.9	12.4	0.5	4.3	0	7	22.6	16.4	6.8	4.2	18	32.8	24.3	11.8	38.3	24	9.3	30	24.8	36.1	25.6	49.2	35.4	34.4
Prupe.1G243100.1	9.5	18.8	12.7	21.6	14.2	16.6	16.5	11.1	11.1	48.6	20.8	41.2	20.8	10.6	13.3	27.6	28.7	16.8	24.2	40.6	15.9	37.4	61.6	19.8	50.2	40.9	31.1	33.8	102.9	38.5	90.4	156.1	25	41.3	92.1	24.5	26.6	124.4	61.7	74.7	17.4	25.6	48.6	22.5	54.6
Prupe.1G243700.1	18.7	9.9	15.5	16.7	9.4	21.6	13.8	8.3	22	19.1	5.6	25.1	11.5	8.7	14.4	18.6	7.9	26.2	13.8	22.8	18.3	4.2	21.5	8.8	6.1	21	7.3	12.8	5.7	13	10.2	4.2	6.8	9.3	5	9.8	14.7	4.8	12.5	6.6	6.6	10.9	18.2	5.2	10.7
Prupe.1G244000.1	13	15.7	16	16.7	17.6	14.1	17.3	22.8	16.7	2.6	5.4	3.1	17.5	19.8	16	2.6	6.9	2.7	16.8	18.4	12.5	15.8	19.9	17	19.2	28.9	19.4	13.7	4.8	4.7	2.7	5	4	3.5	3	4	10.3	1.4	3.2	68.2	10.4	21.2	22.7	11.8	34.2
Prupe.1G244100.1	13.7	4.8	14.6	11.2	8.9	22.5	14.9	8.4	22.9	8.5	4.2	8.7	7.6	3.4	23.2	8.5	4.9	11.2	8.5	4.6	9.3	0	2.4	0	0	0	0	2.6	0.7	6.2	0.6	1.9	5.6	3.1	1.5	2.3	3.8	0.4	1.6	0.3	0.6	6.9	5.7	1.1	2.6
Prupe.1G244100.4	17.2	19.8	11.5	7.7	19.5	3.8	6.6	13.8	8.5	0.1	0.1	0.1	16.3	24	12.3	0.2	0.2	0.3	13.1	12.1	10.3	31.9	15.2	35.6	24.7	17.9	35.1	0.5	0.1	0.1	0.1	0.1	0.8	0	0.3	0.7	0.2	0	0.5	17.1	28.7	27.5	13.8	19.9	25.5
Prupe.1G244200.1	0.8	0.9	0.9	1.6	0.6	0.6	1.3	0.3	0.8	0.2	0.2	0.2	1.9	0.6	0.9	0.3	0.4	0.4	4	0.3	0.5	20.9	0.8	0.8	2.1	1.2	1	2.8	0.6	0.1	0	0.2	0	0.1	0.1	0.1	1.9	0	0.1	0.5	0.1	0	0.6	0	0
Prupe.1G244300.1	0.8	0.8	0.7	1.4	0.4	1	1.1	0.3	1	0.4	0.3	0.2	2.1	0.6	0.7	0.3	0.5	0.6	8.6	1.3	1.3	28.1	1.8	1.1	2.4	1.3	1.7	2	0.1	0.6	2.8	0.1	0.6	0.6	0.7	0.9	3.7	0.1	0.7	0.5	0.2	0.1	0.9	0.1	0.1
Prupe.1G244500.1	0	0	0	0	0	0.1	0	0	0.1	0	0	0	0.1	0	0.1	0.1	0	0	0.6	2.9	1.3	0.4	1.4	4.7	1.2	5.2	2.2	0.3	0	0.2	0.1	0.2	0.5	0.4	0	0.2	0.7	0.2	0.2	4.2	0.3	4.7	1.2	0.4	3
Prupe.1G244500.2	8.5	0.4	1.4	0.4	0.6	2.8	1.4	0.7	10.6	2.8	0.1	2.8	1.3	0.6	12.5	1.5	0.1	2.1	1.3	6.6	2.4	1.3	3.8	14.8	3.9	7.3	5.7	0.9	0.1	2	0.5	0.8	2.7	0.5	0.4	1.4	1.1	0	0.7	38.8	1.7	48.3	7.3	2	33.9
Prupe.1G244500.3	65.1	12.4	40.2	10.9	11.8	79.5	27	19.6	98.1	162.4	32.8	160.7	17.9	11.3	86.5	113.6	49.4	116.7	4.4	69.2	10.9	9.6	26.7	8.4	15.9	72.4	14.5	104	87.9	116.7	72.6	98.6	81.8	58.4	70.9	58	83.9	74.8	145.9	126.5	18.1	95.1	65.1	22.5	123.3
Prupe.1G244500.4	0	0	0	0	0	0.1	0	0	0	0	0	0	0	0	0.2	0	0	0	1	6.8	2.1	1.5	3.9	17.5	2.5	12.2	5.4	0.7	1.3	1.5	1.2	3.9	1.4	0.3	2.4	1.4	2.2	0.7	1.5	8.6	0.7	11.5	3.4	1.4	13.2
Prupe.1G244800.2	7.5	2.5	13.6	5.7	2.3	4.8	4.5	2.1	5.9	10.2	3.6	8.6	4.5	2.7	5.5	7.4	2.4	7.3	1.2	0.8	1.1	1.1	0.9	2	0.7	0.8	1.9	6.6	3.9	4.2	1.8	6.4	5	4.3	2	7.2	6.8	4.2	7.4	0.6	5.9	2.9	6.7	5.6	4.7
Prupe.1G244900.1	4.8	4.9	1.6	3.6	6.2	2.2	0.3	0.3	0.2	9.2	5.4	10.3	6.1	4.4	3.7	0	0	0	0.6	0.8	0.7	1.3	0.8	1.3	1.9	0.7	0.9	2.4	3	2.1	8.2	4.8	5.8	7.7	5.7	7.3	7.2	4.5	6.4	3.8	3.6	8.8	0.5	7.2	8.5
Prupe.1G245400.1	18.5	3.5	12.1	1.8	0.7	4.6	16.6	4.3	64.8	205.7	12.3	244.1	7.9	1.5	34.1	160.1	8.8	197.3	0.3	17	3.4	1.1	6.7	2.5	3.4	14.8	4.3	11.7	7.7	20.6	15.1	23.8	12.3	18.7	33	31.7	9.6	10.5	31.7	1.6	0	0.3	1.7	0.1	0.5
Prupe.1G245500.1	19.5	7.6	12.1	2.7	4.4	7.7	7.4	10.1	13.7	7.4	19.4	9.5	1.3	8.1	12.1	20	21.6	31.7	0	0	0	0	0.3	0.1	0	0.3	0	0.2	0.8	0.3	1.9	1.2	0	0.1	0.5	0.2	0.2	0.4	0	0.4	0.5	0.1	0	0.2	0.2
Prupe.1G245600.1	6.4	7.8	5.2	8	6.3	6.7	5.5	4.9	2.6	22.7	18.4	16.1	8.4	6.3	3	13.4	14.3	7.6	2.1	0.5	0.6	4.1	0.7	1.3	1.6	0.4	2	7.6	2.6	2	1.8	9.9	1.9	0.3	6.3	1.3	9.8	2.7	3	7.9	1.6	1.2	17.1	1.8	1.6
Prupe.1G245900.1	0.1	0	0.2	0.2	0.1	0.3	0.3	0.2	0.2	0.1	0.1	0	0.3	0.2	0.2	0.1	0.4	0.2	0.3	0.3	0.2	0.2	0.2	0.1	0.2	0.5	0.2	1	0.1	0.1	0	0.2	0.1	0.1	0.5	0.1	1	0.5	0.2	6.6	0.4	0.9	3	1	2.4
Prupe.1G246000.1	20.9	13.7	36.6	17	13.5	19.2	12.5	11.1	19.4	33.8	48.6	41.8	13.9	15.6	11.8	61.5	50.2	71.7	9.1	9.6	8.2	3.6	3.3	3.8	5	8.5	6.8	695.2	53.9	156.3	72.5	44.5	134.2	31.9	35.7	145.6	408.8	76.5	161.6	147	10.4	9.4	23.3	29.6	14.3
Prupe.1G246100.3	2.4	2.9	8.8	3.1	4.8	16.2	4.1	7.5	5.3	1.3	8.4	0.9	4.8	6.6	4.2	2.4	6	1.6	10.5	22.1	12.9	6.8	12	10.6	11.1	25.7	14.4	12.8	33.9	17.1	9.2	66	11.6	9.1	39.3	19.1	24.2	46.2	11.3	41.7	8	22.3	45	7.9	27.6
Prupe.1G246200.1	0.1	0	0.1	4.8	0.2	0.1	1.1	0.2	0.7	0	0	0	4.9	0.1	0.7	0	0	0	0.9	0	1.8	1.5	0.2	0	1.2	0.4	0.5	1.2	0	0	0.3	0.2	1.2	0	0.4	0.4	5	0	0	0.2	0.5	0.2	0	0	0
Prupe.1G246300.1	12.8	6.8	10.7	7.5	4.9	7.2	9.9	6.2	10.9	7.4	4.4	6.5	5.9	5.8	9	6.3	6.6	7.1	6.1	6.3	8.4	6.2	3.9	8.4	6.1	6.9	6.9	3.9	1.8	4.2	0.7	5.9	2.2	0.9	0.6	5.2	8.8	1.1	3.7	6.1	3.4	7.2	12.4	1.9	2.3
Prupe.1G246400.1	1.3	3.6	1.8	19.5	5.5	1.9	9.8	3.8	0.9	0.7	5.6	0.6	15.5	3.4	1.3	1.2	5	1.1	13.1	6.4	9.2	10.2	4.6	2.6	15.2	4.1	8	3.3	2.3	2.9	1.3	3.3	7.8	0.8	3.7	5.2	6.6	1.7	4.4	4.3	4.8	2.8	9	6.5	3
Prupe.1G246500.1	0.2	0.4	0.1	1.9	0.1	0.1	1	0.2	0.3	0.7	0.3	0.3	2.3	0.1	0.1	0.5	0.5	0.2	0.8	0.4	0.8	0.3	0.1	0	0.5	0.3	0.3	0.5	0.1	0.1	0	0.6	0.1	0.6	0.8	0.7	1.4	0	0	2.2	0.3	0	7.8	0.2	0.1
Prupe.1G246700.1	3.4	7.7	2.5	45.1	8.9	6.8	16.3	5.4	3.3	1.3	11.6	1.1	32.7	7	3.2	1.3	12.1	1.1	7.4	3.7	5.9	8.1	4.3	4.9	11.3	2.1	6.6	6.8	7	3.8	4	8.1	5.8	4.1	8.7	3.3	16.9	4.4	2.1	4.8	10.2	4.2	8.3	6.9	5
Prupe.1G247200.1	4.9	1.9	5.5	4	4	3.7	3.3	2.3	3.6	2	1	1.8	3.1	4.6	4	2.4	2	3.3	9.1	16.6	9.7	13.7	10.1	8.6	9.8	7	12	6	0.7	5.8	0	2.6	14.6	0.9	1.1	11.9	16	0.9	11.3	6.4	8.8	15.5	7.1	9.8	6.1
Prupe.1G247400.4	0.4	0.2	0.3	0.1	0.6	0.1	0.2	0.2	0.4	0.2	0	0	0.4	0.5	1	0	0	0	0.4	0.5	0.7	0.7	0.1	0.7	0.3	0.8	0.9	0.2	0	0	0	0	0	0	0	0	0.2	0	0	0	0.3	3.2	0	0	0
Prupe.1G247500.1	2.2	2.3	2.4	7	1.4	1.9	7	1.6	0.9	1.1	2.4	0.6	7.5	1.4	0.9	1.8	3	1	2.6	3.4	4.5	1.1	0.1	1	1.3	0.2	1.7	8.8	5.3	7.4	4.2	8.8	13	10.9	8.5	10.7	14.5	10.3	7.4	2.1	2.3	1.3	8	5.2	2.5
Prupe.1G248200.1	0	0	0	0.1	0	0	0	0	0	0	0	0	0.1	0	0	0	0	0	0.1	0	0	0.2	0	0	0.3	0	0	0.4	0	0.4	0.2	0.1	0	0.4	0	0	0.5	0.4	0	0.6	0	0.1	3.6	0	0
Prupe.1G248400.1	29.9	35.6	37.2	29.1	33.7	59	20.4	47	30.6	35.5	40.8	39.2	22	30.7	34.6	45	19.4	39.8	50.1	34.8	46.7	57.3	52.5	48.7	54.3	84.9	56.9	33.8	11.7	39.4	11	22.7	31.5	16.1	20.1	29.9	41	15.4	21.5	105.9	20.5	64.7	35.2	20.2	85.8
Prupe.1G248600.1	8.4	10	7.1	14.2	11.9	8.1	14.3	11	6.5	3.7	12.5	2.5	14.4	17.2	6.9	3.7	18.1	3.9	11.4	6.7	9.4	9.7	7.6	7.4	12.2	7.3	8.8	7.1	4.4	6	3.5	6.4	6.9	4.4	3.9	8.5	8.4	2.3	6.8	4.4	8.5	8	7.5	9.5	9.2
Prupe.1G248900.1	3.6	0.4	2.3	0.8	0	2.9	1	1	6	0.7	0	0	0.7	0.3	2.7	0	0.3	4	0.7	1.5	2.5	3.7	1.7	3.5	4.2	6.2	4	0.3	0	0	0	0	0	0	0	0	0	0	0	0	1	0	0	0	1
Prupe.1G248900.2	7.8	2.6	10.1	3.6	5.1	5.6	2.3	4.9	16	1.7	3.5	0.5	1.8	5.7	14.9	2.3	4.9	7.8	1.7	6.7	6.1	1.1	9	8	4.9	13.6	3.7	16.4	6.2	6.7	21.7	6.1	14.3	24.3	24.1	11.9	2.3	24.9	31.5	0	4	0	1.4	4.7	4.5
Prupe.1G248900.3	296.1	58.2	221.6	61.9	67	279.2	134	89.7	624.5	96.7	49.4	143.3	94.8	90.4	405.5	136.6	82.5	191	66.7	112	101.5	43.7	133.1	193.3	69.1	187.1	71.9	5	10.9	17.2	0.4	7.3	15.5	0.4	3.4	13.6	28.4	0.3	2.1	57.9	111.3	169.7	76.4	98.3	151.1
Prupe.1G249000.1	1.6	3.3	1.1	0.9	2.3	4	1.7	1.7	1.9	2	11.2	1.2	1.4	1.8	2.7	1.6	7	1.9	0.9	1.2	3.6	1.7	0.5	0.8	1.5	1.7	1.6	2.1	4.2	2.3	1.2	7	0.8	1.9	5.5	0.4	2.8	6.6	2.2	1.3	0.9	0.3	4.6	0.6	0.7
Prupe.1G249300.1	4	5.4	4.4	1.6	3.1	4.3	2.3	9.5	6.9	5.1	3.7	5.1	2.7	4.5	4.6	3.4	4	4	4.8	47.4	13.4	10	34.4	13.8	21.9	67.1	26.8	3	6.5	9.6	2.1	10.7	3.4	3.7	8.6	4	2.5	3.6	4.8	21.4	3.8	26.8	10.6	3.3	51
Prupe.1G249400.2	0.3	0.2	1.3	2	0.5	1.5	2.2	2.5	0.7	1.2	0.6	1.7	1.2	1.3	0.7	0.6	0.3	0.6	2	4.9	2.8	2.4	3.6	0.9	1.5	1.3	2.1	3.9	4	0	5.8	1.1	2.4	11.3	3.2	1.9	2.1	0.3	3.6	1.2	0.3	0.4	0	0.6	0
Prupe.1G249400.3	13.4	6.1	10	4.5	10.4	10.7	8.7	39.3	31.1	14.7	5.3	19.7	5	5.8	18.3	30.1	9.7	33.9	3.9	82	12.8	4.7	51.3	15.2	10	80.7	22.8	0.6	2.8	20.2	1	11.5	3.4	0	4.1	5.7	5.3	8.7	19	5.5	8.4	18.6	7.1	5.6	16.8
Prupe.1G249600.1	18.9	25.4	24.1	18.8	27.9	28.8	24.7	25.9	24.1	26	32.1	29.8	17.8	23	16.9	26.6	34.9	29.5	9.9	26.8	20.5	5.5	36	22.5	7.2	27.5	7.8	26.5	40.6	61.9	28.1	64.3	29.8	37.9	54	41.7	28.2	58.3	52.7	35.5	34.3	21.8	10.4	30.7	16.2
Prupe.1G249700.1	0	0	0	0	0	0	0	0	0	0	0	0	0	0	0	0	0	0	0	0	0	0	0	0	0	0	0	0	0	0	0	0	11.5	0	0	1.3	0	0	0.4	0	0	0	0	0	0
Prupe.1G249800.1	8.6	4.7	8.2	7.1	3.2	6.2	8.3	3.1	6.4	8.6	3.7	5.3	3.1	3.9	8.1	6.7	3.3	5.1	12.5	3.5	12	6	6.9	11.2	4.1	4.7	6	2.4	1.3	3.1	2.4	0.9	1.8	0	1.8	4.2	2	1.1	1.4	0.6	1.6	0.6	1.2	1.1	0.9
Prupe.1G249900.1	0.7	1.7	1.2	2.4	1.6	2.8	3.1	2.6	2	1.1	5.3	1.1	1.9	1.2	0.7	1.3	2.1	0.4	15.1	7.2	25.4	0.3	0.2	0.1	1.2	0.3	0.3	89.2	12.4	1.5	15.8	6.5	8.1	8	6.9	2.4	40.7	7.4	2.1	26.6	5.9	11.3	6.5	1.3	0.3
Prupe.1G250000.1	0	0	0	0	0	0	0	0	0	0	0	0	0	0	0	0	0	0	2	1.1	6.3	2.2	0.6	0.4	1.9	2.6	0.9	8	6.5	2.8	5.9	4.9	1.2	2.2	1.4	1.6	7.7	1.7	0.1	0.1	0	0	0.6	0	0
Prupe.1G250100.1	100	229.6	73.3	195.6	145.9	127.4	149.3	153.2	140	64.8	267	71.1	177.9	161.7	87.9	61.8	182.7	78.3	89.4	105.8	135.8	91.8	188.9	65.7	119.8	248.3	91.1	14.2	13.3	27.4	7.5	43.2	5.5	25.2	26.8	10.3	41.2	30.7	12.5	7.2	6.3	8.8	15.9	8.7	11.6
Prupe.1G250100.2	40.4	231.8	83.5	303.1	173.6	249.4	196.7	169.3	159.4	129.4	414.9	168.1	275.2	195.6	89	97.5	257.5	135.8	98.9	134.6	144.9	76.3	112.9	34.1	78.2	45.2	58.2	178.9	231	128.2	206.5	203.9	121.9	187.9	184.8	118.5	207.4	165.2	146	154.4	140	122.2	224.9	136.7	167.5
Prupe.1G250300.1	0	1.6	0	0	1.6	0	0.6	0	0	0.4	4.4	0.5	0.3	0	0	0	1.3	0.5	0.2	1.7	0	0.5	0	0.4	0.2	0.6	0.8	1.3	0.8	0.7	1.2	3.9	2.1	0	2.8	6.9	1.5	0.8	1	0	0	0	0	0	0
Prupe.1G250800.1	4.9	8.9	7	13.9	8.8	5.1	9.5	7.2	5.8	1.3	6	1.6	14.8	7.8	3.5	1.6	5.5	2.6	9.6	11.3	13.1	16.4	10.7	8.7	17.9	11	10.2	19.2	10.7	7	2.7	2.5	1.9	2.5	8.7	7.7	15.5	1.2	3.6	10.5	10.1	7	14.3	9.2	11.8
Prupe.1G250800.2	0	0	0.1	0	0	0	0	0	0	0	0	0	0	0	0	0	0	0	0.1	0	0.1	0.4	0.2	0.1	0.2	0	0.1	0.3	0	0.2	2.9	0.8	1.5	13.1	0	0	0	1.4	0.6	0.4	0	2	0	0.5	0
Prupe.1G250900.2	81.3	27.5	73.5	106.8	49.6	126.2	68.7	51	59.7	133.5	130.5	193.6	110.4	42.6	52	149.5	185.9	135.1	16.5	11.8	3.5	7.5	20.5	4.7	2.7	11.9	5.8	2.6	1.4	2	4.4	1	2	5.4	3.4	1.3	0	11.3	2.5	24.3	78.2	61.5	145.5	73.9	94.9
Prupe.1G251200.1	1.7	51.7	7.2	43.6	49.2	21	75.1	44.5	2.6	0.6	57.5	0.5	29.9	39.3	4.6	0.8	86.2	0.3	19.7	8.9	13.6	49.3	16.3	13.3	30.9	6	17.7	15.5	14.7	7.6	14.7	12.5	11.7	20.2	9.4	11	19	7.8	5.6	5	15.5	3.7	20.7	18.6	3.2
Prupe.1G251400.1	0.7	0	1.1	2	1.2	2.2	0.6	0.6	1.1	0	0.1	0	0.7	0	0.5	0	0	0.4	0.7	0.3	0.8	0.3	0.6	0.4	0.5	0.4	0.3	3.3	5.6	5.3	5.7	0.3	0	5.1	2.1	8.6	0	0	10.6	2.5	4.3	2.6	1.8	3	1.8
Prupe.1G251400.2	35.4	38.7	40.5	34	39.9	25.6	35.9	42.6	36.2	24.1	26.6	22.7	32.1	42.2	35.3	24	30.2	23.9	24	23.9	22.2	31.4	30.7	38.5	26.4	31.5	34.4	6.3	2.7	1.9	0.5	12.9	15.3	0.8	8.3	11.3	14.2	16.1	0.6	30.2	34.9	31.5	22.5	36.2	34
Prupe.1G251500.2	7.7	15.9	16.8	19.2	12.8	5.8	5.9	4.2	3	3.6	8.9	1.7	30.1	13	2.8	2.8	6.9	2.7	104.3	139.2	144.7	72.8	94	36.8	93.1	115.1	67.7	88.9	89.7	119.2	74.7	78.4	112.8	117.9	132.5	82.8	98	59.6	110.5	78.3	66.7	72.9	80	73.7	67.3
Prupe.1G251600.1	114.7	8	16.2	4.9	6.6	131.6	14.7	4.9	261.6	144.9	6.6	218.2	8.4	4.8	279.8	377.2	8.8	408.8	6.4	4.2	6.2	5.7	4	7	7.7	17.2	3.5	10.3	24.7	13.5	12.9	10.5	20	18.6	12.1	55.9	15.4	16.6	16.5	0.9	1.9	23.5	0.6	0.3	1.2
Prupe.1G251700.1	0.6	1.9	0	1.9	1.1	1.9	3.6	1.3	0.7	0.2	1.5	0.2	2.7	2.5	1.8	0.4	1.2	0	2.5	2.3	2	2.5	1.7	1.2	2.9	1.5	3.2	0	0.8	0.2	0.4	0.7	1.1	0	0.1	1.1	0.8	0.4	0.1	1.2	2.7	2.9	0	3.3	1.3
Prupe.1G252100.1	54.5	88.2	32.3	46.2	109.3	53.1	62.6	79.1	61.6	303.4	96.1	218.9	68	77.3	107.3	153.4	77.5	106.7	9.8	23.3	8.6	24.3	38.1	55.2	20.6	21.4	24.9	29.2	171.3	91.7	62.2	171.2	59.7	128.5	176.8	78	25.3	192.2	94.1	71.4	68.2	136.1	55.7	64.6	118.3
Prupe.1G252200.3	9.1	15.8	7.4	12.7	26.5	20.1	18.2	14.4	19	146.8	11.4	121.4	15.8	17.2	30.6	63.6	14.5	45.3	0.4	1.2	0.2	0.1	0.8	1	0	0	0.7	0	0.6	0.6	0.1	0.2	0.2	0.1	1	0	0.3	0.1	1.8	6.8	10.8	39.4	13	16.8	30.7
Prupe.1G252400.1	0.5	0.1	0.2	9.3	0.1	0.4	0.4	0	0.1	0.4	0.2	0.1	17.3	0.1	0.2	0.1	0.3	0.2	4.3	0.1	0.1	1.3	0.1	0.2	3.8	0.1	0.1	9	0.2	0.1	0.6	1	0.4	2.8	0.8	0.5	0	0.1	0.1	0.7	0.2	0.4	0.4	0.7	0.7
Prupe.1G252500.1	0.8	1.8	0.7	4.3	1.6	1.5	3.4	1.3	1.1	1.1	2.5	0.9	4.6	1.1	0.7	1.2	2.8	0.8	1.1	0.6	0.5	1	0.5	0.7	1	0.5	0.6	15.5	1	6	0.5	1.9	2.3	0.4	2.3	3.5	14	3.6	5.1	2.7	1.8	1.1	3.6	2	1.5
Prupe.1G252600.1	11.6	1.1	2.9	4.6	1.1	3.7	2.9	1.6	0.9	3.6	2.1	1.5	3.1	1.3	1.4	6.2	5.9	6.3	8.8	16.1	14.1	22.9	8.1	8.9	11	2.9	21.2	2.8	1.6	2.7	1.3	0.9	6.9	0.7	1.4	6.9	3	0.8	3.7	3.9	7.8	26.4	6.7	17.7	18.8
Prupe.1G252800.1	14	2.8	17.1	19.1	5.8	19.9	11.3	4.9	30.8	52.8	9.5	69.2	17.6	4.6	13.9	51.2	7.8	68.8	24.7	16.3	25.8	8	6.2	11	10.9	10.1	7.5	28.2	4.6	36.7	9.2	6	14.9	5.9	6.9	11.8	27.1	5	18.8	12.2	8.3	15.8	17.2	9.4	15.5
Prupe.1G253100.1	13.9	16.1	17.5	32.7	10.6	23.7	27.5	18.8	18.4	38.6	43.1	56.9	31.8	12.1	9.7	34.8	74.7	37.9	23.3	66.2	40.5	30.9	97.1	31.7	67.5	90.3	34.4	100.8	682.8	179.8	186.5	986.9	135.6	79.3	339.2	102.6	84	575.8	234.4	351	126.5	295.4	167.3	179.8	374.5
Prupe.1G253200.1	0	0	0	0	0	0	0	0	0	0	0	0	0	0	0	0	0	0	0	0	0	0	0	0	0	0	0	0	0	0	0	0.3	0	0	0.1	0	0	0	0.5	0.4	2.8	1.1	0.8	0	3.2
Prupe.1G253300.1	49.3	32.4	21.3	27.1	30.3	25.2	19.8	30	24.1	139.8	40.7	152	23.7	35.7	20.1	103.1	25	101.7	12.9	21.2	5.7	15	15	7.4	9.6	10.2	6.2	74.5	13.1	27.5	30.6	24.3	10.3	33.2	25.2	21.7	49.5	33.8	36.2	129.3	8.4	11.4	229.1	8.1	29.1
Prupe.1G253300.3	17	10	5.5	8.6	9.3	4.9	6.5	9.4	8.5	53.7	13.3	43.2	8.2	7	5.5	37.1	11.9	41.6	6.2	5.3	2.4	7	5.4	2.9	5.2	6.9	3.1	23.3	5.4	8	3.5	8.6	4.4	3.1	7.9	4.6	25.9	7	10.7	8.8	0.1	0.2	16.3	0.5	2.5
Prupe.1G253400.1	2.3	15.8	1.5	7.5	15.4	6.6	7	13	1.8	0.4	9.5	0.5	5.9	11.8	2.9	0.3	5.1	0.3	5.5	11.1	6.7	4	7	4.2	7.1	6	6.1	6.3	9	10.3	9.4	20.5	3.7	4.6	10	6	5.4	22.8	19.8	9.5	33.9	7.7	10.2	30.5	7.4
Prupe.1G253700.1	17.9	62.7	30.1	121.2	50.5	61.1	73.3	53.5	11.7	4.5	217.2	4.6	131.8	62.3	10.2	12.2	233.3	11.6	40.1	28.3	25	61.4	42	18.4	34.8	24.3	20.5	93.3	123.5	79.1	114.1	152.8	67.5	66.1	152	50.1	120.3	85.1	73.3	39.3	46.1	33.3	100.3	46.2	33.7
Prupe.1G254000.1	1	2.5	1.3	25.1	7.5	2.3	20.2	4.2	0.6	0.1	3.8	0.1	21.8	4	0.6	0.4	5.5	0.2	5.9	5.2	7.3	8.9	4.3	2	15.3	4.5	8.8	6.2	2.9	2.7	5.9	3.9	9.6	2.8	1.2	4.6	8.9	0.8	4	5.1	4.2	2.2	9.3	5.6	3.6
Prupe.1G254100.2	0	0	0	0	0	0	0	0	0	0	0	0	0	0	0	0	0	0	0	0	0.6	0.2	0	0.4	0.2	0.2	0	0	2.3	8	1.1	0.5	8.6	0.8	0.8	7.3	9.7	3.9	0.7	0	0	0	0	0	0
Prupe.1G254100.3	44.7	30.8	48.6	29.1	30.3	32.8	31.2	31.2	43.1	71	45.9	67.1	31.8	28.8	37.3	70.5	47.5	76.1	19.9	28.1	26.1	24.3	34.1	31.4	30.3	33.3	29.7	19.9	7.6	12.7	4.6	19.9	8.7	14.7	10.2	5.2	8.1	3.2	36.4	25.8	32.5	37.4	22.2	27.2	26.4
Prupe.1G254300.1	10.4	19.8	9.1	11.4	15.9	15	15.1	14.2	10.5	4.5	6.2	3.8	11.8	19.3	13.6	4.9	4.1	4	3.5	2.8	4.6	4.2	3.6	3.4	6.7	2.6	6	0.3	0.7	0.9	0.5	1.7	1.2	0.1	1.2	2.8	0.9	1	1.8	0.6	3.9	4.9	1.8	12	5.5
Prupe.1G254300.2	1.6	3.9	1.6	1.1	2.1	1.4	1.4	2.5	1	0.1	0	0	2.7	3.7	1.9	0	0.1	0.2	0.2	0.3	0.5	1.1	0.4	0.5	0.9	0.5	0.5	0	0	0.1	0.5	0	0.1	0.4	0	0	0	0	0	1.2	2	2.8	0.3	5.2	9.8
Prupe.1G254300.3	0	0.3	0.2	0.5	0.4	1.2	0.4	0	0.1	0	0.5	0	1.3	1.4	0.4	0.2	0.4	0	0.3	0	0.1	0	0	0.2	0.3	0.1	0	0.2	0.6	0.8	0	0	0.1	1	0.2	0	0.1	1.3	0.1	0.8	1.5	2.7	0.6	0	5.5
Prupe.1G254600.1	10.1	11.4	9.2	15.5	13	11.8	14.4	16.1	14.1	1.1	1	2.4	15.9	23	19.1	2.1	2.5	0.7	14.1	9	11.3	17.8	11.1	15	14.3	7.9	14.9	2.3	0.6	2.2	0.5	1	2	0.5	1.8	6.9	3.5	0	0.6	4.2	13.6	11.5	2.2	11.4	10.3
Prupe.1G254700.2	8.1	13.6	5.3	5.7	17.6	1.7	3.5	11.3	5.4	0.1	0	0	5.5	14.7	8.6	0.1	0.3	0.2	1.2	2.5	2.1	5.5	4.8	6.1	5.5	7.8	8.6	0.2	0	0.2	0	0.5	0	0	0.2	0.1	0	0	0	0	0	0	0	0	0
Prupe.1G254700.3	10.3	18	3.4	3.3	18.5	1.7	4.2	10	6.2	0	0.1	0	10.4	13.2	7	0.4	0.1	0.4	4.4	5	1.7	13	4.4	9.8	10.9	10.1	13.7	0.6	0	0.3	0.3	0	1.7	0.7	0.2	0	0.4	0	0	17.1	14.1	15.5	12	12.8	16.4
Prupe.1G254700.4	8.2	12	0.5	1.6	8.3	4.2	4.4	11.8	4.8	1.7	0.5	0.9	1.6	14.8	13.5	0.3	0.2	1.1	0.1	0.9	0.2	2.5	7.4	6.8	3	5.2	5.8	1	2	0	0	0.2	0	0	0	0	0.2	0	0.8	0.6	5.5	2.7	8.1	4	5.7
Prupe.1G255000.1	4.6	5.7	8.5	5.3	5.3	5.5	6.6	5.9	8.8	2.5	15.1	2.5	5.2	4.3	2.4	4	26	3.6	2.1	1.6	3	1.7	2.1	7.2	5.7	4.3	2.6	19.3	56.3	5.1	22.8	46.9	5.4	5.1	27	3.3	10.6	47	6.5	118.8	13.1	52	64.8	22.2	69.1
Prupe.1G255100.1	0.1	0.1	0.1	4.8	0.4	0.1	3.9	0.6	0.1	0	0.1	0	13.8	0.1	0.1	0.1	0.3	0.1	0.1	0.3	0.2	0	0.5	0.2	2.4	0.9	0.5	36.5	0.5	1.1	5.5	0.7	0.7	1.6	0.2	0.3	41.1	0.2	0.9	16	0.4	3.2	10.3	0.8	5.8
Prupe.1G255200.1	1.4	0	0	1.9	0	0	0.6	0	0.5	0.3	0	0.5	1.6	1.2	0.5	0.6	0.2	0.4	9.7	5.3	8.4	18.8	9	12.8	17.7	15.8	11.6	9.2	0	0	0	1	2.2	0.6	3.7	0	14	0	1.8	10.1	1.7	3.5	1.9	2.2	1
Prupe.1G255200.2	111.4	87.7	98.1	156.4	97.5	78.8	84.8	84.8	77.4	132.6	66.3	127.6	128.2	79.7	76.1	108.2	81.2	107.5	45.5	28.7	38.7	49.8	32	29	26.4	24.9	23.2	106.6	21.8	48.2	24.9	28.2	48.3	32.9	31.9	52.6	97.2	26.3	37.3	146.4	47.8	51.5	67	34.7	70.7
Prupe.1G255500.1	16.3	16.7	11.4	26.2	18.2	10.2	23.5	18.8	12.1	13.8	16.8	10.6	17.3	15.3	14.5	8.2	11.9	6.6	4.7	3.3	2.5	4.6	5.9	5.5	4.2	2.9	3.8	5	0.3	2	0.9	1.1	1.6	1.3	0.9	1.6	5.3	1	0.5	10.4	4.2	2.3	7.9	8.3	3.7
Prupe.1G255600.1	0.4	7.6	2.1	1.3	3.7	1.5	1.4	4.9	2.5	3.2	6.3	2.9	2.6	3.6	2.7	1.7	8.7	1	0.2	0.9	0.5	1.4	0.6	0.5	1.4	1.6	1.6	0.3	0.3	0.2	0.2	1	0	0.7	1.5	0.6	0.3	0.3	0.2	2.7	2.1	0.9	3	1	0.8
Prupe.1G255700.1	1.2	5.7	0.9	2.4	3.1	1.4	1.9	3.7	1.3	2.1	7.8	1.9	3.7	3	1.7	0.7	7.3	0.7	0.2	2.2	0.5	1.3	1.1	0.5	1.4	1.8	1.9	1.6	5	1.7	1.2	1.6	0.3	0.3	3.5	0.3	1.3	1.1	3.1	7.7	8.1	3.1	4.1	5.4	4.5
Prupe.1G255900.2	14.3	33.1	8.7	12.7	48.9	21.6	19	41.2	17.5	10.1	33.2	9.5	24.2	45.9	33.1	9.5	24.7	6.9	18.9	35.3	19.8	49.5	32.2	41.5	41.8	30.5	53.2	17.5	45	7	6.4	32.8	13.1	48.9	41.9	16.2	10.1	55.3	13	0	0	0	0.2	0	0
Prupe.1G256000.1	15.7	10.5	11.3	26.1	16.2	12	25	17.4	22.6	14.2	15.5	11.6	26.3	19	20.8	16.1	21.3	16.6	24.4	14.6	22.4	22.8	18.7	18.8	27	23	20	4.4	2.1	3	2	3.3	4.2	0.8	7.9	3.8	13.9	1.8	2.2	14.8	15.3	14.2	24.4	11.5	21.2
Prupe.1G256100.1	4.4	4.4	5	7.1	3.1	3.7	2.5	5	5.5	1.4	3.6	1.5	15	3.9	3.3	1.6	1.9	2.4	30	5.3	4	28.9	6.6	4.5	11	6	3.6	14.8	4.6	3.7	3.6	4	5.3	2.4	5.1	6.4	12.5	3.6	2.6	2.6	1.9	1.5	0.6	1.3	1.5
Prupe.1G256300.1	28.9	25.4	27.8	42.2	21.7	37.3	39.5	22.4	23.5	8.1	31.3	6.2	35.2	21.2	20.8	9.7	32.1	7.9	43.3	35.5	45.9	33	35.7	32.5	37.5	30.5	35.9	16.9	21.5	30.2	15.6	23.5	27.4	25	26.2	36.5	24.8	20.8	24.6	25	51.2	76.3	44.6	68.3	62.7
Prupe.1G256700.2	0	0.7	0.2	0.2	0	0.1	0.3	0.3	0	0	1.6	0	0	0	0	0	0.6	0	1.3	14.6	2.7	3.5	17.9	2.8	3.1	3.5	1.7	3.1	0.7	2.4	0.4	3.6	0.6	6.6	4.1	5.1	7.4	0.4	1.8	0.1	0	0	6.8	0	0
Prupe.1G256900.1	13.5	35.1	9.9	54.1	41.7	27.5	75.9	32.2	35.5	5.1	16.9	4.7	48.6	41	27.1	7.6	27	4.8	33.6	108	32.8	23.4	151.9	133.4	37.2	110.7	62.2	44.2	54.2	20.8	43.9	61.5	17.3	86.1	43.3	21.5	47.5	42.8	22.1	36	60.7	42.8	36.3	100.4	53.9
Prupe.1G257000.1	0	0	0	0	0	0	0	0	0	0	0	0	0	0	0.1	0	0	0	0	0	0	0	0.1	0.1	0	0.2	0	2.5	0.2	0.1	1.5	0.1	0.3	9	0.1	0.2	1.1	0	0.2	0.3	0.1	0.1	0	0	0.1
Prupe.1G257100.1	0	0.7	0.1	2.1	2.3	0.1	0.1	0.1	0.1	0	0.1	0.1	1	0.4	0.3	0	0	0	0	0.5	0	0.4	0.2	0.2	0.1	0	0.5	6.7	2.1	0.8	1.7	1.8	2	1.7	4.5	1.4	3.1	1	1.3	4.2	2.4	0.2	4.2	3.1	2.9
Prupe.1G257100.2	0.9	2.7	0.1	13.9	8	2.2	1.5	0.4	0.2	0	0	0	3.2	3.2	1.4	0	0	0	2.5	0.9	0.8	1.8	2.8	2	2.3	4.1	2.4	0.3	0	0.4	0	0.3	0.1	0.2	0.2	0.3	0.4	0	0	1.8	2.8	0.1	0.7	0.7	0.3
Prupe.1G257200.1	1.9	12.2	2.2	1.6	10.6	2.7	6	13.3	3.5	4	5.5	2.7	1.4	11.6	4.1	1.8	6.2	1.3	1.4	20.3	4.1	1.4	7.4	4.1	2.3	24	4.2	22.1	10.1	5.3	5.5	10	4.1	9	14	3.2	15.1	11.1	4.5	1	4.2	3	1.1	6.6	5.1
Prupe.1G257300.1	0.3	1.6	0.1	0.1	0.7	0.3	0	0	0	0	0	0	0	0.1	0	0	0	0	4.5	19.2	7.9	1.7	26.7	14.1	5	18.8	5.9	2.2	2.3	1.8	3.9	3.1	8	2.6	1.5	13.2	1.5	0.7	1.1	1.4	2.8	2.9	1.4	4	1.6
Prupe.1G258100.1	13.5	532	20.9	1514	668.7	331.3	476.4	431.9	39.8	2.3	934.5	2.8	822.5	675.5	44	5.3	912.5	2.8	1351.8	1557.4	1540.4	976.5	1352.7	336.5	1573.7	1362.2	906	538.7	958.6	369.2	539.6	464.4	343.7	435.7	819.4	281.5	1163.2	652.7	320.1	195.5	367.3	120.3	2263.1	246.8	238.6
Prupe.1G258700.1	10.4	6.6	5.1	7.4	5.5	3.4	4.5	2.8	3.6	2.4	3.2	2.4	7.4	4.6	4.5	3.6	4.7	3.8	8.9	2.6	5.8	7	1.9	3.4	5.2	3.9	4.8	1.7	0.9	0.8	0.3	0	2.2	0	0.9	3.9	3.2	1.2	0.6	1.1	0.6	0.9	0.9	1	1.2
Prupe.1G258700.2	4.7	5.3	0.6	1.3	2.3	2.1	4.8	4	2	2.1	0.8	3.1	7.9	3.1	3.6	3.5	4.6	2	0.5	0.9	0.7	1.3	0	1	0.3	1.8	1.5	2.7	4.2	1	0.6	2.8	0	0.8	3.7	2.7	0	0	9.6	1.1	0	0	0	0.6	0
Prupe.1G258700.3	14.2	11.7	24.6	32	17.8	14.3	19.7	18.1	14.9	15.5	13.9	15.9	31.6	17.4	11	17.8	13.5	20	17.1	7.1	11.9	6.4	4.4	4.5	4.7	1.2	2.8	2.8	2	6	3	1.1	6.2	1.7	1.4	1.2	16.9	4.9	0	4.5	15.4	12.4	31.6	14.9	11.4
Prupe.1G258800.1	5.5	5	5.6	6.2	3.2	7	4	3	6.6	5	5.5	6.1	3.3	4	5.3	8.7	2.7	10.8	10.9	17.8	18.9	9.7	12.1	13.2	5.6	10.8	9.6	8.8	17.2	38.3	12.8	27.3	10.5	9	19	30.6	15	16.7	44.7	2	5.7	2.8	5.6	13.1	4.1
Prupe.1G259100.1	2.6	45.1	4.8	21.6	42.7	15.1	19.8	46	6.3	1.3	18.9	1.4	14	43.4	4	1	15.3	0.7	31.1	46.7	32.4	30.1	108.7	61.2	22	45.4	38	42.5	23	26.9	13.3	95.2	7.8	25.1	68.9	14.4	48.8	54.5	16.6	11.7	58.6	22.9	33.8	68.9	31.3
Prupe.1G259400.1	0	0	0	0	0	0	0	0	0	0	0	0	0	0	0	0	0	0	1.3	0.5	0.6	1.5	0	0.3	0	0.3	0.5	1.4	0.3	0.4	1.8	3.4	0.1	0	1.1	0	0.6	0.7	0.1	1	2.2	0.6	1.1	1.8	0.4
Prupe.1G260000.1	10.2	0.8	12.9	10.3	4	10	8.9	1.4	8.6	11.6	5.2	11	4.1	2.1	6.9	14.8	4.2	16.3	8.6	5.1	11.1	7.4	9.1	9.2	5.6	6.9	6.4	1.1	1.1	10.8	0	1.9	1.8	0.4	1.4	3.1	3.3	0	1.9	0	0	0	0	0	0
Prupe.1G260100.1	0	0.2	0	1.6	0	0	0	0	0	0	0.5	0	0.2	0	0	0	0	0	0.4	0.1	2.5	0.7	0	0	2	0	0.7	0.1	0	0	0	0	1.5	0	0	0	0.1	0.4	0	0	0	0	7.2	0.3	0
Prupe.1G260400.1	2.2	1.2	1	4.7	1.6	1.8	4.9	11	7.2	3.4	7.1	2	6.9	1.2	2.8	2.9	2.7	1.8	51	166.4	196.2	6	9.3	7.8	18	107.6	23.9	13.3	20.6	18.2	8.1	25.5	6	4	32.1	3.5	9.7	13.3	11.5	86.5	9.7	32.6	26.7	10.6	103.1
Prupe.1G260500.1	0.9	0.5	0.8	0.2	0.3	0.1	0.6	0.7	0.8	0.7	4.2	0.8	0.9	0.2	0.5	0.4	1	0.2	1.7	7.7	3.2	0.3	1.1	0.3	0.2	1	0.2	0.1	0.6	0.7	0	3	0	0	1.1	0	0.2	0.5	0.3	3.9	0.9	4.4	26.2	1.2	7.2
Prupe.1G260900.1	17.7	7.7	14.2	0.7	4.8	17.3	2.9	4.4	18.6	34.3	7.9	43.6	2.7	4.6	25.1	43.7	7.6	46.6	0.5	9.3	3.1	0.6	3.9	11.1	1.2	2.7	2.6	2.8	11.3	40.4	8.4	25.6	23.5	7.5	18.1	28.8	4.2	12.4	35.5	1.8	0.8	2.6	1.8	0.5	1.3
Prupe.1G261000.1	4.9	10.5	4.8	4.4	8	11	5.5	13	11.3	6.3	25.6	8.2	5.3	10.2	5.3	6.7	23.8	7.1	0.7	12.6	2	1.8	6.4	2.9	4.1	12.2	3.4	16.8	58.1	31.1	16.5	113.8	7.6	14	48.3	6.9	9.9	56.8	37.5	15.4	3.1	7.6	14.4	3.8	44.1
Prupe.1G261100.1	5.3	12.9	5.2	14.9	10.5	11.1	15	29.4	17.8	12	40.4	9.7	8.1	19.9	6.6	6.4	36.9	2.8	0.7	118.2	4.6	2.8	34.4	1.8	10.3	73.8	9	6.8	159.9	32	18.1	316.5	21.1	5.2	86.3	11.5	7.6	144.7	47.8	148.7	2.4	39.4	24.9	5.5	112.1
Prupe.1G261900.1	0.1	1.7	0.1	1.3	1.6	0.2	3.1	2.8	0.6	0.1	3.1	0.3	2.7	2.3	0.2	0.1	4.8	0	0.1	0.1	0	0.1	0	0	0.2	0.2	0	12.1	0.5	1.8	1.8	4	0.4	1.6	0.6	0.5	7	0.2	1.2	1.5	0.3	0	3.4	0.1	0.1
Prupe.1G262000.1	9.6	20.8	13.5	53.7	15.6	13.9	45.6	25.2	12.6	3.9	21.8	3.4	74.6	11.5	5.3	5.3	72.8	4.2	21	15.4	23.3	23.4	32.8	16.4	38.2	23.3	16.1	809.3	361	163.1	564.6	336.8	357.3	386.1	162.2	128.5	280.3	409.8	205.4	69	47.9	49.6	41	43.1	59.9
Prupe.1G262300.1	17	6	16.5	15.4	2.5	8.7	11.3	2.9	16.2	6	0.8	3.7	2.5	5.4	15.7	6.4	0.7	2.8	12.1	5.3	8.3	9.1	9	10.2	9.2	18.6	9.7	0.6	0	0.8	0	0.3	0.6	0	0.4	0	2.5	0	0	3	5.9	4.7	7	5.5	8.7
Prupe.1G262300.3	22.5	29	22.6	22.8	34	14.7	24.5	32.7	26.2	8.4	9.6	5.3	34	36.3	28.4	9.8	16.9	13.6	14.4	15.6	17	25.1	21.6	28.4	31.5	29.4	25.2	3.2	0.6	0.7	0	3.6	2.6	0	0.8	3.7	6.9	0.6	0	38.5	29.5	29.9	25.2	33.8	43.3
Prupe.1G262400.1	11.9	24.3	10.7	20.2	21.7	11.2	36.4	17.9	7.2	5.9	28.9	5.6	25	19	7.3	5.8	33.9	5.1	17.2	32	27.3	24.7	52	24.9	33.9	37.7	21.7	9.7	23	14.7	15.8	33	9	17.1	29.5	5.3	8	15.7	15.4	31.1	47.6	46	18.8	45.2	46.6
Prupe.1G262700.1	17.9	18.2	17.4	15.6	17.9	67.2	11.5	11.8	26	13.8	16.7	13.8	14	14.8	18.4	23.6	19.5	25.3	46.7	44.9	72.7	45.4	54.7	79.8	39.4	60.9	42.6	40.2	75.6	237.8	55.1	73.3	96.1	64.8	78	119.8	49	98.3	181.7	76.2	25.5	69.8	18.4	43.7	85.4
Prupe.1G262800.1	24.6	38.3	29.1	41.3	27.3	29.6	37.3	25	17.5	15.1	65	11.1	47.6	25.2	15.3	19.6	62.4	18.3	54.4	39.6	50.5	70.6	48	42.7	63.5	45.4	50.9	43.4	48.2	56.3	29.3	35.9	40.2	34.9	42.8	39.3	60	32.1	53	34.6	70.2	50.6	64.8	96.7	59.5
Prupe.1G262900.2	0	0.2	0	1.3	0.4	1.2	0.9	0.9	1	1.5	1.5	0.8	0.3	0.5	1.1	0.9	1.5	1.6	2.1	1	1.7	1.2	0.9	0.9	1.7	1.1	2.8	2.5	1.6	1.1	0	3.1	1.3	1	2.5	4.1	5.2	0	1.6	0.8	5.9	3.1	0.9	0	1.7
Prupe.1G263100.1	1.5	3.2	2.2	4.5	4	1.8	2.7	2.9	1.2	0.7	3.5	0.5	4.2	3.4	0.9	0.8	3.3	1.1	2.7	2	1.7	4.7	1.3	2.7	3.7	1.1	2.3	2.2	2.9	2.1	2.3	1.9	2	0	3.8	2.3	3	2.1	4.1	2.5	2.3	2.8	2.7	3.3	1.6
Prupe.1G263300.2	3.2	2	4.4	5.1	3.7	6.3	4.3	2.2	2.5	1.2	2.5	1.6	3.8	3.6	4.4	0.6	1.1	1.5	7.2	3	5.5	4	2.1	3.6	1.7	0.6	0	0.2	0	0.8	0.3	0	0.1	0	1	4.3	1.9	0	1.5	1.1	2	1.5	3.1	1.3	3.5
Prupe.1G263700.1	23.1	28.8	25.3	21.2	32.8	11.1	23.7	33.9	28.3	5.1	8.1	5.3	24.1	35.2	32.9	5.4	10.5	7.8	15.7	14.2	15.4	20.3	25.9	23.9	20.6	30.6	20.9	5.6	1.5	3.4	0	1.1	2.3	0	3.3	0.7	6.5	0	1.8	29.5	23.4	29.1	25.7	26.8	33.5
Prupe.1G263800.1	1.9	6	3.4	4.1	7.3	3.5	5	8.9	5.6	5.7	12.2	4.5	7.1	6.6	1.7	4.7	11.9	4.3	25.2	15.4	52.6	11.1	17.2	9.3	17.2	14.4	13.1	25.4	21.6	20.2	25.1	25.6	10.8	14.7	21.2	9.6	56.5	24.3	26	31.1	24.8	17.5	258.7	21.9	23.2
Prupe.1G264000.1	6.1	5.9	5.9	6.4	7.7	6.7	7.6	7.3	7.9	2.1	5.8	3.1	7.8	6.8	6.1	4	3.9	5.7	27	76.8	35.9	35.3	58	52.4	25.3	93.9	61.9	77.9	13.9	23.7	3.9	20.2	27.4	13.6	8.2	37.9	45.3	12.2	24.8	84.4	21.7	29.6	55.4	18.5	45.6
Prupe.1G264000.2	1	1.3	0.7	1.9	2.8	0.2	1.8	2.6	1.4	0.7	0.3	0.9	1.5	0.9	0.6	0.8	0.4	1	3.5	6	2.6	4.2	3.3	6.1	2.6	9.8	4.4	17.5	1.4	1.8	7.9	2.1	2.2	4.3	1.3	3.2	4.3	0	1.4	0	0	0	0	0	0
Prupe.1G264000.3	0.2	0	0	0	0	0.1	0	0.1	0.2	0	0	0	0	0	0	0	0	0	2.7	2.8	2.9	1.1	2.1	5.4	0.5	5.7	2.7	0.5	0	0.1	0.5	0.7	0.3	0	0	0.4	0.9	0	0	0	0	0.1	0	0	0
Prupe.1G264000.4	0.6	1.8	0.3	1.9	1.9	0.9	1.5	1.7	2	0	0	0	1.3	2.1	1.9	0	0.1	0.1	15.7	22.6	18.8	3.8	10.6	10.7	2.9	16.1	8.1	0	0	0	0	0	0.4	0	0.3	0.2	0.8	0.9	0	14.1	2.8	4	8.2	2	3.9
Prupe.1G264200.1	0.1	0	0	2	0	0	0.6	0	0	0	0	0	2.9	0	0	0	0	0	5.8	0	0.5	4.6	0.1	0.2	0.6	0.1	0.4	1.8	0.5	0	0.2	0	1.6	0.1	0	0.7	2.6	0.3	0.1	2.2	0	0.2	8.6	0.1	0.8
Prupe.1G264500.2	0.7	0.8	2.4	0.7	1.3	0.2	1.6	0.5	0.1	0.2	0.4	0.1	0	1.1	0.8	1	1.5	0.5	0.2	2.2	0.7	1.7	1.4	3.6	0	3.4	2.4	0.4	3.8	2.5	2.1	1.5	0	1	2.2	0	0.2	0.4	2.2	0.3	0.3	1.2	5.9	1.1	4.6
Prupe.1G264700.1	649.2	241.5	402.5	266	209.5	547	199	235.2	442.4	153.8	450.6	185.7	182.1	225.6	411	238.8	288.4	330.2	406.5	156.2	318.2	156.4	132.7	142.6	128.6	109.3	176.2	356.9	92.5	318.1	261.4	111.5	308	439.6	98.9	408.4	587.7	127.6	347	22.2	70.9	145.3	306.7	45.2	164.2
Prupe.1G264800.1	0	0	0	0	0	0	0	0	0	0	0	0	0	0	0	0	0	0	1.5	0.4	0.9	1.5	0.8	0.4	1.3	0.1	0.8	0.7	0.6	0	0.3	0.1	0	8.1	0.2	0.2	1.4	1.1	0.5	0.2	0.1	0.1	0.1	0.2	0.1
Prupe.1G264900.1	26.8	190.5	29.7	67.5	69.4	202.2	114.8	56.5	71.3	17.2	200.7	29.9	48.7	83.6	51.6	39.2	155.4	43.2	45.5	98.7	72.5	17	154.3	12.2	29.7	127.4	30.5	78.9	184	115.5	104.6	146.9	37.3	95.7	166	30.6	52.2	147	89.3	6.7	19.6	10.7	31.5	20.4	15
Prupe.1G265100.1	6.9	16.1	14.8	11.1	9.6	26.9	16.4	9.6	11	4.8	11	2.5	9.5	8.8	9.8	9.6	18.8	9.6	11.3	5.2	12.6	9.5	8.5	15.5	4.1	3.5	10	14.9	30.3	40	14.2	30.6	77.9	22.1	19.6	45.9	17.1	35.6	30.8	7.8	36.1	17.1	12.1	30.9	6.8
Prupe.1G265200.1	25.2	26	25.8	19.3	34.5	37.2	21.6	65.4	36	48.8	39.4	58.4	23	29.9	20.4	46.1	42.2	60.7	14.4	132	22.9	23.8	100.7	26.9	64.9	187.1	59.5	124.9	261.3	122	107.8	510.4	81.5	69.5	211.9	69.2	89.8	230.6	114	332.4	67.7	217.9	192.3	75.5	268.5
Prupe.1G265500.1	26.3	21.6	22.3	10.6	19.9	20.6	13	26	25.6	26.4	55	27.8	15.5	20.3	20.5	38.2	42.2	56.6	40.8	132.5	97.7	61	112.7	45.8	67.3	292.9	81.6	38.9	30.9	85.9	24.5	82	16	16.4	60.8	18.5	32.9	28.3	52.8	19.8	14.8	16.6	13.8	14.8	18.3
Prupe.1G265500.2	7.6	16.6	8.7	9.8	13.6	27.1	12.6	24.3	16.8	15.5	32.7	31.1	13	11.7	4.6	23.7	22	29.5	25.4	170.6	84.2	27.9	78.4	14	30.5	91.5	35.6	33.1	63.5	114.8	71.5	93.3	46.1	32.1	81.2	37.3	26.7	59.1	88.4	183.6	93	170.8	120.1	102.8	242.6
Prupe.1G265600.1	0.4	2.1	0.1	60.2	3.9	2.6	7.9	1.3	1	0	5.5	0.3	40	1.3	0.2	0.1	28.6	0.1	22	32.6	12.2	7.2	16.2	2.5	12.3	27.1	4.1	135	10.6	15.1	37.1	6.5	8.4	9.9	4.2	4	86.8	10	15.1	92.9	18	10.8	82	52.6	34.8
Prupe.1G265900.1	0	0.4	0.3	0	0.9	0	0	0.8	0	0	0.5	0	0.4	0.9	1	0.2	0.1	0	0.7	2.9	3.8	5.4	4.8	3.8	5.4	5.1	4	0.5	0.6	9.1	0.1	2.9	0.8	0	0.9	9.9	0.5	0.9	2.8	0	0	0	0	0	0
Prupe.1G265900.7	6.7	13.4	14.2	10.6	15.7	12.7	10.3	15.1	10.7	6	6.9	4.2	6.3	15.5	18.1	5.2	7.3	5	1.9	7.6	3.4	3.3	5.5	4.6	3.8	3.4	3	0.4	4	0	1.5	1.3	1.8	1.8	0	2.7	1.7	0	0.8	7.3	18.6	20.3	14.8	18	14.6
Prupe.1G265900.8	13.6	1.6	11.4	2	4.3	3.4	5.7	4	14.9	11.6	0.2	10.3	1	1.5	14.2	13.9	0.2	15	15	10.5	14.8	7.9	8.8	15.6	4.5	10.6	9.2	0.6	0	1.4	0	0	2.1	0	0	0.3	0.8	0.2	0.2	0	0	0.1	0	0	0
Prupe.1G266300.1	4.1	1.1	1.6	6.8	0.2	1.6	13.2	2.4	29.7	4.4	1.7	2.4	4.2	0.4	2.1	1.4	1.2	0.8	4.9	0	0.6	27.4	0.4	4.3	7.9	0	0.9	3.2	0.4	0.2	4.4	0.6	0.4	1.3	0.5	0.3	4.7	1.3	0.3	1.1	0.3	0.3	117	0.1	0.3
Prupe.1G266400.1	46.6	48.1	18.1	27.5	19.2	26.4	55	35.3	33.6	5.9	37.4	6.2	38	42.1	66.6	14.5	34.6	18.2	44.5	4.1	4.8	46.9	4.4	7.6	8.7	2.8	6.3	26.2	4.3	6.1	34.9	4.2	11.6	37.8	5	13.4	68.8	11.6	5.6	27.1	5.2	5.1	11.4	2.7	5.9
Prupe.1G267300.1	30.6	27.5	29.6	12.8	33.5	23	18.4	28.7	30.6	45	29.4	29.4	9.6	35.5	32.9	30.6	27	26.5	36.5	13.8	22.1	30.1	18.4	47.5	20.7	10.8	39.7	120.3	27.7	28	35	28.3	30.7	32.4	38.9	49.4	62.5	50.2	30.4	40.3	51.2	23.3	15.3	39.2	23.6
Prupe.1G267300.2	1.2	0.9	2.5	0.3	1.2	3.8	1.2	0.3	1.4	2.1	1.8	2.1	0.2	0.3	1.1	3.3	0.6	0.8	9.9	4	7.7	2.3	2.7	8.5	0.6	1.8	6.8	2.4	7.6	1	1.1	2.8	2.4	1.2	0.5	0.5	0	2.4	1.6	5.2	0	0.9	1.2	0	2.1
Prupe.1G267300.3	0.5	0.9	1	0.3	0.5	3.5	0.6	0.6	2.7	3.2	1.6	2.7	0.1	1	1.4	1.5	0.5	1.2	2.8	2.2	3.4	1.6	0.9	3	1.4	0	1.8	1.2	0	0.1	0	4.6	0	0	0	0.5	0.4	0	0	0.6	0	0	0	0	0
Prupe.1G267500.2	1	0	0.2	0.4	0	0.4	0	0.6	2.4	0.5	0.2	0.1	0.3	0.6	3	0.5	0.2	0.7	0.2	0	0.1	0	0	1.4	0.1	0.3	0.5	0	0	0	0	4.3	0	0	0.7	0	0	0	0	0	0	0	0.6	0	0
Prupe.1G267500.3	13.4	16.3	8.9	3.3	9.5	10.4	10.7	20.8	31.3	51.1	12.8	48	2.6	16.8	37.4	29.7	8.7	39	0.5	0.9	0.2	1.5	2.6	1.3	0.2	1.2	0.4	2.5	3.5	2.3	1.1	0.9	3.7	6.2	6.6	2.3	3.9	10.2	1.6	5.3	2	1.9	9.7	1.5	1.2
Prupe.1G267600.1	0	0	0	2.2	0	0	0	0	0	0	0	0	1.2	0	0	0	0	0	0.2	0	0.1	0.3	0	0	0.7	0	0.1	1.5	0.3	0.1	0.3	0.4	0	0.5	0.3	0.1	4.5	0	0	0.3	0	0.1	1.2	0.2	0.2
Prupe.1G267700.2	1.7	0.5	1.3	0.5	0.8	1.4	0.8	0.2	1.3	0.5	0.2	0.5	0	0.9	2.1	0.6	0.1	2	1.5	0.3	1.3	1.1	1.8	1.1	0.9	0.6	0.6	3.8	0.6	0.2	1.2	1.6	0	0.8	1.1	0.3	0.2	0	0.1	1.1	0.4	0.8	3.3	0	0
Prupe.1G267800.2	17.8	21.3	14.1	19.9	21.1	9.5	16.8	19.7	14.8	9.9	8.5	9.2	18.8	21.2	19.8	10.6	18.3	11	17	10.7	15.5	22	17.6	21.4	20.2	19.5	21.3	4	2.7	1.6	0	2.9	2.7	0	1.5	5.6	8	0.7	1.5	10.2	13.5	8.4	16	13.4	12.3
Prupe.1G268100.1	7	5.9	3.2	6.5	10.4	3.9	4.6	7.2	3.6	0.4	9.6	0.7	11.1	14.3	5.9	1.8	7.7	1	4.5	16.5	4.4	12.1	8.8	2.1	79.7	31.8	11	18.3	7.8	5.9	8.5	16.7	2.4	9.9	25	8.8	6.9	12.3	6.9	8.2	1.2	4.8	6.9	2.8	12.3
Prupe.1G268100.3	22.9	42.1	14.3	25.9	34	8.7	21	34.8	14.3	9.2	23.3	6.1	31.7	22.1	19.7	9.2	15	9.4	57	266.5	78.5	85.3	103.2	24.8	322	472.8	132	120.7	101	100.7	135.1	149.7	85.7	129.6	225.3	94.5	90.7	79.2	83.8	96.9	103.3	75.5	99.6	95.5	125.3
Prupe.1G268300.1	0	0	0	0	0	0	0	0	0.2	0	0	0	0	0	0	0	0	0	3.9	6.4	5.8	4.7	9.8	21.8	7.2	25.4	7.3	0.7	0	1.9	0.9	2.8	1.4	0	0.5	0	1.1	1.4	1.4	1.9	1.5	1	0	1.4	1.5
Prupe.1G268500.1	0	0	0	0	0	0	0	0	0	0	0	0	0	0	0	0	0	0	0	0	0	0	0	0	0	0	0	0.3	0	0.2	0.4	0.6	0.1	0.2	0	0	0.1	0.3	0.2	0.3	0.2	0.3	18.5	0	0.2
Prupe.1G268700.1	0	0	0	0	0	0	0	0	0	0	0	0	0	0	0	0	0	0	0	0	0	0	0	0	0	0	0	0.5	0.8	0.2	1.3	0	0.2	0.6	0.1	0.2	0.3	0.8	0.4	0.7	0.3	0.5	109.2	0	0.2
Prupe.1G269400.1	0	0	0	0.2	0	0	0	0.1	0	0	0	0	0.3	0.1	0.1	0	0	0	0.3	0.1	0	0.1	0	0	0	0	0	0.1	0	0	0	0.1	0.2	0	0	0	0.6	0.4	0	0.3	0	0.1	4.6	0	0
Prupe.1G269500.1	2.4	1.5	2.1	1.4	1.7	2.7	1.9	1.1	2.1	0.5	0.9	0.2	1.6	1.7	2.6	1	1.2	0.7	1.3	0.7	1.2	1.1	0.2	0.3	0.6	0.6	1	0.7	0.8	1.2	0.7	0.4	2.5	0.2	0.4	1.9	2.4	0.2	0.9	2.5	0.5	0.9	10.7	1	1.5
Prupe.1G270700.2	33.2	33.4	23.8	23.9	25.3	43.9	29	44.3	40.3	25.2	30	26.9	21.5	29	27.2	23.4	27.6	30.4	5.1	25.4	10.8	15.5	21.1	13.3	21.8	25.6	22.4	10.2	19.1	16.5	12.9	14.8	11.3	24.8	9	4	11.9	10.6	5.4	57.6	25.5	42.4	24.2	15.3	30.7
Prupe.1G270800.1	14.4	14.1	22.3	47.5	12.9	18.3	28.3	15.9	18.3	24	36.9	20.9	97.1	14.2	12.2	16.1	67.6	14.1	22	23.4	26.6	22.9	22.3	11.8	62.2	24.5	20	66.6	24.1	34	40.8	29.2	36.7	23	24.1	24.9	61.6	28	29.9	18.1	12.3	11.7	64.7	17	15.3
Prupe.1G270900.1	0.9	1.9	1.3	2	3.6	9.6	1.7	3.3	3.4	1.4	0.5	1.7	3.2	1.6	2.5	1.1	3.3	15.8	6.6	1.2	0.9	1.6	2	0.9	3.8	3	0.5	18.3	63.6	39.1	7.8	42.1	2.5	6.3	29.7	2.2	5.5	114	8.3	3.4	3	3.2	5.6	2.6	4.3
Prupe.1G271000.1	1.9	2.1	1.2	1.5	5.3	16.1	1.6	6	3.4	4.9	1.5	3	1.2	1.5	2.3	4.6	2.7	36.9	8.1	5.3	2.6	2.5	4.2	2	3.7	2.9	2	109.5	192.4	163.3	616	169.4	267.9	688.7	172.4	206.4	83.5	198.5	196.4	37.4	34.3	57	29.6	33.5	26.9
Prupe.1G271400.1	45.2	31.8	37.3	84	102.5	44.3	84.1	88.1	75.6	54.3	16.8	40.2	43.9	46.6	47.8	25.9	19.9	12.9	43.5	62.7	30	64.4	83.6	117.1	61.6	47.5	71.5	23.8	58.5	58.5	62.1	99.8	100.1	67	93.8	101.6	64.3	49.4	37	23.4	54.9	20.5	9	121	83.3
Prupe.1G271400.2	25.7	24.6	14.9	44.3	196.9	170	118.3	138.3	152.2	167.6	70.5	172.3	17.6	92.9	74.8	86.9	81.7	71.4	0.5	26	4.2	7.5	14.7	28.6	6.4	8.6	21.8	29.3	92.9	50.6	9.1	43.1	15.7	37.1	69.5	67.1	19.5	104.6	39.4	75.5	74.2	49.6	13.9	93.8	76.2
Prupe.1G271700.1	0.1	0.4	0.1	20.9	0.2	0.1	5.6	0.4	0.1	0.1	0.8	0.1	17.4	0.6	0.2	0.1	0.4	0	0.4	0.2	0.7	1	0.1	0.5	2.3	0.1	0.6	8.6	0.4	0	1.3	0.2	0	1	0.4	0.1	13.8	0.3	0	3	0.1	0.5	14.3	0.1	0.2
Prupe.1G271900.2	11.6	5.2	12.5	6.1	8.7	9.4	6.3	4.7	13.5	12.9	3.8	13	7.4	6.2	7.4	12	6.6	13.2	1.3	2.2	1.3	1.7	2.9	2.5	2.2	1.9	2.3	26.4	4.1	7.6	9.3	4.9	7.8	10	4.6	6.6	18.1	5.6	5.7	48.8	12.8	16.2	22.7	9.9	25.3
Prupe.1G271900.4	17	9.2	20.9	9.9	8.4	18.1	15.7	13.8	30.3	29.4	13	31.2	9.6	7.7	18.8	26.6	22.1	38.4	6.1	6.3	5.8	5.2	6.9	8.7	8.9	13.2	7.4	4.2	1.7	0.5	0	1.4	0.1	0	1.3	0.5	12.6	0	2.7	28.6	8.3	5.7	10.1	4.6	10.5
Prupe.1G272400.1	2.6	32.2	3.5	23.9	25.5	12.4	30.9	25.2	3.1	0.8	14.8	0.3	22.8	26.9	6.9	1.4	17.5	0.6	17.9	12.9	15	44.3	24	18.9	47.9	13.2	32.2	29.3	64.1	43.3	41.4	80.4	24.7	54.8	65.8	23	30.8	84.7	43.8	8	8.4	3.3	9.5	13.7	4.8
Prupe.1G272500.1	12.3	6.2	6.3	11.7	6	11.1	10.5	5.5	17.3	36.4	6.8	33.1	14.1	8.4	24.5	39.6	10.8	40	14.4	2.4	8.1	13.9	2.4	6.9	9.5	2	7.9	8.5	7.2	12.9	17.9	13.4	19.5	27.8	8.7	20.7	10.1	7.4	17.4	13.6	6.5	6.9	3.9	4.3	3.1
Prupe.1G273100.1	1.1	3.4	1.2	9.2	3.8	3.8	8.1	2.3	0.9	0.5	6.2	0.3	9.1	3.6	1.7	0.7	8.7	0.4	4.2	4.6	5.8	5.5	4.3	1.2	8.7	3.3	4	3.8	7.5	2.7	3	4.1	8.8	5.1	1.7	3.8	4.5	1.8	2.1	2.7	8.7	2.1	4.1	13.8	1.2
Prupe.1G273300.1	4.7	11.7	14.4	4.4	9.6	8.5	5.8	6.6	4	7.3	4.2	7	4.8	8.5	3.8	5.6	8.2	6.8	6.7	1.1	1.8	5.9	1.7	1.1	1.4	1.1	1.7	3.1	1	5.6	1.3	2.2	2.8	2.7	4.2	3.6	5.5	0.4	2	5.9	2.2	0.8	3.2	0.7	0.7
Prupe.1G273400.3	72.6	41.6	64.4	38	48.9	53.7	48	72.6	63.6	37.1	52.4	56.3	63	55.2	72.7	59.5	83.5	78.2	8.3	12.1	0.7	8.4	21.8	19.3	3.6	26.1	10.5	2.4	1.5	1.1	19.3	3.4	2.6	6.4	7.4	3.7	0.4	3.1	0	84.6	94.7	144.7	85.3	115	162.2
Prupe.1G274400.1	0.1	0.1	0.1	296	0.2	0.3	5.3	0	0.3	0.2	0.1	0.2	158.1	0.3	0.2	0.1	0	0.1	17.4	0	26.1	25.9	0.1	0.1	45.6	0	5.1	27.9	0.1	0.4	3.9	0.5	0.7	2.9	0.1	0.3	51.5	0.4	0.5	5	0	0.2	0	0.3	0.1
Prupe.1G274600.1	3.2	3.2	1.7	1.2	4	5.1	2.5	4.9	8.9	6.7	4.1	7.9	0.9	3.6	6	8.6	2.9	16.6	1.4	2.7	3.3	0.5	1.8	3.3	0.3	3.2	1.5	1.7	3.9	6.8	2.3	6	6.2	5.1	4.5	8	2.4	3.7	6	3.2	1.5	2.7	1.6	1	2.7
Prupe.1G274900.1	0.7	0.1	0.6	0.2	0.7	1.2	1.3	2.5	1.5	0.6	2	1.9	1.3	2.8	1.6	2.5	0.7	1.4	1.4	8.2	1.2	5.7	7.2	1.6	6.5	8.5	4.9	5	5.6	4	8.2	0.9	4.6	7.7	11.3	2.9	4.2	6.1	4.2	9.4	5.7	14	7.7	3.4	17.4
Prupe.1G275000.1	25.2	23	23.6	26.9	25.5	25.9	26.9	24	28.7	11.6	15.5	9.6	27.5	24.2	19.4	12.9	21.1	12.3	27.8	22.2	27.7	25.9	22.7	24.3	26.1	29.4	22.2	24.3	16.3	29.3	11.4	12.7	18.5	12.4	11.5	21	23.4	1.8	31.3	28.8	30.6	53.1	41	33.6	58
Prupe.1G275300.1	4.9	0	0.1	4.8	0	0.3	1.4	0.2	1	1.1	0.6	0.3	7.1	0.1	0.3	0.4	1.2	0.4	21.6	15.7	121.9	11.4	2.5	2.2	4.2	2.6	6.7	125.8	3	3.7	6.3	21.8	4.6	8.2	8.7	1.8	108.9	9.8	48.5	3.6	0.7	2.7	20.4	0.4	1.6
Prupe.1G275400.1	0	0.6	0.1	3.9	0.3	0.2	6.1	0.4	0.1	0.1	0.7	0	4.4	0.4	0	0	1.2	0	7	15.3	21	18.2	16.7	6.5	25.2	40.9	23.1	192.3	32	17.9	21	29.2	39.4	9.7	24.5	23.9	163.1	16.3	12.6	7	0.2	0.1	26.2	0.1	0.4
Prupe.1G275500.1	4.6	4.2	5.2	1.6	3.7	2.5	2.3	3.9	5.1	0.5	2.1	0	4.4	8.2	4.4	0	4.2	2	0.6	0	0.4	0	0.3	1.1	3.2	13.1	2.1	0	0	0	0	0	0.1	0.3	0	0	0	0.1	0	3.8	6.3	6.3	8.7	8.4	24.9
Prupe.1G275500.2	2.3	3.9	1.1	0.7	3.8	1.7	3.1	5.4	0.5	0.7	0.3	0	2.4	3.7	0.8	0.3	0.7	0.3	2.1	5.1	3.4	4.3	13.8	7.9	8.1	17.5	8	1.2	0.3	0.4	0	0.6	0	0	0.8	0	0.3	0	0.4	5.6	1.5	4.4	1.2	2.6	4.4
Prupe.1G275500.3	0	0.4	2.1	2.2	0	0.7	0.9	1.6	2.2	1.1	3.1	2.2	0.1	0	7	4	1.3	3.3	6.5	7.3	6.2	9.8	16.5	11.7	8.1	18.9	8.1	0.6	2.6	3.2	5.2	6.2	2.5	2.6	2	2	2.8	3.9	1.9	1	1.5	3.4	0	0	1.5
Prupe.1G275700.1	68.6	46.8	45.6	32.2	46.2	39.1	35.9	36.5	53.8	244.5	46.1	220.5	271.5	36.8	51.9	211	49.6	214.8	27.1	62.1	34.9	40.2	46.7	48	26.8	48.6	54.6	174	61.6	154.3	81.4	49.2	181.8	111.8	67.6	225	152.5	68.3	138.9	93.8	79.1	139.3	58.1	81.6	103.4
Prupe.1G276000.1	31.8	18.3	91.6	8.7	14.5	95.3	10.8	12.4	52.2	93.4	5.2	117.8	2.4	13.1	63.6	103.7	6.4	136.3	33.5	9.6	27.9	4.2	18.6	32.4	2.3	10	6.6	10	3.2	41.5	9.1	6.1	25.9	8.9	5.3	35.2	11.2	6.4	25.3	8.9	8.4	9.6	4	3.6	4.8
Prupe.1G276300.1	5	2.1	2.6	11.3	2.4	2	8.8	1.9	2.6	0.7	1	0.4	10.1	2.2	2.5	1.2	2.9	1.2	20.4	4.3	12.2	31.5	3.9	6.6	11	2.6	10	5.5	3.3	1.7	3.2	2.6	11.4	4.7	1.9	5.7	8.1	1	4.9	4.1	5.7	5.8	2.6	10.3	6.1
Prupe.1G276600.1	0.5	0.1	0.6	0	0	0	0.1	0	0	1	0	0	0	0	0.1	0.7	0.2	1.7	0.7	0	0.3	0.3	0	3.2	0.1	0.2	0.3	0.5	0	0.6	0	0.7	0	0	0	0.5	0.4	0	0.3	0	0	0	0	0	0
Prupe.1G276600.3	1.3	0.2	0.5	0.5	0.6	1.5	1.5	0.2	0.4	0	0.1	4.7	0.1	0.3	0.6	0.5	0.1	0.9	0.7	1.1	0.9	1	0.4	0.3	0.2	0.4	0	0.5	1.7	0.7	1.3	0	0.8	3.3	0.9	1.1	0	3.7	0.9	1.6	1.4	0.8	1.3	0.4	2.3
Prupe.1G276600.6	7.1	2.4	9.1	8.1	2.6	3.2	5.7	3.6	9.3	13.6	0.9	11.4	4	3.5	10.6	11.3	1.3	10.3	7.8	3.5	7.2	4.9	3.3	6.4	2.2	2.8	3.8	1.8	0.5	0.8	0	0.9	0.6	0	0.5	5.4	4.4	0.5	0.8	0.9	4.2	2.5	10.1	2.8	3
Prupe.1G276700.1	76.6	97.4	112.8	446.3	96	147.9	595.7	100.9	134.7	93.4	567.3	117.4	265.5	82.6	64	93.2	413.5	106.6	84.5	23	66.2	70	40.1	21.7	100	35.1	52.7	247.1	394.3	211.5	572.7	501.9	350.7	473.9	500.6	139.2	276.1	720.1	217.8	42.2	74.2	61.7	300.5	72.8	57.3
Prupe.1G277100.1	0	0	0	0.4	0	0	0	0	0	0	0	0	0	0	0	0	0	0	0.9	0.1	0.1	3.2	0	0.1	0.1	0	0.2	0	0	0	0	0.1	0	0	0	0	0.5	0	0	0.9	0	0	1.8	0	0.1
Prupe.1G277200.1	4.5	3.6	3.8	18.1	4.1	11.6	9.3	2.5	2.7	9.9	5.3	5.6	11.7	3.8	7.7	6.2	8.8	3.6	18.1	3	8.3	16.2	2.7	5.7	24.6	1.8	8.4	11	2.1	5.4	6.1	4.1	3.3	6.3	2	5.5	11.5	1	4.5	1	0.3	0.2	51.2	0.3	0.5
Prupe.1G277400.1	0.2	0.1	0	308	0.2	0.1	1.6	0.1	0.3	0.2	0.1	0.2	494.6	0.2	0.4	0.2	0.1	0.2	655.8	0.3	7.9	1083.8	0.3	0.3	180.2	0.5	0.7	350.6	3.1	0.7	22.3	1.5	3.3	11.8	1.3	0.7	186.9	5.8	1.6	96.4	0.1	0.2	0.4	0	0
Prupe.1G277500.1	32.5	13.6	42.9	6.8	17.8	66.9	18.7	31.5	78.8	208.6	57.6	228.9	3.7	19.9	69.5	113.2	10.9	114.8	22.2	17.6	32.1	7.9	20.3	27.7	15.7	23.7	26.5	116	9.1	35	27.1	28.7	34.6	16.1	24	25	79.6	21.1	18.1	151	13.4	9.5	28.5	6.6	9.8
Prupe.1G277700.1	32.5	20.7	34.6	21.4	17.6	22.8	22.6	13.8	28.1	52	70.3	62.9	30.8	13.9	15.7	69	66.5	92.8	0.6	2	1.2	5.6	5	3.2	4	6.4	9.4	37.3	94.6	33.8	59.7	45.4	65.7	53.1	55	26.4	19.3	113.6	43.2	12.3	31	29.3	10.4	25.1	21.7
Prupe.1G277900.1	29.7	17.5	19.4	18.5	13	4.7	13.4	18.9	22.8	2.7	3.1	0.6	18.9	14.3	27	4.8	2.8	11.1	0.8	0	0.1	6.2	9.2	10.6	10.5	23.7	6.9	0.4	0	0	0	0	0	0	0.4	0.6	0	0	0	1.2	1.8	0.6	0	1.3	8.2
Prupe.1G278200.1	0	0.5	0	0.3	0.7	0.1	0	0.1	0	0	0.7	0	0	0.5	0	0	0.2	0	1.9	4.8	5.3	5.4	13.3	8.8	7	19.3	11.3	1.8	14.9	3.3	0.9	10.4	4.7	0.1	4.9	4.7	2.9	8.1	0.8	0.9	1	0.2	2	0.2	0.1
Prupe.1G278500.1	0.3	0.3	0.2	0.1	0.4	0.2	1.2	0.9	1.8	1.2	0.5	1.1	0.7	0.3	1.3	0.8	0.2	0.6	0	0	0	0	0	0	0	0	0	2.1	0	0.1	0.2	0	0	0	0.1	0.1	3.2	0.1	0	1.1	0.1	0.1	19.3	0.1	0.3
Prupe.1G279800.1	0.4	0.6	1.5	2.4	1.5	2	2.4	3	0.8	0.3	0.4	0.1	4.1	6.1	0	0	0	0.3	0.8	2.2	3	1.6	0	0.2	1	0	1.3	0.9	2.5	0.2	1.2	0.9	1.7	1.4	1.1	2.5	0.3	0.7	0.4	13.8	9.8	16.7	10.3	8.5	17.3
Prupe.1G280400.1	21.3	25.6	23.6	41.4	16.5	13.5	26.7	15.4	15.1	3	6.3	2.1	26.5	17.2	16.2	4.7	9.8	4.7	46.8	12.7	29.4	42.4	20.6	33.5	26.5	28.6	30.3	5.9	7.5	5.9	5.3	4.3	8.2	2.6	3	7.5	11.3	2.7	1.5	17.8	14	8.3	23.1	19.6	13.9
Prupe.1G280600.4	2.3	6.8	4.5	3.3	3.6	2.6	4.2	4	2.4	0.3	4.6	0.7	3.6	4.8	2.2	0.6	3.5	0.3	7.2	0.9	1.7	1	0.3	0.4	2.3	0.2	1.5	0.6	0.4	1.2	0	0.1	0	0	0	0.5	1.6	0	0.5	3.8	11.3	1.9	17.4	11.1	0.7
Prupe.1G280700.1	6	10.1	7.8	3.4	8	7.3	6	8.9	7.1	7	9.7	6.5	4.2	9.5	7.7	8.5	11.9	9.3	4.1	3.7	5.1	5	5.2	5.7	4.5	3.7	5.3	1.8	2.5	0.9	0.9	4.8	1.1	0	5.8	3.7	1.7	2.3	0.5	1.4	6.8	2.2	1.3	5.4	0
Prupe.1G280700.2	0	0	0	0	0	0	0	0	0	0	0	0	0	0	0	0	0	0	0	0	0	0	0	0	0	0	0	1.1	2.1	0.8	3.4	0.6	1	4.3	0.1	0	0.5	2.1	3.3	0.8	0	0.5	1.5	0	2.7
Prupe.1G281000.1	0.6	1.4	1.2	4.1	2.1	1.3	2.3	1.4	0.6	0.1	0.4	0.2	2.5	2.3	1.1	0.2	1.2	0.8	2.4	1.9	3.1	2.2	1.6	2	3.7	1.1	4.4	7.1	8.5	13.2	0.6	12	17.3	11.6	17.2	15.6	14.2	4.9	8.2	1.5	2.4	0.3	0.4	3.1	0
Prupe.1G281300.1	18	35.2	13.3	53.4	35	36.8	48.9	28.3	12	7.9	66.8	4.7	57.8	33.3	18.8	9.4	120.5	6.9	51.9	45.6	47.2	57.1	34	35.5	56	18.5	38.2	51.9	90.7	46.9	57.7	93.5	48.9	78.2	78.5	47.8	66.2	72.5	68.8	25.1	43.6	19.8	37.6	50.3	20.3
Prupe.1G281400.1	2.4	5.1	2.7	7.7	5.4	4.3	5.5	5.8	1.2	0.5	10.7	0.5	8.3	4.9	0.8	1.1	14	1	24.4	11.2	23.7	18.5	8.2	7.7	21.9	6.1	11.1	10	9.7	5.8	10.2	5.4	10.6	5.8	4.4	9.5	15.9	1.3	8.3	1.9	3.7	2.8	13	7	2.8
Prupe.1G281600.1	0	0	0	0	0	0	0.1	0	0	0	0	0	0	0	0	0	0	0	0	0	0	0	0	0	0.1	0	0	0.1	0	0	0.2	0.2	6.4	0.4	0.1	0.7	0	0	0	0.3	0	0	0	0	0
Prupe.1G282200.1	45.3	21.3	40.2	41.5	25.7	58.9	31.1	21	41.6	31	24.8	24.5	22.3	25.9	70.2	30	16.2	20.9	62.5	31.9	57.7	43.8	32.3	55.5	46.9	35.2	62	2.4	3.2	7	1.5	4.1	4.8	4	2.2	6.6	9.2	1.5	7.8	6.7	10	7.3	9.8	9.2	7.4
Prupe.1G282300.1	1.1	2.9	1.1	4.3	3.2	2.3	2.9	2.3	0.6	1.3	3.5	0.5	2.4	2.2	0.7	0.4	4.3	0.2	0.4	0	0	0.2	0.1	0	0.1	0	0.1	0	0	0	0.1	0.2	0	0	0.1	0	0	0	0	0.2	0.6	0.2	0.2	0.5	0.2
Prupe.1G282500.1	270.3	274.2	426.2	248.2	315.3	390.8	227.1	383.3	261.2	491	287.9	496.3	238.3	256.8	275.6	518.4	472.8	475.9	333.2	1124.9	612.6	271.5	658	400.4	543.4	1482.8	612.1	334	2047.3	1658.7	703.4	3931.2	761.6	623.7	2398.6	826.9	386.9	1530.8	1379.6	890.2	287.9	458.2	378.3	301.9	625.9
Prupe.1G282800.1	17.5	10.8	12.3	20.5	11.2	13	25.5	9	12.3	35.1	13.3	23.7	15.5	10.2	16.7	22.5	14.4	15.6	28.7	6.3	7.5	66.3	8.6	9.2	11.9	7.2	7	8.9	1.4	8.5	10	7	5.7	13.8	4.7	9.5	13.9	4.4	5	8.9	5.7	5.1	10	3.4	4.5
Prupe.1G283300.2	0	0	0.4	3	0.6	0.5	1.1	0.2	0	0	0.1	0	1.5	0.4	0.1	0.2	0.3	0	3.3	1.7	2.8	2.1	0.3	0.1	2.7	0.2	1.8	2.2	0	0.8	0.3	0.3	2.8	0	0.3	1.5	3.2	0	0.5	0.7	0.3	0.3	3.1	0.6	0.7
Prupe.1G283400.1	5.6	2.8	4.3	13.4	5.9	8.4	11.3	4.7	8	3.3	3	2.7	11.9	5	10	3.1	5.9	3.3	3.8	1.1	2.9	3.2	0.5	1.1	6.5	1.5	2.7	1.9	0.2	0.4	0	0.5	1.1	0.5	0.1	1.1	2.3	0.2	0.3	4.3	0.8	2.8	9.9	1.2	3.3
Prupe.1G283500.1	9.5	15.1	10.4	16.6	27.3	18.9	16.1	24.5	14.8	12.9	14.4	13.2	15.3	12.9	9.1	13.4	21.5	15.9	2.6	15.4	4.3	2.5	13.1	3.4	5.3	14	3.6	11.1	12.7	15.3	5.5	18.4	9.4	10.2	16.2	11	10.8	9.4	12.1	18.1	6.1	12.1	5.9	7.4	13.6
Prupe.1G284300.1	97.2	254	118.5	235.3	176.1	214.6	253.5	212.6	110.4	71.6	521.1	69.3	254.1	175.7	94.6	92.8	527.4	94.1	125.8	192.9	303.6	113.7	155.3	104.8	230.3	306.9	146.5	165.7	284.1	367.4	236.6	302	142.8	242.2	372.2	138.4	224.1	246.3	375.4	114.7	235.3	168.9	216.3	324	233.3
Prupe.1G284600.1	0.4	0.1	0	0.7	0.1	0.2	0.7	0.2	0.6	1.7	0.1	2.3	5.6	0.1	0.2	1.6	0.3	2.3	12.4	0.2	0.5	21.5	0.2	0.1	0.6	0.1	0.5	2.2	0	0.1	0.1	0	0	0.5	0	0	3.5	0.1	0	4.5	0.4	0.5	8	0.7	1.6
Prupe.1G284800.1	2.2	1.3	1.7	3.6	1.2	1.4	2.9	1.3	1.7	2.4	2.7	2.2	2.2	1	0.8	3	1.6	2.8	3.5	0.3	1	5.8	0.5	0.8	2	0.8	0.9	0.7	0	0.2	0	0.1	0.2	0.2	0	0.4	1.5	0.2	0.2	1.2	0.2	0.5	3.6	0.2	0.5
Prupe.1G284900.1	3.3	1.8	4.7	7	1.3	2.9	3.4	1.5	2.5	5.3	3.2	3	4.7	1.4	2	7	3.5	5.9	3.5	10.7	6.4	4.6	7.4	5.8	3.4	8.2	4.9	1	0.6	3.2	0.4	8.8	2.1	1.2	5.1	5.5	4.4	0	1.9	4	0.6	3.7	2.8	1.6	1
Prupe.1G285800.1	0.5	1.7	0.3	16.8	2	2.5	7.3	1.9	0.4	0.3	7.8	0.1	14.7	2.3	0.5	0.5	7.6	0.2	12.5	9.1	12.7	11	8.6	3.8	10.9	7.7	8.2	8.6	7.5	4.4	4.8	3.9	6.7	2.7	4.2	6.7	31	3	2.4	5.9	2.7	5	157.8	6.6	6.2
Prupe.1G286000.1	19.8	21	11	75.5	15.9	19.2	49.7	10.2	16.4	6.9	9.8	4.1	47.1	12	15.3	6	11.1	5.7	29.9	18.3	24.4	34.6	19.3	18.9	29.5	18.3	20.8	41.6	14.4	15.3	11.5	12.6	17.7	17.1	11.7	17.2	48	13.3	8	43.3	19.3	18.2	66.2	17.3	28.7
Prupe.1G286600.1	2.8	6.1	1.2	0.5	5.6	2.4	4	6.9	5.1	5.2	3.3	4.5	3.7	4.8	2.5	1.4	4.3	3.5	0	1	0.5	3.1	0.4	0	0	0.4	0.9	2.5	7.9	1.9	4.9	4.4	2.6	6	6.6	1.3	5.5	2.6	3.7	18.6	6.2	13	3.1	2.9	13.4
Prupe.1G286900.1	0.2	1.9	0.1	8.3	2.3	1.3	4.7	1.4	0.2	0	0.9	0.1	7.5	1.9	0.2	0.1	2.9	0.1	4.7	2.9	4.5	2.8	1.8	2.2	2.2	1.1	1.6	2.3	1.5	1.6	0	4.4	0.2	1	2.7	0.1	5.3	2.2	0.7	0.5	1.6	0.8	2.5	3.2	0.9
Prupe.1G287300.10	2.3	0	1	1.6	2.2	0	0.1	1	0.4	0.3	0.6	6	4.2	3.9	0	0.4	0.4	0.9	2.4	0	3.2	2.5	3	1	0.7	3.3	5.7	3.8	1.1	1.9	0.9	0.9	2.2	2.9	1.7	5.7	1.6	0.3	6	1	5.3	0.9	4.8	4.4	5.5
Prupe.1G287300.5	0.4	0	0.3	0	0	1	0.3	0.5	1.1	3.5	0	2.1	0	0.3	2.5	5.2	1.1	4.3	0.1	0.1	0	0.4	0.5	0.1	0.1	1.1	0.7	0.8	0.2	1.2	0	1.9	1.8	0	1.2	0.3	0.9	1	0.2	0	0	0	0	0	0
Prupe.1G287300.9	0.7	0.9	2.7	1.1	0.9	1.4	0.8	0.4	0.6	3.2	0.2	0.2	0	0	0	1.1	0	0	2	5.8	2.8	1.7	1.6	2.4	0.7	0	0.4	0	0	0	0	0.6	0	0	0	0.9	1.1	0	0	1.9	0	3.2	1.4	0	1.2
Prupe.1G288000.1	26.8	16.3	31	5.3	23.5	91.3	7	40.9	47.2	69.1	61.5	70	2.2	35.4	51.1	66.3	14.9	67.4	9	26.3	15.7	5.5	20	25.6	4	27	17.8	2.6	26.7	19.7	9.2	57.2	16.2	12.7	53	24.3	4.1	37.3	11.8	30.6	27.8	20.6	4.2	18.2	20.9
Prupe.1G288000.2	2.4	1	1.7	0.1	1.5	4.1	0.6	2.3	3.7	0.7	0.7	0.3	0.2	2.3	2.5	0.4	0.4	0.2	0.9	1.4	1.1	0.2	1	5.2	0.9	2.3	0.9	0.1	0.3	0.4	0	0.4	0	0.3	0.3	0.2	0.2	0	0.6	4	3.9	2.8	2.7	3.3	6.5
Prupe.1G288500.3	0	0	0	0	0	2.2	0	0	0	0.2	0.7	0.6	0	0	0	1	1.2	1.1	0.4	0.2	0.6	0	0	0	0.2	0	0	0	0.5	5.1	0.7	0	0.5	0	0.6	2.2	0.2	2	1.9	1	0.1	0	0	0	0
Prupe.1G288600.1	0.7	1.4	0.1	1.2	1.6	0.4	1.6	1.7	1	0.8	2.2	0.4	1.3	1.7	1.2	0.6	1.1	0.7	1.8	3.9	3.9	4.4	4.5	2.3	3.7	5.8	3.9	0.8	0.8	0.3	0.6	2.2	0.5	1.3	1.2	0.2	1.2	1	0.8	9.1	0.8	2.5	1.7	0.4	4.5
Prupe.1G288700.3	7.8	4.3	3.3	9.2	5.2	5.3	4.3	5.4	5.4	0	0	0	5.6	3	2.4	0.4	1.8	0.7	6.3	7.8	6.5	6.1	4.5	2	2.8	2.3	6.5	0	0	0.8	3.3	0	0	0	2.7	0	0	3	3.9	0.8	14.7	3.5	2.1	44.7	19.5
Prupe.1G288800.3	0.8	0.3	1.1	0.7	0	0.7	0.8	1.1	1.7	1.9	0	3.1	0	0.4	3	1.5	0.3	3.9	5.3	7.5	7.5	6.8	5.8	6.2	5.3	3.6	5.3	8.4	1.5	7.6	4.7	0.5	1	0	0.3	0.6	12.9	0	6.7	0.7	0.6	2.2	0	1.4	0
Prupe.1G288900.1	133.3	145.4	122.4	75.6	121.4	113.8	72.6	134	121.7	144.5	186.8	135.3	101.7	85.4	155.1	252.5	256.4	239.3	172.5	120.9	99.9	255.8	98.1	174.5	92.8	80.7	136	76.7	244.7	213.8	63.2	162.9	181.9	56.3	190.1	158.5	62.2	222.6	206.5	17.6	188.4	182.2	6.8	225.8	102.7
Prupe.1G289200.1	23.6	29.9	20.8	28.8	24.6	16.7	21.5	27.5	15.6	38.2	39.1	36.5	18.4	21	17.2	34.3	50.6	31	17.6	7.4	10.1	16.1	10.3	14.9	12.1	2.7	12.2	31.7	15.4	14.3	42.5	22.9	11.1	19.1	8.4	7.2	21	25.7	2.7	60.6	33.1	29.1	64.9	31.5	29.3
Prupe.1G290100.1	2.3	1.2	1.7	2	0.3	1.2	2	1.1	1.2	0.8	0.1	0.2	2.2	0.2	0.4	0.4	0.1	0.4	27.3	23.8	30.6	36.5	25.7	65.6	34.8	9	43.7	50.8	1.5	36.8	2.7	20.9	46.4	3.8	6.2	18.3	57.2	8.5	31.2	4.5	7.5	14.6	71.3	13.4	18.7
Prupe.1G290100.2	0.1	0.3	0	0.6	0	0	0	0.2	0	0	0	0	0.2	0	0	0	0	0	0.3	0.4	0	0.6	0	0.7	0.4	0	0.5	0	0	2	1.8	0	0	5.4	0.8	0	0.3	0	0	0.5	0	1.9	5.3	0	0
Prupe.1G290100.3	32	21.5	34.6	81.7	24.9	26.1	48	19	29.2	22.1	20.5	12.2	54.2	16.6	21.7	17.9	36.3	13.7	41.4	27.6	26.7	40.1	17.3	46.4	42.4	10.8	43.4	60.6	42.5	46.5	8.9	15.4	9.4	1.4	16.8	21.6	59.1	28.4	40.3	8.4	20.4	17.2	100.3	25.6	18.9
Prupe.1G290200.1	20.3	15.9	23.6	15.9	16.2	25.1	19.5	15.8	24.7	31	5.4	32.7	12.3	16.4	22.5	25.2	6.8	28.1	9.5	9.2	8.4	4.7	4.2	5.5	1.5	0.4	6.4	0.6	5.4	2.7	2.9	10.2	10.8	4	3.1	14	3.9	2.3	12.8	12.5	13.7	29.9	7.6	16.7	22.4
Prupe.1G290200.4	1.3	0	0.6	0.6	0	0	0	0	0	0	0	0	0	0	0	0	0	0	4.4	3.1	3.1	1.3	3.1	7.9	2.5	2.5	5.2	2	0	6.4	0	1.3	2.8	0.8	8.3	10.3	2.7	5.4	0	0.6	3.8	1	1.6	3.5	4.1
Prupe.1G290300.1	0	0	0	0	0	0	0	0	0	0	0	0	0	0	0	0	0	0	0.7	0.5	0.3	0.5	0.2	0.6	0	0	0.2	0.1	1	0.6	3.7	4.3	6.9	0.2	7.7	14	0.3	2	1.5	0.1	0	0	0	0	0.1
Prupe.1G290400.1	11.7	13.8	5.3	23.8	11	8.9	17.8	9.8	4	45.3	7.7	16.9	16.8	9.9	8.8	23.8	21.8	16.5	21.1	3.5	12.2	10.7	1.7	4.1	8	0.4	6.4	11.2	9.3	13	6.4	3.6	9.9	11.3	3.4	9.6	13.6	6.1	13.1	1.5	3.7	2.4	6.5	7.3	3.5
Prupe.1G290500.1	3.9	2.5	2.7	7.1	3.7	5.5	5.3	3.3	5.6	1.9	1.6	1.5	6.3	3.4	3.5	2.8	5.2	2.3	10.3	9.3	11.7	10.2	4.5	11.2	11.6	10.1	20.3	10.4	1.8	5.2	2.8	6.8	8.7	3.4	1.7	12.5	10.4	0.5	5.3	9.6	6.6	14.1	13.7	16.1	21.5
Prupe.1G291100.1	2.4	1	0.7	0.3	1.3	0.7	0.9	0.7	1.2	9.8	1.7	6	2.1	0.6	3.1	1.2	0.5	1.3	0.1	3.4	0.5	0.2	5.2	3.9	0.9	5.2	1.6	17.1	5.3	8.4	4.6	3.3	2.5	3.3	2.9	4.9	9.2	17.2	7.2	14.7	5	8.6	4.3	7.6	13.3
Prupe.1G291200.1	22.7	9.2	13.7	5.5	13.7	15.3	13.5	12.4	24.1	59.2	8.9	63.4	17.9	7.8	25.5	47.1	11	54.5	1.8	2.2	1	2.6	1	4	7.1	0.5	2.9	39.1	4.1	2.9	9.6	2.8	5.5	8.7	1.8	3	35	3.9	3.7	38.7	11.6	44.8	13.7	5.1	25.3
Prupe.1G291400.1	64	37.1	49.1	3.6	73.5	53.9	18.7	91.1	72.6	358.3	69.6	423.8	18.2	68.1	27.8	291.6	42.3	321.6	17	28.9	17.9	8	16.2	16.1	10.2	22.6	14.9	0	1.6	0	0.9	0.3	0	0	0	0.6	0	0	0	99.4	39.9	33.4	19.1	27.5	28.7
Prupe.1G292100.1	0.5	0	0.2	0.2	0.1	0.1	0.5	0	2.1	4	0.3	3	0.3	0	0.8	0.8	0.2	0.9	0.2	0.3	0.6	0.1	0	0.1	0	0	0.2	0.2	0.7	0	0.4	0.2	0	0.8	0.5	0.1	0	0.1	0	4	0	0.2	0.2	0	0.2
Prupe.1G292400.1	1.1	0.2	0.3	0.2	0.1	0.3	0.8	0.1	3.2	5.7	0.4	3.7	0.5	0.1	1.4	0.6	0.2	1	0.6	1.6	1.2	0.3	0.6	0.2	2.1	0.6	0.8	5.3	0.7	0.9	2	1.1	0.9	1.6	0.9	1.2	3.6	0.9	1.7	1.4	0	0	0.4	0	0
Prupe.1G292500.1	7.8	3.2	5	3.5	0.8	3.5	11	3.9	32.9	67.5	6.7	47.6	9.5	0.9	19.1	20.4	4.1	23.4	0.1	0.1	0.2	0	0	0	0.4	0.1	0.1	2	0	0.1	1.4	0.4	0.4	1.1	0.1	0.2	2.8	0.1	0.7	0.4	0	0.1	0.1	0	0.1
Prupe.1G292700.1	1.8	10.3	2.4	1.4	6.6	3.6	2.8	13	5.6	3.6	4	4.8	1	9.5	6.2	5.1	2.9	4.6	0.6	1.1	0.6	0.3	0.2	0.1	0.1	0.1	0.3	0.1	0.1	0	0.1	0	0	0.3	0	0	0.1	0	0	8.7	6.9	24.6	5.6	10	35
Prupe.1G292900.4	1.6	0.9	1.5	2.5	1.5	1.3	1.3	0.9	1.2	0.9	0.2	1.3	5.1	1.4	0	0.4	0.7	1.2	9.7	15.7	10.8	6.6	12	8.5	13	14.9	8	8.4	4.4	14.5	4.3	9.6	14.2	8.6	6.3	11	9.3	1.5	4.3	23.2	12.7	19.1	9.5	17.2	18.1
Prupe.1G293100.1	4.4	5.4	4.6	5.1	1.9	2.7	3.9	5.3	4.1	4.4	5	2.2	3.9	3.6	5.6	2.7	3.8	5.1	12.9	35.3	26.1	22.6	23.9	15.8	14.4	121	27.6	3.1	1.7	4.4	0	15.5	4.1	0.1	7.3	7.8	4.4	2.8	2.9	8.2	3.2	4.1	2	3.1	7.6
Prupe.1G293100.2	2.1	2.1	1.9	4.8	3.4	3.9	2.9	3.9	5.1	6.6	6.7	6	2.9	2.6	3	7.8	3.6	4.5	0.3	11.8	7.4	0.4	1.2	0	0	0.3	0	5.1	10.2	5.4	3.2	2.9	3	4.3	8.5	0.8	2.5	2.7	2.8	6.8	2.5	8.5	0.9	5	14.3
Prupe.1G293100.3	0	0	0	0.5	1.5	2.4	0.2	0	0.9	0.7	0	0.6	0.3	0	0.7	0.5	0	3.4	1.8	3.9	2.5	2.4	3.7	0.8	1	6.8	3.6	0	0	0	0	0	0	0	0	0	0.5	0	0	6.4	1.8	2.1	2.5	2.1	1.1
Prupe.1G293300.2	22.9	19.4	23.2	16.2	20.7	14.2	18.5	21.4	15.8	18.1	19.2	18.4	19.9	19	18.3	18.3	23.4	14.8	13.6	16.3	17.8	18.6	14.5	14.8	22.8	16.7	20.7	10.2	16.8	10.2	0.3	19.1	8.1	14.1	2.6	3.4	9.1	2.4	7.3	8.1	11.5	7.5	12.2	14	15.4
Prupe.1G293600.1	0	0	0	0.2	0	0	0	0	0	0	0	0	0.3	0	0	0	0	0	21.9	0	0.1	19.2	0	0	0.2	0.1	0	5.9	0.4	0.2	0.9	0.2	0.3	0.4	0.3	0	39.4	0.5	0.1	0.2	0	0	3	0	0
Prupe.1G294400.1	0	0	0	0	0	0	0	0	0	0	0	0	0	0	0	0	0	0	0	0	0	0	0	0	0	0	0	0.1	0.5	0.1	0.4	1.1	0	0	0	0	0	0	0	0.1	0.1	0.1	6	0	0.1
Prupe.1G294500.1	0.1	0.1	0	0.1	0	0	0.1	0.3	0.5	0.4	0.2	0.5	0	0	0.1	0.1	0.3	0.3	0.1	6.9	1.2	0.1	0.8	0.5	5.9	3.1	2.7	7.7	3.8	9	2.8	10.9	2.5	1.3	4.1	0.7	8.2	6.1	7.1	18.3	1.7	7.5	5.2	3.6	12.1
Prupe.1G294700.1	0	0.2	0.1	0	0	0	0.2	0.2	0.3	0.4	0.1	0.6	0.2	0.1	0.1	0.1	0.2	0.1	5.1	16.4	7.7	0.5	2.2	1.7	12.5	26.9	13.1	6.8	35.8	57.2	17.1	58	17.7	24.5	42.1	23.8	7.3	34.1	44.4	16.6	2.4	7.2	3.9	4.7	15.3
Prupe.1G294800.1	14	34.3	6.4	14	5.6	13	19.4	10.1	12.9	3.6	12.4	2.8	11.6	10.4	11	8.1	22.2	9.7	4.9	9.6	7.2	0.7	3.3	2.5	6.3	5.9	4.9	61.4	119.3	172	63.8	98.2	110.4	61.7	75.4	92.5	74.5	100.9	117.1	6.5	7.8	12.6	2.9	8.3	23.8
Prupe.1G294900.1	30.3	2.5	42.6	0.9	2.6	158.9	94.8	65.9	1148	133.1	5	248.2	1.5	1.9	77	1773.3	101.8	2488.5	8.9	29.2	27.7	1.6	38.8	75.8	9.4	27.4	11.1	0	0.6	0.1	0	0	0	0	0.1	0	0.1	0.2	0	4	2.8	23.5	0.2	1.8	7.6
Prupe.1G295200.1	0.1	9	0.5	0.2	11	1.1	0.2	7.9	0	0	2.6	0	0.4	10.1	0.2	0	1.4	0	2.2	3.1	1.8	3.7	4.1	0.5	7.7	25	2.6	1.4	10.3	0.9	1	6.7	0.1	1	2.9	0	2.2	2.4	0.1	0.1	0	0	1.6	0	0
Prupe.1G295500.1	6.2	18.1	7.6	9.3	9.7	6.6	9.7	12.1	5.6	1.1	9.4	1.6	11.1	17	5.5	2.3	10.4	2.7	36.8	17.2	27.5	33.5	32.9	41.2	26.8	26.4	38.1	3.4	7.1	4	0.3	2.2	7.8	6.1	2.7	7.6	5.6	1.6	3.1	2.5	19.1	16.2	5.7	23.8	8.9
Prupe.1G295500.2	0.5	0	0	0	0.7	0	0	0	0.5	0	0	0	0	0	0	0	0	0	0.4	0	0	0	0	0	0	0	0	0	0	0	0	0	0	0	0	0	0	0	0	0.5	1.9	0.7	0	4.5	0
Prupe.1G295500.3	4.8	6.1	7	2.6	5.7	6.8	5.5	4.9	1.6	2.9	7.9	4.2	5.8	9.5	5.8	2.2	9.5	3.1	12.7	12.6	12.4	15.5	10.9	6.9	7.4	0.8	10.5	2	1.2	10	8.1	4.8	2.4	2.5	2.7	7.7	2.7	7.3	10.5	1.2	6.9	7.1	1.9	0.3	7.6
Prupe.1G295800.1	2.9	3.2	4.8	9.2	3	1.8	7	2.9	3	2.1	2.4	1.6	9.9	2.5	1.9	1.5	3.6	1.9	14.4	9.8	11.1	13.1	9.8	9.6	22.2	12.4	12.2	31.6	9.2	13.3	3.4	9.9	10.9	4.3	7	15.8	25.2	6.6	10.1	14	9.6	5.8	16	2.5	13.7
Prupe.1G295800.2	0	0	0	0	0.2	0.4	0	0	0	0	0.1	0	0.3	0	0	0.1	0.3	0	0	0	0	0	0	0	0.7	0	0	1.8	0.5	0	1.5	0.6	0	0.5	0.8	0	1.2	0	0.6	1.6	0	0.9	0.3	5.9	0
Prupe.1G295800.3	4.2	7.4	6.7	18.8	9	5.6	14	5.4	3.9	4.4	8	5.2	20.7	6	3.5	2.6	13.2	1.2	4.5	0.9	0.7	3.7	2.1	4.1	2	1.5	3.8	3.8	3.9	2.2	0	3.4	1.9	1.4	1.4	2.7	15.1	2	0	38.5	3.4	1.9	12.3	8.1	6.3
Prupe.1G296300.1	4.6	2.1	2.4	1	2.9	2.9	2.7	1.5	6.4	9.8	0.9	7.9	2.3	1.5	6.7	5.2	1	5.9	0.2	0.6	0.3	0.1	1	0.6	1	1.6	1	1	0	0.1	0.2	0.4	0.1	0.5	1	0.5	0.9	0.1	0.1	4.8	6.5	2.7	2.7	4.8	5.8
Prupe.1G296600.1	86.2	41.2	66.3	9.4	47.3	94.3	28	25.2	106.4	133	33.1	149.5	18.9	34.1	104.7	139	31.8	191.5	0.5	2.1	0.9	0.4	2.9	1.9	1.6	2	1.2	5.1	1.7	1.5	1.6	3	2	2.9	5.6	1.4	3	1.8	0.8	48	74.8	34.7	14.8	46.3	44.1
Prupe.1G296700.1	0	0	0.1	0	0	0	0	0	0	0	0	0.1	0	0	0	0	0	0	0	0	0	0	0	0	0	0	0	70.5	221.4	63.1	10.7	0.9	0.5	1.9	0.7	0.5	60	176	92.6	0	0.1	0	0	0	0.2
Prupe.1G296800.1	2.5	0.5	1.4	0.4	1.1	19.3	1	1.5	9.8	3.6	0	12.6	0	1.4	10.5	3	0.2	13.4	0	0	0	0	0	0	0	0	0	0	0	0	0	0	0	0	0	0	0.6	0	0	10.7	16.8	7	3.7	9.2	6.4
Prupe.1G296900.1	86.9	44.7	67	10.7	55.2	86.1	28.3	28.8	116.7	126.1	30.3	134.7	18.6	40	118.2	140.2	31.4	189.8	1	7.4	2.4	1.9	8.7	7.5	2.5	7.1	4.5	0.3	0.5	0.3	0.5	3.1	3.3	4.1	7	4	0.5	0.4	0.9	34	47.7	20.1	8.2	26.5	21.5
Prupe.1G297000.1	1.7	0.5	1.4	0.2	0.9	4.4	0.7	0.4	3	3.5	0	4.9	0.3	0.2	3.3	4.1	0.4	9.3	0.1	0.2	0.1	0.1	0.1	0.1	0.1	0.2	0.1	0	0	0	0	0.1	0	0	0.2	0	0.4	0	0	0.8	1.6	0.9	0.7	0.9	2.1
Prupe.1G297200.10	1.4	0.5	2.1	2.4	0.7	1	0.8	0.7	0.6	0.2	0	0.1	0.7	0	1.5	0.6	0.2	0.7	2.9	2	2.1	2.2	3.5	4.4	1.7	1.3	1.9	1.1	0.2	0.7	0	0	0	0	0	0	0.8	0	0.6	0.1	3.1	0	1.8	3.6	1.5
Prupe.1G297200.3	0.1	0	0.1	0.1	0.2	0	0	0.2	0	0	0	0	0.3	0	0	0.3	0	0	0	0	0	0.9	0.8	0.4	0.1	0.7	0.3	1.9	0.4	0.5	0.3	0.6	0.4	6.5	2.8	0.4	1	0	0.5	0.2	0.2	0	0.2	0	0
Prupe.1G297200.6	6.1	0	5.2	5	2.3	15.9	10.8	10.9	5.3	11.3	3.3	16.7	0	1.4	2.8	4.1	1.8	1.7	1.2	1.6	1.1	2.1	0.8	1.1	1.2	2.3	4.2	2.1	3.2	1.5	1.6	8.2	3	0.2	2.8	4.1	1	2.2	0.7	13	10.7	10.1	6.8	5.5	9.4
Prupe.1G297300.9	1.5	3.2	0.9	2.1	0.4	3.1	2.1	0.5	1.4	1.2	0.9	2.3	1.6	1.3	1.4	0.8	0.6	0.9	6	0.1	2.4	5.8	1.1	2.8	2.4	1.1	3	1.2	3.5	2.5	1.6	2.6	7.8	2.8	2.4	5.4	4.1	3	0.9	8.2	0.8	0.1	1.4	2.7	2.1
Prupe.1G297400.1	6.5	3.7	7.7	7.8	1.6	10.3	4.4	1.1	5.7	17.1	6	15.8	1.9	2.5	5	5.7	2.6	4.3	5.1	2.1	4.4	1.6	3.9	3.6	1.4	2.6	0.9	1.2	0.6	5.7	0	0.6	13.2	1.3	0.8	4.7	10.8	0	0.6	1	0.3	0.2	0.9	0.3	0.7
Prupe.1G297600.1	0	0	0	0.1	0	0	0	0	0	0	0	0	0	0	0	0	0	0	0.2	0.1	0.3	0	0	0	0.2	0	0	2.6	0	0.3	0	1.4	1.8	0	0.1	0	6.7	0	0.2	0	0	0.1	0.1	0	0.2
Prupe.1G297700.1	0.3	0.1	0.4	0	0	0	0	0.1	0.1	0.2	0.5	0.4	0.2	0.1	0	0	0.1	0.2	1	9.4	6.3	1.8	4.6	1	26.2	13.5	5.4	8.2	38.5	129.3	29	58.7	6.9	11.9	30.4	6.2	6.7	61.9	118.8	62.2	8.6	41.2	33.8	12.2	72.9
Prupe.1G298100.1	0	0	0	0	0	0	0	0	0	0	0	0	0.4	0	0	0	0	0	25.7	0	0	50.4	0	0	0	0	0	22.1	0.8	0.5	5.7	0.5	1.3	1.4	0.3	0.4	98.8	1.3	0.4	5.3	0	0	33	0	0
Prupe.1G298200.1	10	10.2	8.6	1.4	12	11	3.9	7.7	2.7	7.9	8.9	5.7	2.2	12.4	8.1	8.3	13.7	5.2	2	2.6	5	0.7	1	0.4	0.6	1	0.7	4.1	4.6	10.2	1.5	8.4	2.3	1.4	4.8	6.5	1.2	8.4	11.1	0.4	2.9	0.8	0.1	6.6	0.5
Prupe.1G298300.4	0	0	0	0	0	0	0	0	0	0	0	0	0	0	0	0	0	0	2.8	1.1	3	0.6	5.7	2.5	1.4	3.2	4.7	2	1	13.1	1.2	0.3	0.5	0.8	0	0.4	10.5	0	3.4	2.5	0.8	2.5	0	0	0
Prupe.1G298800.1	0.4	0.4	0.5	0.8	0.4	1.5	0.7	0.1	0.7	0	0.3	0.4	0.6	0.6	0.9	1.1	0.2	0.6	6	2.2	3.2	3.5	0.4	5.5	0.6	0	4.7	0.4	4	2.1	2.6	1.4	0.7	1.6	0.6	0	1	1	0.5	4.8	1.2	1.9	0	1.2	0
Prupe.1G298800.2	0.9	0.4	0.3	0.9	1.7	1.2	1.1	1	0.2	0.9	0.3	0.9	0.2	0.7	1.3	0.6	0.3	0.2	10.2	1.8	4.8	5.9	0.9	6.9	1.6	0.5	7.2	0.6	0.5	0	0	0.8	0.4	0	0.3	1.5	0.7	0	0.8	4.7	1.6	0	0	3.6	2.9
Prupe.1G299100.2	12.4	4.7	11.8	18.6	3.7	2.2	9.9	5.3	11.8	6	3.5	7.5	10	8.6	14.7	5.9	3.9	1.8	8	2.9	6.9	6.8	8.3	7	3.5	9.2	5.6	1.1	0.2	0.4	0	0	0.6	0	0.3	0.3	1.6	0	0.2	1.2	1.4	1	6.7	4.5	4.3
Prupe.1G299100.4	0.8	0.5	2.1	7.2	0.3	0	1.7	0	0.8	0	0.8	0	0.7	0.1	2.6	0.9	0.3	0	4	6.2	14.8	7	4.2	5.2	4.6	0.9	4.4	0.2	0	0.1	0.6	0	1.9	0.4	0.3	0.1	1.5	0	0.3	0.2	0	0	1	0.2	0
Prupe.1G299100.7	0.3	0.5	0.6	0.7	2.1	8.1	0.9	2.7	0.7	1.7	0.7	2.2	0.7	0.9	0.9	1.8	3.3	21.3	2.8	0.6	0.3	0.2	0.9	0.4	0.7	0.4	0.2	2.5	5.2	3.7	2.9	7	0.5	1.7	3.7	2.8	1.9	8	1.4	0.5	0.4	0.6	0	0	1.2
Prupe.1G299100.9	1.3	1.9	1.2	1.5	5.6	7.5	3.9	3.1	5.3	5.2	2.1	2.9	4.3	3.6	4.4	4.8	4.2	2	8.8	2.8	0.8	0	0.7	0.4	1.5	0.4	0.4	0.4	0	0.3	0	0	0	0	0	0.1	0.7	0	0.4	9.6	5.1	7.1	11.6	3.5	7.9
Prupe.1G299200.1	1.5	0.7	2.4	1	0.5	0.4	0.4	0.4	0.2	0	0	0	0.7	0.8	1.1	0	0.1	0	6.6	3.5	4.4	3.8	5.7	7.7	5.9	5.4	4.4	0.3	0.6	0.7	0	1.3	1.3	0	0	0.1	0.8	0.1	0.4	4.6	4.3	5.1	2.8	5.5	14.2
Prupe.1G299500.1	351.5	364.3	351.9	1173	428	777.2	990.6	361.4	482.5	193.1	87.9	147.6	824.5	292.1	413.5	257.3	150.3	257.2	490.1	215.3	283.7	228.6	286.1	323.1	239.3	166.6	233.1	730.9	64.1	237.6	152.4	48.1	374.3	147.6	47.9	422.8	905.6	40.7	162.4	194.1	115.3	268.4	190.2	139.8	408.3
Prupe.1G299600.1	902.9	814	780.4	2060.7	757.2	936.9	1824	718.2	929	362.5	171.7	236.3	1541.7	515.8	855.9	528	323.3	528	507.3	206.3	309.8	296.4	366.8	414.2	401.9	303.1	358.7	128.7	0	10.5	0	3.8	0	4.7	0	23.6	703	0	10.5	207.8	162.1	300.5	239.4	190.3	540
Prupe.1G300000.1	2.6	5.5	4.5	8.1	3.5	5.8	6.5	7	9.6	6.9	7.3	5.8	4.7	4.9	3.9	4.8	4.2	6.4	3	22.8	4.5	2.3	24.3	3.5	6.7	24.7	5.9	7.8	17.4	2.5	4.8	27.8	5.2	3.8	11.5	4.1	9.9	19.6	6.6	70.4	11.1	36.1	25.3	7.6	32
Prupe.1G300100.1	2.8	2.9	2.3	0.5	2	1.7	3.4	4.5	21.6	5.8	10.7	7.7	2	3.5	6.5	6.7	3.6	7.2	0.2	3.6	1	0.1	1.4	0.1	3.8	4.2	1.2	25.2	19.8	4.1	13.3	24.3	5.4	12.9	13.2	4.7	17.4	21.5	9.1	92.6	2.8	30.6	5.6	1.8	16
Prupe.1G300200.1	1.4	2.5	1.9	7.5	1.7	3.9	3.1	4.3	2.2	2.8	1.2	1.5	6.4	2	2.3	0.9	1.5	0.8	5.4	31	7.4	4.1	22	6.3	10.8	42.7	12.6	23.5	17.1	20.2	7.4	3.2	3.2	4.7	4.2	2.8	15.6	29.6	15.3	50	6.4	22.8	6.7	2.9	15.6
Prupe.1G300300.1	0.4	1.1	0.7	2.6	0.9	1.7	1.1	1.6	0.6	0.8	0.4	0.7	2.3	0.9	0.6	0.2	0.5	0.2	0.1	0.1	0	0	0	0	0.1	0.1	0	0.1	1.2	0.3	0.3	0.2	0	0.2	0	0.1	0	0	0	12.5	1.3	6.4	1.6	0.6	2.8
Prupe.1G301000.1	0	0.8	0	1.8	1.4	0.4	2	0.2	0.8	0	6.2	0	0.4	0.7	0.3	0	0.1	0.1	4.8	17.1	16.5	0.5	4.7	3.2	1.4	37.3	7.5	4.7	46.3	27.3	5	93.1	3	21.6	59	1.5	5.6	78.8	12.5	12.7	2.1	1.3	2.1	5.5	2.7
Prupe.1G301100.3	3.6	1.1	0.8	3.9	4.7	2.6	0.8	4.6	0.8	2.3	2.9	0.9	0	4.6	1.1	4.5	6.9	6	2.8	2.7	6	2.3	3.3	0.6	0.5	3.6	1	0.7	0	0.2	0	0	0	0	0	0	0	1.2	0	0.1	0.6	0	0.9	0	1.3
Prupe.1G301200.1	19.8	22.6	16.3	20	24	18.5	22.8	37.8	13.9	16.4	14.9	14.3	23.8	19.7	15.7	17.7	18.2	17	13.7	30.2	14.9	9.7	38	15.1	21.1	55.4	15.4	8.1	9.8	13.5	3.7	11.4	2.3	3.2	15.2	7.8	10.6	5.4	9.2	93.5	20.8	65.4	31.7	20.9	80.3
Prupe.1G301200.2	2.6	1.5	1.5	1.1	0.8	1	1.9	1.9	1.1	0	0.4	0	3.6	3.2	3.4	0	0.6	0	0.4	0.2	0.4	0.3	0.4	0.3	0.6	0.6	0.4	0.6	0.5	0	0	0	0.9	0.5	0	0	0.1	0.4	0	8.7	1.2	6.2	2.5	1.4	5.4
Prupe.1G301300.1	5.9	1.2	2	0.8	1.7	2	2.2	1.6	4.7	3.7	2.1	5.8	1	1.4	2.6	4.8	1.6	7.8	1.4	3.4	1.9	0.9	1.5	2.7	1.9	4.8	2.3	17.7	0.7	3.8	2.2	1.7	13	1.6	3.2	30.4	10.1	1.8	3.8	2.4	0.3	0.4	3.4	0.3	0.5
Prupe.1G301500.1	1	4.3	1	1.8	7.4	2.4	2.5	11.5	3.6	0.8	1.9	0.3	2	5.5	3.2	0.8	2.7	0.8	1.3	5	1.7	1.9	10.7	4.8	2.3	13	3.9	2	2.3	1.3	1.4	3.8	1.1	1.2	3.7	0.7	1.4	3	0.6	14.7	3.9	5.6	6.1	3.8	12.3
Prupe.1G301700.1	0.8	20.8	6.8	5.8	15.9	3.5	10	10.3	0.7	0.3	20.2	0.2	9.5	12.8	0.4	0.2	10.4	0.8	6.8	4.2	8.5	7.5	7.8	1.3	19.3	32.1	4.7	45.6	75.5	15.2	7.5	33.7	2.3	1.8	20.1	1.7	84.8	24.8	5	4.8	0.7	1.3	14.7	1.1	0.8
Prupe.1G302100.1	35.1	84.1	39.7	202.9	111.9	147.5	43.3	95.1	17.2	10.4	251.3	12.5	125.2	87.7	39.7	77.7	303	64	60.9	187.1	50.7	16.7	53.8	32.8	22.9	90	26.6	101.9	63	117	42.9	98.5	138.8	40.4	76.5	134.8	121	61.6	127.9	25.5	23.2	8.6	101	41.1	35.6
Prupe.1G302400.1	579.7	887.5	458.9	264.6	570.9	648.7	256.8	803.7	379.3	226.2	1405.8	338.3	203.6	846.6	459.5	1156	1445.3	1198.6	189.1	932.7	191.6	99.9	371.5	350.2	97	665	208	412.3	912.3	890	275.4	980.5	412.2	337	763.7	582.9	454.8	765.5	927.3	386.5	156.3	106.2	301.8	180.5	272.7
Prupe.1G302500.1	13.9	19	7.6	11.8	21.9	18	20.1	23.7	13	4.1	24.4	3.7	16.9	29.6	19.5	9.2	25.9	9	4.5	5.5	3.1	2.9	4.5	7.7	1.7	5.4	3.5	37.1	17.9	8.7	0.9	12.1	11.8	2.9	14.9	10.5	19.6	12.3	11.7	10.3	7.4	3.7	11.2	6.8	5.5
Prupe.1G302700.1	14.7	25.7	16.1	16.3	27.3	17.8	19	22	15.3	8.7	5.2	9.7	14.2	22.3	17.2	12.3	10.1	11.9	16.7	16.3	14.3	15.6	17.5	19.6	15.1	24.8	22.4	2	1.7	1.6	0.5	1	2.3	0	2	9.2	2.2	0	0	10.3	15	6	38.3	16.1	18
Prupe.1G302800.1	4.8	13.3	3.8	4.7	11	11.6	6	10.6	4	6.5	26.2	6.9	7.9	10.4	6.4	5.2	19.9	5.3	4.8	28	9.2	7.8	26.7	8.6	15.9	41.1	13.9	8.2	28.3	6.7	19.1	36	5.8	15.3	29.6	5.3	6.6	16.7	14.6	10	14.9	10.6	9.1	17	20.8
Prupe.1G303400.1	9.6	7.3	5.7	7.9	4.6	6	6.8	3.2	3.2	8.5	8.9	4.4	7.6	3.1	3.3	9.2	9.8	7.8	16.4	5.3	6.4	29.7	5.2	6.3	8.3	3.4	8.9	26.5	18.4	10.9	7.2	10.9	9.5	18.9	15.3	6.5	28.3	17.1	11.1	3	8.3	4.2	5.9	10.5	5.1
Prupe.1G303500.1	0.4	1.4	0.4	0.2	1	0.6	2.2	2.4	2.8	2.6	5.4	2.1	1	2	1.7	2.3	2.8	2.1	0.1	0.9	0	0.4	1.6	0.1	2.2	3.4	1.7	130.8	7	4.1	41.5	7.8	4	8.7	8.7	1.7	64.8	3.8	3.4	3.9	0.9	0.5	6.6	0.2	0.2
Prupe.1G303600.1	12.4	10.9	7.7	10.5	8.5	5.5	11.9	7.5	5.7	4.6	16	3.5	6.1	9.5	8.5	5.3	21.2	4.3	5.9	1.4	2.9	4.8	2.8	2.7	3.8	1.3	3.4	1.6	3.4	2.8	1	2.7	1.8	3.1	1.2	1.1	2	4.1	2.2	1.1	3.7	1	1.1	3	1.5
Prupe.1G304000.1	6	20.6	8.7	26.7	19.4	18.8	18.8	22	5	3.1	35	3	16.5	25.1	5.7	6.4	35	3	16.4	11.4	15	17.2	15.9	9	6.3	6.3	11.2	7	31.8	6.3	18.3	26.2	11.3	12	29.7	7.2	4.1	35.2	3.4	1.5	11	2.1	10.4	15	2
Prupe.1G304100.1	25.3	16.1	28.3	24.2	19.4	31.3	25.6	20.3	31.2	12.5	7	13	17.7	25.5	28.8	9.7	7.7	10.1	33.1	21.6	29	25.3	24.1	28.9	22.5	15.4	26.4	4.5	3.8	3.1	0.5	6.9	10.4	7.4	3.9	10	9.7	0.4	7	18.5	24.9	26.7	21.5	22.6	22.1
Prupe.1G304200.2	39	22	29.3	52.2	40.4	40.3	34.7	30.3	36.3	20	8.4	19.1	34.9	33	56.3	15.1	14.5	17.4	18.1	14.5	14.7	9.3	7	6.8	11.7	9.3	7.9	4.8	2.3	4.4	4	1.9	4.9	3.5	1.9	5.4	9.5	1.4	2.4	18.2	11.6	12.6	21.3	9.2	14
Prupe.1G304300.1	5.1	4.7	7.8	13.7	5.2	7	8.8	4.4	4.3	0.5	3.4	0.1	15.6	5.5	4.3	1	3.9	0.5	24.5	5.3	6.9	35.6	5.4	7.6	11.2	4	6.8	10.3	1.5	0.3	0.5	0.9	0.8	0.5	1.2	0	6.4	0.2	0.4	6.2	8.2	2.3	10.5	7.6	5.7
Prupe.1G304300.3	0.3	0.7	1.3	0.7	0.4	0.2	0.5	0.5	0.1	0	0	0	1.3	1.2	0.4	0	0	0	6.7	2	2.1	17	2.3	2.2	4.1	2.2	3.3	0.6	0.1	0.3	0.2	0.1	0.7	0	0.2	1.1	1.8	0	0.7	5	3.9	2.7	2.1	3.7	1.7
Prupe.1G304700.1	3.7	3.6	2.3	2	4	1.7	3.7	3.8	3.2	5.7	1.4	6	3.3	4.2	4.4	5.3	3	5.5	0.5	1.7	1.3	0.4	5.1	2.9	1.9	2.8	1.5	0.5	0.1	0.4	0.2	0.2	0.3	0.1	0.9	0.4	0.3	0.3	0.2	6.3	5.7	4.4	1	4.1	3.1
Prupe.1G304800.1	8.8	10.2	6.6	1.3	0.7	0.9	14.4	6	3.6	9.4	15	6.9	19.6	5.4	3.2	9.4	37.7	9.6	6.3	4.2	4.2	7.6	5.6	4.9	8	2.1	5.7	51.8	61.1	27.7	74.6	48.6	66.5	49.1	33.8	31.7	36.6	49	37.5	5.1	10.1	8.1	8.6	9.4	8.2
Prupe.1G305000.1	11.9	9.4	10.5	9.5	9.7	8.9	11.1	8.2	10.4	4.6	5.4	4.6	9	8.8	9.1	5.1	4.9	3.8	10.9	10.2	10	15.9	10.4	11.5	10.9	12.8	14.5	1.3	1.4	3.7	0.6	1.2	1.7	0	4.2	3.8	5.3	1.9	3.1	3.1	7.2	6.4	9.4	6.6	3.8
Prupe.1G305000.3	0	0	0	0.1	0	0	0	0	0	0.1	0	0	0	0	0	0	0	0	0.4	0	0.3	0	0	0	0.1	0	0	1.7	0.7	0.6	3.5	0.9	1.1	4.3	0	0	0.1	0.9	0.4	0.7	0	0	0	0	0.9
Prupe.1G305100.1	48.9	270.5	53.1	148.7	162.8	240.6	227.7	155.2	147.2	10.3	157.7	21.7	92.1	145.2	68.6	31.1	145.8	41.6	98.1	146.5	116.3	103.5	292.8	92.2	85.5	179.5	95	180.4	605.5	397.3	363	596	109.4	459.4	479.5	102.3	215.4	531.7	409.8	15.9	65.3	23.9	49	47.5	40.3
Prupe.1G305400.1	20.6	60.4	8.2	6	34.2	10.2	11.8	33.9	4.5	50	51.7	21.1	11.5	42.6	18.9	22.1	45.6	13.4	8.5	29.2	11.2	28.4	51	62.6	18.4	19.3	30.8	28.1	46.9	51.7	52.3	39.8	51.9	102.3	63.3	77.4	24	69.8	74	9.9	35.1	14.1	3	42.8	11.5
Prupe.1G305500.1	39.8	23.9	26.7	17.5	22.6	38.5	25.4	30.4	42.4	29.7	13.6	26.8	19.3	31.2	58	34.5	10.3	35.3	16.7	6.8	11.3	9.8	8.1	11.1	7.6	6.6	7.8	4.4	4.2	5.2	4.7	1.4	8.4	4.6	1.7	11.9	4	1.6	2.7	13.5	11.7	13.1	8.2	11.7	12.8
Prupe.1G305600.1	10.2	45.8	12.2	34.8	35.2	24.3	29.9	51.6	9	3.2	58.7	2.3	47.5	33.7	6.2	6.4	99.6	6.4	14.2	57	17.2	34.5	79.1	26.8	42.4	52.9	34.4	65	121.7	70.3	84	121.4	63.1	34.8	80.8	35.4	73.7	83.6	67.6	22.1	30.1	46.2	29.7	39.6	50.3
Prupe.1G305700.2	0	0	0	0	0	0	0	0	0	0	0	0	0	0	0	0	0	0	0.2	0.2	0.2	0	0	0	0.1	0.1	0	2.4	1.7	0.4	18.6	1.9	0	8.8	0	0	0.2	0.9	5.6	0.3	0	2.4	0	1.3	0
Prupe.1G305900.1	16.3	7.8	18.2	34.7	5.3	50.3	23	10.5	46.8	97	13.1	110.1	52	4.8	23.9	107.8	52.3	113.4	11.9	77.2	32.8	31.7	40.9	16.8	41.1	53.5	32.9	40.3	119	116.2	104.6	270.1	78.6	33.7	64.5	73	80.2	91.7	155	366.7	43.1	208.7	112.2	76.4	306.3
Prupe.1G306000.1	19.8	15.6	16	27.2	22.5	27.2	19	20.1	21.4	29.7	16.6	28.9	22.8	23	40.4	33.2	18.8	28.7	21.5	15.6	18.2	19.7	15.7	22.9	20	12.3	21.2	5.8	3.6	8.4	0.8	9.6	4.8	0	10.1	10.5	10.4	2	1.8	20.2	22.3	23.2	17.5	18.4	22.2
Prupe.1G306100.1	103.2	155.4	93.2	195.9	152.9	241	182.6	218.1	198.3	166.1	1116.3	173.5	170.2	126.1	121.9	203.2	479.6	222	180.3	464.6	781.7	111.5	163.4	143	216.6	484.3	236.3	231.2	646.1	1002.4	504.7	1128.6	324.9	406.9	813.8	362.6	279.7	691.7	1323.5	262.6	291.9	324.1	309.6	483.7	633.5
Prupe.1G306200.1	8.3	7.8	5.4	2.8	5.9	6	8.2	6.8	7.4	3.2	7.8	2	3.8	6.7	5.6	3.4	10	3.3	3.6	5.3	16.5	3.5	16.8	11	1.5	4.4	4	2	23.5	11.2	1.5	22.5	4.9	15.3	30.9	7.4	5.6	19	10.3	1.1	13.8	6.3	2.4	24	7.4
Prupe.1G306500.1	8.3	9.6	9.5	9.2	11.6	9.8	10	23.1	8.7	5.4	7.9	5.2	11.6	12.1	7.2	6.4	9.2	5.5	10.8	66	12	12.3	36.8	10.8	14.3	57.2	18.1	10.6	10.5	19.9	6.6	9.7	19	12.8	9.3	18	11.1	9.3	17.7	33.3	12.4	24.5	24.3	13.3	46.2
Prupe.1G306600.1	74.4	37.4	61.7	37.7	33.9	22.2	39.2	40.8	63.9	34.8	10.4	25	31.5	38.9	71.8	37.2	15.6	30.2	22.4	15	17.4	29.2	38.2	48.2	32.9	46.2	34.4	16.2	4	2.5	0.9	9	10.8	2	7.9	14.3	21.1	5.6	6.4	13.3	19.3	18.8	18.5	18	22.8
Prupe.1G306600.2	0	0.1	1.9	0.8	3.5	9.8	3.6	2.3	6.3	3.5	1.1	12.4	0.6	1.1	0	2.3	1	9.8	20.9	18.6	20.2	7.8	1	3.2	1.2	0	7.1	2.1	4	14.5	5.6	2.1	15.8	5.7	7.3	6.9	3.8	2.2	6.3	18.5	13	27	7.5	13	16.6
Prupe.1G306700.1	0.1	2.6	0.1	4	1.4	0.6	5	1.6	0.1	0	0.7	0.1	3.7	1.5	0.1	0	2.6	0	0.8	0.8	0.3	0.6	0.9	0.3	1.6	5.7	0.2	2.4	4.6	2.1	0	0.9	0.4	0	1.4	0.8	7.4	0.7	0.4	0.4	0	0	0.4	0.3	0.3
Prupe.1G306900.2	0	0.2	0	0.1	0	0.1	0.1	0	0	0	0	0	0.3	0	0	0	0	0	0	0.3	0	0.1	0.5	0.3	0	0	0.3	1	0	0.5	0	0	0	0	0.3	1.6	0.9	0.3	1.2	1.5	0.6	2.9	0	0.1	4
Prupe.1G307000.1	0	0	0	0.2	0	0	0	0	0	0	0	0	0.6	0	0	0	0	0	29.7	0	0.1	20.4	0	0	4	0	0	0.2	0	0	0	0.9	0	0	0	0	0.1	0	0	27.5	0	0	0.1	0	0
Prupe.1G307100.1	12.4	31.6	14.3	78	22.3	26.1	34.7	21	11.6	11.5	50.3	5.5	113.6	16.9	10.1	15.4	59.2	13	85.6	14.1	16.3	98.2	10.9	15.3	38.3	7.5	17.5	0.3	0.4	0.3	1.4	0.9	0	0	0	0	0.1	0	0.1	26.1	7	4.1	11.1	8.9	6.3
Prupe.1G307200.1	10.7	7.2	9.3	8.6	9	5.2	8.6	9.2	11.4	4.9	3	4	11.2	8.4	10.1	4.2	3.8	3.9	6.2	4.4	4.8	7.5	5.4	7.3	7.1	6.1	8.4	3.5	1	0.8	0.4	0.9	3.3	1.1	2.5	3.1	4.7	0	0.4	11.2	13.4	19.2	11	13.1	22.4
Prupe.1G307400.2	1.2	0.9	3.6	0	0.4	1.3	0.2	1.1	6.3	0.3	0.7	0.6	0	0.5	0.1	1	0.8	1.1	0.1	0.5	0.3	0.1	0.4	1.5	0.4	1.2	0.3	0	1.7	5.1	1.3	1.1	2.8	0.2	2.2	8.3	0	0.2	3.9	0.2	1.1	5.8	0.7	0.9	1.5
Prupe.1G307700.1	5.5	19.2	1.1	8.9	10.4	2.3	4.4	11.2	3.8	1.7	9.3	3.6	9.7	10.5	5.1	7.1	11.6	7.3	0.3	0.1	0	0.1	0.2	0.2	0.1	0.2	0.1	5.9	4.2	6.4	1.6	3.2	2.6	12.3	3	5.8	4.1	6.8	4.4	3	1	1.3	7.9	0.8	2.3
Prupe.1G307800.1	0.1	0.1	0	0.3	0.2	0.2	0.2	0.1	0.1	0	0	0	0.3	0	0	0	0.1	0	0.7	1.4	1.3	0.3	4.5	5.4	0.6	1.4	0.9	2.8	0.6	2	2.7	2	4.4	1.3	2.5	6.7	4.5	6.6	4	0.1	0.2	0.2	0.7	0.1	0.1
Prupe.1G308500.1	0.7	1.4	0.8	8	1.9	2.2	6.1	1.1	0.4	0.2	2.6	0.2	5.3	1.5	0.6	0.4	2.7	0.3	4.2	2.8	4.8	5	5.1	2	7.6	3.4	5.4	1.1	2	2.1	0.5	1.2	2.6	0.4	1.6	2.5	2.3	0.3	0.4	1.4	3.1	0.9	3.5	4.7	1.5
Prupe.1G308600.1	2.1	12.3	5.3	5.4	10.3	10.4	6.4	26.1	7.3	14.5	8	11.2	5	11	6.8	6.7	3.4	4.8	1.1	58	3.8	1.6	19	1.2	5.3	39.4	4.3	3.6	5	10.2	2.8	9.3	1	3.4	7.8	0.7	2.7	3.3	5.9	30.2	3.6	10.7	4.2	2.7	25.2
Prupe.1G308700.11	2.5	2.8	2.6	3.3	3.6	0.9	1.3	1.5	0	0	0	0	3.1	3.3	0	0	0	0	3.1	5.2	4.6	1.1	4.1	2	3.4	3.7	2.2	0	0	0.2	0	0.2	2.3	0	0.7	1	0.3	0.1	0.2	7.2	11.6	11.9	5.7	13.5	9
Prupe.1G308700.8	1.8	0.4	1.9	0.7	0	1.8	0.6	0.6	3	0.6	0	0.6	0.5	0.2	3.7	0.4	0.1	0.6	1.3	0.3	1.9	0.3	1	0.4	0.6	0.7	0.9	0.1	0	0.2	0	0	0	0	0	0	0.1	0	0.3	0	0	0	0	0.3	0
Prupe.1G308900.1	0	8.3	1.1	20.1	7.5	6.3	15.2	5.6	2.9	0.8	1.8	0.8	14.3	9.8	4	0.9	6.6	0	9.9	9.1	8.1	8.6	18.7	2.4	11.4	21.3	2.2	1.8	0.8	0	2.2	1.1	0	0	0	0	2.4	1.8	0	7.8	4.8	1.6	8	3.7	4.7
Prupe.1G309000.1	51.6	61.2	67.1	37.5	54.8	55	37.8	77.1	63.7	64.6	32.1	68	56.7	51.9	57.5	64.8	32	68.3	51.4	130.5	66	41	166.9	83.6	67.4	152	64	22.9	25.3	54.5	33.3	33.8	15.2	5.9	40.7	33.3	31.7	12.5	21.2	70	57.8	76.2	57.4	64.5	83.2
Prupe.1G309000.2	13.8	9.2	10.6	12.4	7.9	10.5	15.1	18.4	32.7	6.7	2	5.3	5.3	16.1	24.5	7.6	5.6	9.2	0.7	9.7	2.8	4.6	12.5	7.2	12.3	25.1	11.1	3.4	1.8	3.7	0.5	2.8	1.8	6	1.7	0.5	3.8	1.1	3.1	10.6	6.6	6.6	5.3	5.7	12.6
Prupe.1G309000.3	3.2	3	2.6	2.7	2.7	1.8	1.9	2.3	4.6	0	0	0	1.5	3.8	4.4	0	0	0.2	0.7	3.5	1	1.1	2	1.5	1.2	8	2.4	0.1	0	0.5	0.9	0.2	0.8	0	0.1	0	0.3	0	0	9.1	4.2	11.2	7.2	3	16.3
Prupe.1G309100.1	37.3	56.1	48.3	73.3	34.9	37.9	46.5	40.4	22.7	21.9	58.5	18.2	83.8	38.8	21.7	24.3	111.3	28	23.2	13.8	14.1	26.4	21	15.8	22.1	15.8	14.4	54.6	50.7	44.5	37.4	55.9	35.6	30	44.1	31.1	78.3	31.9	44.9	21.7	35.8	26.8	88.8	41	26
Prupe.1G309300.1	553.9	26.7	90.2	120.9	38.1	147.2	259.6	40.2	496.6	249.1	20.6	261.6	235.8	22.7	354.4	368	26.9	505.4	53	28.1	44.1	45.3	29.6	29.2	72.7	41.4	54.6	230.7	57.1	146.6	70.8	61.7	120.7	88.8	61.1	139.1	211.2	50	189.1	436.1	130.5	249.1	151.6	126.8	330.9
Prupe.1G309300.2	16	0.5	6.3	3.5	3.9	2.5	4.2	3.8	12.8	10.4	0.6	5	4.4	1.3	9.2	13.4	1.3	17	2.4	0.6	2	5.7	4.1	4.6	4.8	4.7	6.9	2	0.6	3.5	1.5	0.9	1.4	1.1	0.2	1.6	8.3	0.5	0.2	0	0	0	0	0	0
Prupe.1G309700.1	11.4	20.3	22.4	27.2	28.7	22.4	28.8	39.3	23.7	79.7	86	84.3	33.5	16.3	11.3	56.3	141.4	47.3	16.9	80.4	47.8	8.2	36	6.6	15.3	52.9	12.1	183.8	142.3	109.4	149.7	229.4	77.4	116.6	174.2	46.4	100	179.1	128.8	71.7	28.9	35.4	37.4	32.1	42.3
Prupe.1G309700.2	13.7	27.3	30.1	21.7	42.3	25.8	35.1	47.4	25.5	79	94	82.7	40.8	26.8	12.2	62.4	153.9	44.2	17.2	84.4	47.1	7.5	36.8	6.4	13	48.7	12.1	169.8	147.4	118.4	172.5	225.1	81.1	86.4	165.8	57.2	109.2	152.1	122.8	478.8	177.8	206.7	201	201.3	238.2
Prupe.1G309800.1	2.1	6.1	4.4	2	4.7	0.8	5.1	3.8	5.4	9.9	5.6	8	6.2	3.5	4.3	4.9	5.8	1.5	3.5	21.1	4.1	8.2	12	16.4	11.6	30.7	9.5	4	2	3.4	0.6	1.5	6.3	2.2	3.8	1.3	4.9	0.9	1.9	35.6	12.2	8.4	22.2	6.6	7.2
Prupe.1G309900.1	83.3	108.2	92.1	322.5	74.2	112.1	215.5	81.5	88	101.3	170.9	79.4	248.3	76.1	87	116.8	185.3	116.2	114.2	44.7	57.6	139.6	53.8	66.5	96.4	47.7	68.1	61.2	29.2	39	30.1	23.8	43	30.4	36.7	39.3	79.5	20.2	23.7	51.9	42.3	26.5	120.2	57	40.2
Prupe.1G310300.1	11.9	12	8.6	127.6	12.1	11.2	13.5	9.1	11	17.4	12.2	16.6	190.2	10.2	15.3	14.3	10.2	11.5	45.9	4.9	26.6	46.5	5.5	4.1	82.1	4.7	12.7	90.1	5.4	1.9	10.9	3.3	6.7	12.6	3.1	2.3	93.4	7.2	2.2	23	0.3	0.3	0.2	0.2	0.4
Prupe.1G310700.1	8.1	12.1	15.8	32.9	15.6	40.7	15.2	13.4	3.6	4	13.6	6.3	43.4	18.7	12.4	3.4	12.2	1.4	19.7	30.9	38.3	36.7	23.1	16.5	34.8	30.3	26.7	18.3	7.2	12	10.2	16.9	13.1	7.4	7	12.3	21.9	5.2	17.9	2.2	4.8	4	6.1	5.1	4.3
Prupe.1G310900.1	4.6	4.6	5.3	7.6	10.1	3.4	4	6	1.2	30.5	9.7	16.4	5.9	5.8	5	13.6	25.5	11.8	10.2	1.5	2.4	9.9	2.8	3.1	12.7	1.3	3	12.9	4.6	1.7	8.7	4	3.5	14.7	4.7	3.4	7.3	1.5	1.1	15	10	2.4	23.2	4.2	1.4
Prupe.1G311000.1	0	0	0	0	0	0	0	0	0	0	0	0	0	0	0	0	0	0	0.5	0.3	0.6	0	0.3	0	0.1	0.1	0.1	0	3.9	0.2	0.3	1.9	0.3	0.6	1.3	0.4	0	1.7	0	0	0	0	0	0	0
Prupe.1G311300.2	6.7	12.2	16.3	31.5	62.5	79.2	44.2	59.6	66	8.2	0.7	6.3	25.4	71	72.6	3.2	1.4	1.5	23.8	24.4	10.1	8	20.9	9.7	4.3	1.5	5.6	3.9	2.9	3.7	8.7	0	14	8.2	14.5	14.2	0.9	4.6	6.1	28.7	94.9	64.9	38.8	101.4	76.9
Prupe.1G311400.1	1186.7	142.1	579.4	1299.9	219.5	999.5	656.9	257.7	1436.6	2369	300.8	2107.1	880.1	171.2	1238.9	2132.3	305.3	1921.7	682	152.7	259.2	203.6	109.1	217.7	347	58.7	129.5	1091.5	131.4	489.4	891.2	170.1	1223.6	698.7	154.4	990.5	1298.1	194.6	392	348.3	382.3	569.1	687	367.3	428.3
Prupe.1G311500.1	212.9	25.6	193.7	20	30	219.7	32.2	38.9	229	785.6	168.6	910	19.1	26	227.5	819.9	43.7	1023.2	28	171.7	79.2	26.4	96.4	173.5	13.4	106.3	71.1	41.7	85.1	299	115.4	110.4	234.1	52.3	150.2	377.7	68.2	114	185.5	17.7	24	85.4	23	28.2	122.2
Prupe.1G311800.1	9.5	4.5	14.1	23.8	3	8.4	12.6	6.4	7.1	9.7	10.3	5.8	23.9	5	15.6	7.3	12.5	6.8	98.5	58.1	79.9	88.3	46.8	59.7	95.9	34.3	63.1	56.9	45.4	76.8	65.4	53	97.1	43.3	46.3	71.3	88.8	65.4	83	35.3	51.6	52.9	85.2	48.3	51.5
Prupe.1G311800.2	87.7	49.1	59.1	123.8	57.9	100.6	82.1	49	59.8	130.7	118.8	119.9	108.4	51	79.9	111.9	155.2	96.1	50.4	20.1	26.4	37.1	17.3	28.1	57.5	29.3	36.9	8.2	50.1	9.1	0	37.8	4.5	15.3	14.7	11.2	16.7	8.6	11.8	11.3	17.7	1.6	15.9	17.7	16.7
Prupe.1G312000.2	1.1	0.4	0.7	1.8	1.3	4.5	1.3	0.9	1	1.8	0.2	0.6	0.4	0	3.4	1.3	0	0.5	1	2.3	1.8	0	0	0.6	1.1	1.3	0.6	0.9	0.4	0	0	0.5	0	0	0	0	3.8	0	0	0	0	0	0	0	0
Prupe.1G312300.1	4.3	6.6	5.4	5.8	4.2	4.4	3.6	2.7	2.9	0.8	3.7	0.8	4.1	3.5	3.1	1.4	3.7	1.4	1.2	3.3	2	2.4	3.9	2.9	2.3	3.9	2.7	1	1.9	3.5	1.2	1.2	3.1	0	3	3.1	2.5	1.4	1.2	0.7	1.9	2	1.5	2.8	2.7
Prupe.1G312400.1	0.4	0.7	0.3	1.9	0.7	0.3	0.7	0.3	0.1	0.1	0.4	0.1	2.9	0.5	0.1	0.2	0.9	0.1	2.3	0.7	0.4	2.4	0.3	0.7	0.9	0.2	0.7	11.3	0.6	0.9	2.2	0.8	1.7	0.2	0.2	0.7	8.7	0.3	1.6	1.9	0.5	1.9	2.8	1.3	2.5
Prupe.1G312500.1	0.1	0	0	0	0.1	0.1	0.3	0.2	0.9	0.1	0.4	0.2	0.2	0.1	0.4	0.3	0.4	0.3	0	0	0	0	0.1	0	0.3	0.1	0.1	5.7	0.2	0	0.9	0.9	0.3	1.8	0.9	0.1	4	0.3	0.2	0.4	0.1	0.1	4.1	0.1	0.1
Prupe.1G312600.1	6.5	14.9	7.7	11.8	15	13.8	11.3	17.8	7.1	10.3	51.2	8.3	11	14.1	5.2	6.8	34.4	6.8	10.3	9	14.3	6.1	5.7	1.4	8.6	15.6	5.1	510.2	193.7	46.3	178.8	212.8	33.3	79.3	132.1	10.8	147.7	237	66.7	38.6	5.2	4.9	15.2	2.8	6.2
Prupe.1G312700.1	0.4	0.4	1	0.8	0.5	0.7	1.1	0.5	0.4	1.7	0.4	0.9	0.5	0.6	0.3	0.6	0.4	0.2	0.3	0	0.2	0.3	0.5	0.1	0.3	0.3	0.3	8.1	2.2	0.6	0.9	2.1	1.2	2.4	4.8	2.4	8.7	1.5	0.7	5.2	5.1	25	4.6	2.8	11.8
Prupe.1G313300.1	29.1	24.3	61.1	6.1	25.1	58.6	37.3	39.9	74.7	29.8	33.7	38.5	6.4	30.1	42.7	21.7	34.1	22.3	3.5	16.3	6.2	4.1	56.6	31.2	22.6	30	19.4	184.8	22.7	25.8	30.8	29.8	16.3	16.4	25.3	7.1	150	41.2	22.3	84.6	57.6	15	34.6	27.9	14.7
Prupe.1G313600.1	3	17.8	7.1	4.4	10.6	6.7	8	13.9	2.7	1.5	14.2	1.2	5.5	11.6	3	2.2	7.8	1.7	3.2	5	2.2	3.8	7.7	4.1	2.3	3.4	2.9	1.2	8.8	4	0	5.9	1.4	1.1	5.7	3	1.8	10.6	2	1.9	3.3	1.7	2.2	4.9	3.2
Prupe.1G313700.1	0.9	0.1	0.2	0.4	0.1	0.5	0.3	0.6	0.5	0	0	0.1	0.2	0.3	0.5	0.2	0.2	0.2	0.5	2.1	0.6	0.9	1.8	2.3	1	2.2	1.2	1.2	0.3	0.2	1.1	0	0	0	0	0	0.2	0	1.2	8.5	1.5	8.8	1.9	1.5	9.4
Prupe.1G313800.1	0	0	0	4.8	0.6	0.2	1.9	0.3	0	0	0.8	0	2.6	0.3	0.1	0	0.4	0	2	1.3	2.6	1.7	0.8	0.4	3.1	1.1	1.8	1	0.1	1.2	0.7	0	5.8	1.1	1.2	3.2	1.2	0.5	1.7	0.6	0.3	0.1	1.3	0.5	0.8
Prupe.1G314000.1	9.3	15	14.6	7.7	9.7	11.5	12.6	10.2	9.8	10.5	17.1	13.3	8.2	7.3	4.3	15.8	71.5	14.1	1.9	3.8	2.4	5.9	5	4.8	7.1	4.3	3	31.1	21.4	23.9	18.6	12.1	26.3	12.8	16.1	9.2	15.1	22.4	23.9	2.9	5.6	2.2	6.4	6.6	1.8
Prupe.1G314100.3	0	0.3	0	0	1.9	1.6	0	0	0.5	0	0	0.4	0	0	0	0	0.2	0	0.4	0	0	0.2	0.9	0.2	0.5	0	0	3.5	1.1	13.9	5.2	0	2.1	1.1	0.8	1.4	0	6	4.1	0.7	0	0.1	0	0	0
Prupe.1G314100.4	0.3	1.2	1.7	1	2.9	1.7	2.4	5.7	0.8	0.9	6.7	0.5	1.7	3.6	1.7	1.5	5.4	3.2	4.7	6.6	3.7	4.3	6.3	2.6	5.2	4.3	6.1	2.2	2.5	0	0	18.4	0.6	0	7.6	1.6	1	0	0.8	9.9	6.2	3.1	6.6	5.1	0.9
Prupe.1G314300.3	0	0	0	0	0	0	0	0	0	0	0.3	1.5	1.1	0	0	0.3	0.1	0.5	4.4	3.8	4.6	0.7	0	0.8	0.6	2.7	0.2	1.8	0	1.4	0.6	0.5	3	0	1.1	0.4	2.3	0.6	0.2	0.7	4.6	1.4	0.9	3.8	0
Prupe.1G314600.1	1.5	2.8	1	2.5	1.8	0.8	1.2	1.1	2.1	1	0.8	0.7	2.7	2.3	1.4	0.5	0.5	0.5	1.5	23.6	3.7	2.2	9.4	1.7	4.9	21.9	4.9	2.7	10.2	0.5	0.8	18.6	0.9	2.1	5.4	1.9	3.6	7.5	1.3	30.3	0.9	6.2	9.7	1.6	22.9
Prupe.1G314600.2	1.2	0.7	1.1	0.7	1.2	2.2	2.6	4.2	5.5	1.7	2.6	2.1	0	1.9	4	1.5	1.5	1.4	0.1	2.2	0.6	0.1	1.9	0	0.8	4.4	0.5	1.6	1.7	2	9	8	0.6	0.7	7.7	0.3	2.4	2.9	1.7	28.8	1.6	5.6	7.4	1.9	5.2
Prupe.1G314700.1	0	0.2	0	0	0	0	0.2	0.2	0.1	0	0.2	0	0.1	0.1	0.1	0.1	0.1	0	1.6	0.4	0.3	2.4	0.1	0	0.2	0.3	0.6	7.3	0.4	0.4	1.6	1.5	0.7	0.2	0.7	0.1	2.3	0.7	0.2	1.7	0.1	0.3	0.3	0.1	0.2
Prupe.1G315000.1	2.2	3.6	2.5	0.5	1	0.5	0.9	0.9	0.1	0.4	0.4	0.6	0.7	0	0.8	0.7	0.5	0.5	0.6	2.4	0.4	5.4	12.2	7.3	10.3	24.3	13	9.3	4.4	3.5	1.7	7.8	4.5	0	4.2	7.5	6	0	3.9	19.1	1.6	12.7	4.5	1.8	25.9
Prupe.1G315000.2	0.7	1.4	0.6	1.8	2.1	1.6	4.3	10	3.8	2.5	4.5	1.4	3	2.7	1.9	2.1	6.3	0.8	2.1	10.4	2.8	1.4	5.4	3	5.1	8.4	6	0.4	1.3	1.7	1.2	1	0.6	3.6	2	0	2	4.2	1.5	32.3	6.1	22.8	19.2	4.6	46.2
Prupe.1G315100.1	1.1	3.7	1.2	2.9	4.5	2.9	3.9	5.7	3.1	1.8	0.8	2.1	4.5	4.2	2.3	1	2	1.1	0.3	2.8	0.6	1.1	2.2	0.8	1.9	2.6	2.9	0.1	0.3	0.4	0	0.3	0	0	0	0.5	0.1	0	0	16.3	3.2	14.2	7.4	2.8	29.1
Prupe.1G315200.1	0	0	0	0	0	0	0.1	0.2	0.1	0	0	0	0.1	0	0	0	0	0	0.1	1.4	0.2	0.4	0.9	0.4	1.4	1.8	0.5	0.1	1.8	0.7	0.6	6.2	0.1	0	1.3	0.1	1.3	1.8	0.4	3.4	0.6	2.8	2.4	1.3	8.2
Prupe.1G315400.1	0.2	1.1	0.1	0.7	1.3	0.7	0.7	2.3	0.6	0.1	0.4	0	0.9	1.2	0.6	0.3	1	0.6	0	0.1	0	0	0.2	0.2	0	0.3	0.1	0.5	0.2	0.1	0.2	0	0	0	0.2	0.2	0	0.3	0	9.4	1	4.5	5	0.5	11.4
Prupe.1G315500.1	7	2.9	6.2	0.4	9.3	37.3	2.7	24.5	22.6	9.2	31.9	13.5	0.9	16.9	8.1	16.3	10.2	27.8	8	22.1	15.2	2.8	14.3	14.1	2.4	19.4	7.2	0	0	0.4	0	0	0	0	0.2	0.5	0.1	0	0	16.7	5.9	12	2.1	0.4	1
Prupe.1G315900.1	0	0.3	0	0.3	0	0	0	0	0	0	0	0	0	0	0	0	0.1	0	1	11.5	2.5	3.3	8.4	3.1	6.4	8.4	5.9	3.9	0.6	0.6	0.5	1.4	0	0.1	0.7	0.4	3.8	0.6	0	13.1	1.4	6.7	4.2	0.9	6.6
Prupe.1G315900.2	5.5	13.4	6.2	8.9	11.5	10.5	6.5	19	8.5	8.7	10.3	7.7	10.5	14	8.5	5.2	10.4	5.2	0.3	0	0.3	0.5	0	0	0.2	0.6	0.4	0.4	0.6	0.3	0.3	0.8	0.6	1	0.6	0	0	1.9	0.7	14	0.6	2.8	6.5	1	13.6
Prupe.1G315900.3	0.9	3	1.3	0.5	0.7	0.4	2.3	4.8	2.2	0	0	0	0.4	0.6	0.3	1.6	1.6	1.1	0.4	2.4	0.4	0.6	2.1	0.5	1.9	2.4	1.6	0.6	7.4	0.5	0.9	5.7	0.3	0.4	3.5	0.2	0.7	1.1	0.2	3.9	1.1	1.5	4.9	0	2.2
Prupe.1G316200.1	0	0	0	0	0	0	0	0	0	0	0	0	0	0	0	0.1	0	0	0.5	0.1	0.1	0.3	0.1	0.2	0.1	0.1	0.3	1	0.1	0.3	0.1	0.1	0.4	0	0	0.7	1.6	0	0.3	0.4	0.1	0.2	14.3	0.1	0.1
Prupe.1G316400.1	3	63.1	9.7	46.5	32.4	22.5	71.4	27.1	4	0.4	120.3	0.4	71.6	43.6	8.5	0.7	101	0.3	2.4	1.2	2.5	1.3	1	0.7	1.4	1.7	0.7	49.3	68.7	38.3	31	29.6	37	24.2	28.6	14.1	50.9	47	29.6	3.8	2.8	1	6.9	3.3	1.8
Prupe.1G316700.1	5	0.1	1.1	0.1	0.1	0.3	0.7	0.1	3.8	8.4	0.1	9.7	0.2	0.1	2.2	7.8	0.2	8.8	0.3	0.8	0.6	0.3	0.6	1	0.9	0.3	0.5	9.1	0.5	0.2	0.3	1.5	7.5	0	0.2	1.5	5.1	0	0.7	1.5	0	0	0.6	0	0.3
Prupe.1G317300.1	127.8	145.7	51.4	60.7	133.5	97.2	108.8	143.5	116.4	300.2	71.3	257.9	72.4	86.6	169.4	315.7	131.6	316.3	25	30.5	21.4	39.4	43.8	47.3	42.1	35.2	35.8	132.7	77.3	58.7	59.7	113	67	109.8	83.9	84.2	96.6	92.6	79.3	148.1	60	120	62.5	57.6	110.9
Prupe.1G317400.2	5.4	21.4	8.8	17.3	17.1	11.3	14.7	13.2	5.4	7.6	12.5	4.5	22.7	18.8	9.6	3.3	12	2.2	5.1	3.9	4	0.8	0.4	0.1	0.1	0.6	0.2	8.8	2.1	2.7	4.1	12.9	1.2	1.5	12	2.4	7.3	3.2	1.2	22.2	12.7	11.7	24	11.7	20.2
Prupe.1G317600.1	0.2	1.2	0.3	0.6	0.3	0.5	0.2	1	0.7	1.5	1.6	1.5	0.2	1	0.3	0.1	2	0.2	0	2.2	2.1	0.1	0.6	0	0.3	1	0.2	2.8	45.1	6.9	3.6	89	1.5	1.3	44.1	0.2	2.1	43.1	6.5	21.9	1.3	14.8	6.2	3	27.7
Prupe.1G317700.1	10.3	2.7	3.4	4	1.8	13.5	11.9	6.2	32.8	69.3	8.3	52.5	2.7	4.4	19.4	29.9	5	28.6	2.1	5.2	10.5	1.9	6.4	2	4.3	10.6	3.8	56.6	11.4	4.2	16.6	14.1	5.7	11.4	15.7	10.1	27	11.6	5.8	13.7	1.2	6.4	5.8	1.5	9.7
Prupe.1G317800.1	11.8	9.5	7.7	10.5	9.8	7.8	9.1	20.4	10.3	10.4	11.4	9.1	7.4	11.4	13.5	7.8	5.6	5.4	7.5	11.3	9.9	8.1	9.8	11.5	9.7	16.9	12.1	3.1	1	1.1	0	0.6	0.9	0	2.3	1.2	3.1	1.1	0	6.6	1.8	3.5	10	1.4	10
Prupe.1G318100.1	0.2	0	0	1.5	0.1	0.1	0.1	0	0.5	0	0	0	0.7	0.4	0	0	0	0	8.8	5	10.4	0.7	1.7	1	1.2	3.1	2.1	0	0	0	0	0.4	0.2	0	0.2	0	0	0	0	29.8	2.8	5.3	4.3	3.7	13
Prupe.1G318100.4	1.7	4.5	0.5	6.7	6.4	3.4	3.1	6.4	1.1	0.3	0.7	0.1	6.7	5.8	3.8	0.4	0.7	0	8.6	16.1	20.6	8.8	2.2	6	6	11.1	9.9	0.4	1.2	2.8	0	6.3	1.7	0.6	2.8	0.4	3.2	2.6	0	2.7	0.2	0	0	0	0.9
Prupe.1G318400.2	0.5	1.5	0.8	7.3	8	4.9	4.4	3.4	1.9	0.1	0.5	0.1	9.3	5.8	1.1	0.3	1.8	0.1	2	0.5	0.6	1	0.5	1.1	1.4	0.6	1	1.8	3.4	1	0.5	0.5	2.2	0.5	1.2	0.9	1.1	1.1	0.9	3.6	5.7	3.4	4	6.4	5.9
Prupe.1G318500.1	0.2	0.3	0.1	6.7	0.3	0.3	1.7	0.2	0.1	0.3	0	0	6.6	0.2	0.1	0	0	0	5.1	0.4	4.4	4	0.3	0.2	8.4	1	1.8	1.2	1.4	0.2	1.1	0.9	2.8	0	1.3	1	2.9	0.2	0.2	2	0.1	0.5	0.3	0.4	0.7
Prupe.1G318600.1	2.5	0.7	1.7	0.5	0.6	1.5	0.8	0.9	1.3	1.7	0.3	1.7	0.2	1.2	1.5	0.7	0.3	0.7	0.6	1	0.9	0.4	0.7	1.1	0.4	0.3	1.2	1.1	1.4	1.5	0.7	2.6	15.4	5.1	0.5	8.6	1.2	0.6	1.3	1.3	0.4	0.8	0.5	1.3	0.9
Prupe.1G318800.1	7.1	9.8	4.1	2.5	9.6	2.9	3.1	12	5.8	2.5	1.2	1.4	5.8	11.1	5.7	2	0.9	1.4	67.2	118.7	56.5	156	223.6	276.1	80.2	90.2	178.2	17	86.2	102	42.7	81.2	57.8	55.7	86	35.3	30.2	61.3	54	363.3	333.9	229.9	81.5	427.1	259.3
Prupe.1G319000.1	0.2	0.2	0	1.2	0.3	0	0.8	3.2	0.4	0.1	0.2	0.1	1.7	0.6	0	0	0.7	0.1	1.7	2.9	2.8	1.9	1.9	0.8	2.9	3.7	3.1	0.8	4.3	0.4	0.5	9.5	1.4	0.9	1.9	0.9	2.3	2.2	2.2	59.1	0.4	15.6	13.8	0.7	35.5
Prupe.1G319100.1	0	0	0	0	0	0	0	0	0	0	0	0	0	0	0	0	0	0	0.1	3.8	0.5	0	0	0	0.4	0.1	0	0.7	0.6	0.4	0.5	0.4	0	0	0.8	0	0.9	0.3	0	10	0	1.4	2.9	0.1	3.6
Prupe.1G319200.1	7.6	7.5	7.8	1.9	6	17.3	4.3	6.7	24.2	12.3	7.3	23.8	2.2	5.9	8.7	26.8	9.1	35.1	1.2	4.7	2.7	0.6	0.7	0.2	0.7	1.8	0.6	13.9	5.8	19.5	11.8	9.5	9.4	15.6	5.7	8.5	13.8	6.9	23.9	4.5	1.4	4.8	5.6	1.2	6
Prupe.1G319400.1	1.3	0	1.6	3.3	0.9	0.6	1.3	2.9	3.3	0.7	1.2	0.5	1	1.2	2.7	1.8	0.9	1.7	1	1.7	0.6	1.4	0.7	1.7	0	2.2	1.2	10.8	0.5	6.6	0	1.3	1.4	0	1.8	23.3	10.5	5.2	1.7	0.6	0.6	0	2.9	0.1	0.1
Prupe.1G319400.4	0	0	0	0	0	0.2	0	0	0	0	0	0.5	0	0	0.2	0	0.1	0.1	6.2	9.1	4.3	6.5	6.1	10.4	5.4	8.8	12.3	1.9	2.9	4.3	2.9	0.1	1	6.3	2.8	0	1.5	1.5	9.6	1.2	0	0.5	1.2	0.7	0.5
Prupe.1G319700.2	6.2	2.9	5.5	6.3	3	3.4	5.7	4.5	10.8	7.1	1.2	4.9	4.9	3.4	6	7.6	1.6	8.2	1.3	2.7	1.4	1.7	4.6	2.4	2	8.9	2.6	7.7	1.7	1.7	0.3	1.5	3.3	1.8	1.7	2.2	6.3	0.5	1	7.2	3.4	4.1	5.3	3	6.2
Prupe.1G319700.3	12.2	3.4	6.5	20.1	11	12.2	14	12.8	28.7	16.1	4.2	22.1	12	12.2	21.6	16.8	3.6	23.2	2.8	13.7	4.4	5.3	12.9	5.2	9.6	21.3	6.6	8.4	1.6	5	2.9	3.2	2.5	0.8	4.5	7.6	14.8	2.1	2	13.6	3	12.6	15.4	9.1	17.6
Prupe.1G319900.3	1.4	0.8	1.3	2.5	1	1.6	2.3	0.7	0.8	0.1	0.2	0	1.9	1	1.1	0.1	0.3	0.2	2.4	2.2	3	1.6	1.2	1.3	0.5	1.8	1.8	0.3	0.4	1	0	0.3	0.5	0	0.3	0.3	1.9	0.4	0.7	0.2	2.7	0.4	1.4	4.2	0
Prupe.1G320000.1	132.5	46	94.6	48.7	45.4	69.4	40.4	50.4	106.1	162.4	55.3	183.8	35.1	52.8	104.9	208.9	57.3	242	39.5	35.7	43.3	26.5	30.8	37.7	30.4	31.3	27.4	58.6	56.8	73	37	51.3	56.7	58.5	52.9	72.7	65.7	58.4	70.1	16.3	19.8	23.1	23.8	21.3	23.4
Prupe.1G320200.1	6.6	1.9	8.3	4.5	4.6	4.8	2.6	2	4.1	5	2.1	5.5	3.1	3.2	5.9	5.4	2.7	5.3	1	2.6	1.8	0.9	3.9	3.7	2.4	4	2.2	2.6	1.1	0.4	1.3	1.8	1.6	0.2	1.4	1.6	2.4	2.9	1.4	13.3	1.2	0.5	9.2	2.2	1.4
Prupe.1G320400.1	9.7	3.6	6.8	3.7	4.4	3.9	3.9	3	5.7	9	1.9	8.7	4.7	4.1	5.7	7.6	3.7	7.2	2.6	2.1	2.5	3	2.8	3.9	4.8	3	3.7	4.3	1.9	3	2.3	1.6	7.3	2.2	1.5	6.7	7.6	2.2	3.1	5.8	0.9	7.2	4.2	0.6	5.8
Prupe.1G320600.1	0.3	2.3	0.7	9.7	1.6	2.9	6.5	0.7	0.4	0.2	4.9	0.3	8	1	0.6	0.2	5.9	0.5	7.8	5.8	7.3	5.3	4.5	2.3	7.5	3.9	5.6	2.4	1	4.4	5.2	2.3	3.8	3.3	2.1	4.9	6.2	1.7	2.6	1.4	5.2	1.7	3.8	9.4	2.2
Prupe.1G320900.2	32.9	30.4	31.7	25.8	51	26.3	28.2	63.2	40.5	42.2	14.5	45.3	51.1	54.4	43.3	46.5	20.8	42.9	67	152.8	81.9	100.5	138.7	106	116	200.5	121.2	9.9	5.4	10.3	3.3	30.6	14	0	10	21.8	15.3	3.4	16.2	66.9	48.6	50.7	41.7	44.4	108.1
Prupe.1G321200.1	0	0	0	0	0	0	0	0	0	0	0	0	0	0	0	0	0	0	1.1	46.5	2.2	0.8	1.2	0.7	0.5	0.4	0.6	1.7	3.7	5.6	1.1	1.6	2.3	0.9	2.6	2.8	2.4	2.3	1.9	0	1.9	0.8	1	2.4	0.4
Prupe.1G321400.1	7.3	14.8	7.3	10	18.2	8.7	11.7	18	6.8	6.9	9.8	4.6	12	19.9	13.6	5.9	8.9	4.1	24.2	36.9	26.8	25.9	31.7	25.9	29.2	43.1	28.8	2.5	2.5	2.2	0.5	3.1	0.8	0	2.2	5.5	4.3	1.6	3.4	3.7	12.7	4.2	9.7	12.7	6.9
Prupe.1G321600.1	18.4	60.6	25.2	46	81.9	89.3	46.5	152.5	43.3	10.9	128.7	10.9	48.4	56.4	15.2	12.9	325.6	12.2	7.2	233.9	33.6	9.9	198.5	40.9	36.7	226.9	39.5	82.5	1040.2	164.8	246.1	2148.2	96.4	38.5	634	92.3	97.1	1208.3	262.8	569.9	147.2	449.5	216.8	186.9	560.4
Prupe.1G322000.1	0.9	0.7	0.9	17.7	0.6	1.4	1.7	0.5	0.5	0.4	1.5	0.3	10.9	0.3	0.8	1.1	2.2	1.6	3.5	0.1	5.6	2.2	0.4	0.1	5.4	0.1	0.9	3.6	2.5	1.2	0.4	1.5	2.4	1	1.6	0.8	3.9	0.8	0.4	2.9	0.5	0.2	0.1	0.6	0.2
Prupe.1G322100.1	37.3	28	22.1	24.3	26.6	17.6	29.5	29.7	20.4	18.5	22.3	13.8	22	24.5	22.2	14.9	30.3	13.8	37.2	20.7	11.7	54.7	18.4	12.6	17.6	30.9	10.5	29.1	4.2	5.5	3.2	5.7	1.9	9.2	9.6	3.8	33.9	6.8	7.1	15.1	33.3	21.6	24.3	53.2	50.3
Prupe.1G322100.2	7.5	5.1	6.3	13.2	12	19	17.6	7.6	8.1	8.9	1.9	6.7	10	10.5	6.3	4.7	11.2	3.4	38.2	23.5	14.7	49.5	7.2	4.5	6.2	4.7	7.3	31.7	18.1	7	17.8	13.6	7.6	15.4	13.4	7.6	19.9	12.2	11.2	19.7	27.8	28.3	19	32.7	30.6
Prupe.1G322200.1	7.8	12.6	5.9	15.5	15.1	7.2	12.6	15.1	6.6	3.1	12.3	2.6	28.3	17	6.3	3.3	30.5	3.8	15	22.8	11.9	19.5	17.1	6.4	19.3	17.7	11.8	33.4	42.9	30.4	28.7	50.6	14.8	16.4	38.5	11.6	40.1	34.2	31.1	136.4	17.6	60.8	46	28.3	114.9
Prupe.1G322300.2	0	0	0	0	0	0	0	0	0.1	0	0	0	0	0	0	0	0	0.1	0.4	0.5	0.5	2.2	0.7	0.2	0.6	2.1	2.5	3.1	6.8	0.8	2	0.5	0.5	10.1	2	1.2	2	0.8	2	0	0	0	0.4	0	0
Prupe.1G322400.1	0.9	5.1	0.9	3.8	4.2	1.6	2.6	5	2	1.4	15.8	1.1	5.6	3.2	1.6	0.7	8.1	0.7	1.4	29.2	1.8	1.8	9.1	1.9	2.6	16.3	2.3	7.8	25.7	13.5	22.2	52.2	3.9	5.5	26	1.8	10.6	32.3	18.2	58.1	5.9	9.8	13.3	9.1	16.1
Prupe.1G322500.1	0.2	0.9	0	1.3	1.6	0.8	1.7	3.3	0.9	0.2	6.3	0.4	2.7	2.4	0.6	0.3	2.5	0.6	0.3	5.4	0.4	1.3	4.7	0.3	3	7.4	2.4	44.7	36.1	10.8	24	76.5	10	9.5	29.3	4	35.8	38.5	18.4	85	2.5	12.4	22.7	3.8	24.2
Prupe.1G322900.1	3.8	2.6	2.7	8.2	1.3	3.6	3.1	1.4	2.6	3	2.6	2	7.6	1.5	2.6	2.9	2.8	3.3	3.5	1.3	2.4	2.5	1.2	1.3	4.3	1.1	1.4	1.3	1.9	2.1	3	1.9	2.1	1.4	1.8	1.8	2.1	1.6	1.9	1.1	1.2	1.4	0.9	1.7	0.9
Prupe.1G323000.1	33.7	141.1	8.1	6.4	87.3	94	49.6	138.9	86.6	84.7	74.8	56.7	15.1	103.9	87.9	51.2	100.7	62.6	2.7	35.5	4.6	6.4	201.2	50.8	18.9	113.9	37.6	16.4	17.7	15.8	69.6	36.7	12.8	92.4	31.4	22.8	17.3	29.7	12.8	21.7	12	17.2	8.1	61.3	48.6
Prupe.1G323100.1	8	34.4	9.2	19.3	26.1	14.4	29.5	26.2	8.9	6.1	40.3	3.9	20.6	22.9	7.2	10.2	48	9.9	52.6	39.8	65	76.8	31	52.4	46.7	25	64.5	31.3	81.5	53.1	35.9	55.9	39.7	49.4	55.6	38.5	44.1	103.9	55.1	11.8	37.7	15.6	9	43.6	17.8
Prupe.1G323300.15	7.1	8.3	4.6	9.9	12.7	7.5	10.3	11.5	7.9	4.8	5.7	3.9	12.4	11.2	12.8	5.5	7.6	5.5	3.7	4.9	4.1	10.2	5.3	7.8	7.3	4	7.4	8.1	1.4	2.3	3.2	3.8	2.1	4.4	1	2.3	10.9	1.3	2.4	12.3	9.4	7.1	11.5	10.6	9.4
Prupe.1G323400.1	1.7	4.8	1.2	5.1	4.5	3	6.6	2.6	3.6	3	2.9	2.6	4	3.3	1.7	1.7	3.6	2.1	4.8	11.8	7.1	6.8	16.2	4.8	5.9	8.7	5.8	17.7	3.5	3.9	3.1	9.5	3.6	19.9	4	2.2	9.9	6.9	5.7	7.3	5.2	1.6	11.5	2.4	2.9
Prupe.1G323600.1	2.4	11.6	1.3	1.4	9.3	2.3	4.9	9.8	5	80.9	10.3	59	1.8	8.7	4.8	18.3	7.1	15	0.2	0.6	1.1	0.1	0.5	0.1	0.9	0.6	0.3	3.6	3.1	1	2.3	4.2	1.1	3.8	3.2	0.2	2.5	7	2.6	2.8	2.3	0.4	4.4	1	0.4
Prupe.1G323900.1	2.6	3.5	0.6	3.9	3.1	1.2	2.9	0.8	1.1	1.6	3	0	3.8	1.3	4.1	1.9	3.4	1.4	3.7	7.5	4	8.1	4.5	5.9	5	4.7	5.7	0.3	1.6	0	0.6	0.5	0.3	0	0.6	0.3	1.3	0	1.1	5	2.7	1.2	11.3	0.9	3.2
Prupe.1G323900.2	13.1	5.1	14.5	17.3	13.9	15.7	18.7	15.8	23.9	19.6	3.7	22	12.6	14.1	18.3	18.5	5.7	16.3	11.7	6.4	6.1	8	1.9	0.8	5.5	4.2	6.1	16.4	0.2	5.3	4.2	1.3	5.4	3.1	7.1	9.9	16.5	5.9	6.5	12.8	4.4	7.2	19.1	5.9	5.3
Prupe.1G323900.3	4.9	4	2.7	9.2	7.3	7.5	9.9	9.8	12.5	6.6	3.6	5.5	11.8	8	12.7	5.3	6.4	7.1	3.1	2.2	1.5	2.5	1	0.4	1.7	1.6	0.9	3.6	1	2.9	0.5	1.4	1.8	2	1.5	3	9.1	1.5	1.2	12.2	6.9	4.6	20.8	5.6	4.2
Prupe.1G323900.4	4.7	5.2	3	6.8	5.2	2	4.9	1.2	2.2	3.5	2.6	0	4.3	2	5.9	6.1	2.8	2.7	12	19	12.2	21.2	16.7	23.2	15.6	12.5	18.4	0.5	2.2	1	1.1	1.3	1	0.9	0.2	1.6	2.6	0	1.4	5.3	1.6	1.4	10.4	0.9	3.9
Prupe.1G324300.1	27.9	20.3	16.7	1.9	21.5	21.7	7.5	33.8	38	52.8	31.6	67.4	15.8	30.5	38.6	61.7	23.4	61.8	7.3	22.5	19.3	5.7	22.8	64.9	4.6	27.4	29.8	48.7	63.8	46.7	37.1	42.3	94	80.2	84.1	171	41.6	60.4	84	41.4	94.6	187	2	76.2	100.4
Prupe.1G324400.1	18	23.7	30.4	12.2	18.9	34.3	15.1	25.5	20.1	41.9	91.6	55.6	20	19	13.8	33.6	65.5	47.2	7.2	34	17.1	9.5	20	4	13.7	44.7	10	378.5	97	128.1	147.8	170.5	80.2	129.6	105.8	64.4	293.5	156.1	153.6	94.8	33.8	29.3	63.1	23.5	24.8
Prupe.1G324600.1	8.9	16.2	24.6	7.1	10.5	13.2	9.2	14.6	7.9	19.3	35.2	29.3	10.8	11.7	6.4	16.7	31.7	25.3	2.5	5.7	3.9	4	10.7	3.2	3.3	10.6	2.5	176.3	85.6	47.3	102.5	56.3	39.7	100.6	46.5	22	112	91.2	53	40.3	30.6	20.4	30.2	23.8	14.2
Prupe.1G324700.1	12	7.2	11.7	15.8	10.1	12.3	14.3	11.2	10.7	8.2	7.7	7.5	12.4	9.2	11.9	9.3	8.9	9.1	6.1	7.6	8.3	6.5	8.5	10.4	6.7	7.4	8	0.8	1.7	1.1	0	1.1	3.7	1	1.4	1.5	5.8	0	0	2.8	3.8	5.3	3.9	2.7	4.7
Prupe.1G324700.6	3.8	7.8	5.7	11.6	5	7.2	9.3	5.9	6.7	3	5.8	2.5	7.8	6.8	6.9	3.9	6.8	4.3	10.2	8.9	12	5.9	6.9	6.6	4.8	4.9	7.7	4.8	1.2	1.9	0.2	1	2.1	0	0.8	4.5	3.3	0	3.5	2.7	2.1	0.3	1.2	5.1	5.9
Prupe.1G324700.7	0.6	0.9	0.4	1.2	5.2	0.8	0.8	1.2	0.3	0.1	2.2	0.3	2.9	4	0	0.2	3.9	0.1	4.8	6	2.9	7.5	6.5	4.3	7.3	5.3	6.8	3.6	0.9	0	0.6	6	2.1	0.8	3.4	1	2.2	0.6	0.8	4	8.9	3.7	10.5	6.8	2.1
Prupe.1G324700.8	2	2.6	1.2	0.8	0.9	2	1.8	2.9	1.3	1.3	2.4	0.1	5.3	3.3	1.9	0.8	6.3	0.8	4.1	3.9	2.2	6	5.6	4.5	8.6	2.1	5.5	0.8	2	0.2	0	3.8	0.4	0.5	1.3	4.9	1.9	0.7	0.7	9.1	12.7	13.4	4.1	12.1	6
Prupe.1G324900.2	20.3	14.1	14.3	23.9	13.5	17.3	25.5	11.3	22	31.1	8	27.8	22.6	13.7	22.5	19.3	14.7	23.1	8	2.8	3.1	6.6	2.4	3.6	5.6	3.4	3.3	23	4.6	2.3	2.2	9.2	8.5	4.3	5.9	2	17.6	6.2	4.1	47.5	10.8	7.4	40.1	7.1	10.4
Prupe.1G325400.3	0	0	0	0.1	0.1	0.1	0	0	0	0	0	0	0	0.1	0.1	0	0	0	0	0	0	0.1	0	0	0.1	0.1	0	1.3	1.4	1.3	2.6	0.8	3.6	1.5	1.7	2.5	0.6	8.1	0.9	0	0	0.1	0.1	0	0.1
Prupe.1G325500.3	0.1	0	0.1	0	0.1	0	0	0	0.1	0	0	0	0.1	0	0	0	0	0	0.1	0.1	0.1	0.1	0	0.2	0	0	0	5.8	1.5	5	0.8	3.6	25.6	3.9	5.8	20.6	7.5	2.1	6.6	0	0	0	0	0	0
Prupe.1G325700.2	3.4	2.3	3.3	1.7	2.5	4.8	3.5	2.1	5	6.6	1	6.6	1	3.7	12	4.5	0.9	8	0.9	0.3	1.1	0.9	2.2	3.7	1.8	1.2	1	0	3.5	0.9	1.2	1.8	0.5	0.9	1.4	3.4	1.3	0	0.1	1.5	0	1	2.6	0	0
Prupe.1G325700.6	1	0.2	0.9	0.2	0.2	0.3	0.3	0.3	0.7	0.2	0	0	0.4	0.4	0.5	0.3	0.2	0.3	0.2	0.3	0.6	0.9	0.4	0.9	0.6	1.3	0.2	0.9	0	0	2.5	0	0	0.9	0.1	0	0	6.5	0	3.3	2.4	5.7	3.9	1.9	4.3
Prupe.1G326000.4	9.9	2.1	14.8	6.6	1.5	2.9	5.5	0.9	11.4	0.4	0	0.1	1.3	1.3	9.3	0.1	0	0.3	10	3.2	5	6.1	8	15.8	2.2	8.9	6.9	0.2	0	0	0.2	0.1	0.1	0	0	0	0.1	0	0	0.4	0.3	0.4	0.1	0.2	0.3
Prupe.1G326200.2	3.4	7.2	5.8	5.1	1.4	0.9	2.8	0.5	0.6	10.1	1.6	11.7	3.9	1.4	0.9	6.1	0.9	4.9	0.5	1.2	0.6	1.9	1	1	1.3	0.8	1.9	0.2	1.4	0.8	0.3	1.1	0.8	1.6	1.3	0.8	0.6	1.8	0.7	2.4	0.8	1.3	4.2	0.8	1.7
Prupe.1G327300.1	392.1	232.9	418.9	1120.8	376.9	686.8	796.3	272.4	687	261.4	1005	325.8	629.9	307.3	544.3	389.5	569.3	220.9	14.8	0.8	5	30.5	2.1	4.9	61	3.7	1.7	1	0.1	4.1	6.6	2.4	0.7	2.3	1.2	0.4	1.3	0	4	3.5	1.3	20.8	46.6	3.8	26.6
Prupe.1G327400.1	0.6	6	4.8	2.9	5.1	1.9	1.7	4.8	0.5	0.5	7.9	0.9	2.2	7	0.5	1.2	4.3	0.8	17	0.3	4	5.8	0.5	0.5	12.3	0.6	0.8	0.8	0.4	1	1.8	0.3	0	2.1	0.7	0.3	1.5	0	0	3.2	0.6	3.2	13.8	4.8	6.6
Prupe.1G327500.1	0.2	0	0	1	0.3	0.2	0.5	0.2	0.4	0.1	0.4	0.2	0.7	0.5	0.2	0.2	0.1	0	2.5	0	0.8	3.5	0.3	0.7	9.5	0.3	0.2	6.9	306.1	201.1	177.9	410	22.2	138.3	502.8	28.6	5.9	124.9	75.8	0	0.2	0.4	1.1	0.4	1
Prupe.1G327700.1	1.5	1.5	6.2	7.1	2.2	1.2	1.9	0.5	1.2	0.4	1.4	0.3	5.3	1.1	1.8	0.6	1.2	0.4	0.1	0	0	0.1	0	0.1	0.2	0.2	0.1	1.5	17.7	24.6	2.5	11.9	0.7	1.7	7.8	0.8	2.8	8.3	2.8	0	0	0	0.1	0	0.1
Prupe.1G328000.1	12.3	13.6	18.2	46.4	17.5	19.7	28.6	10.4	23.9	3.5	12.7	2.2	26.4	12.5	15.7	5	5.3	1.3	0.2	0	0.1	0.3	0.1	0	0.2	0.1	0	2.5	217.3	114.2	3.9	1.6	0.9	1.6	2.7	0.3	2.2	113.8	40.8	0.5	0	1.5	2.6	0	0.7
Prupe.1G328200.1	0	0	0	0.8	0	0	0	0	0	0	0	0	0	0	0	0	0	0	0	0	0	0	0	0	0	0	0	14.6	12	4.1	87.6	45.7	13.8	64.7	32	12.3	41.6	12.6	6.5	0	0	0	0	0	0
Prupe.1G328500.1	0.1	3.3	0.3	0	0	0	0.2	3.2	0.2	0.6	0.8	0.6	0	0.1	0.1	3.3	4.1	3.4	0.2	0.7	0	0.9	0.2	1	0	0.2	0.4	0.3	0.2	0.2	0.9	0.9	0.6	0	0.2	0.6	0.4	0	0.2	2.5	0.2	0.2	0.4	0.8	0.5
Prupe.1G328600.1	0	0	0	0	0	0	0	0	0	0	0	0	0	0	0	0	0	0	2.4	0.4	0.3	65.3	18.1	7.5	68.3	27	13.5	41.4	146.1	28	611.3	369.9	385.7	329.2	329.4	276	66.1	73.9	16.6	0.2	0	0	0.7	0	0
Prupe.1G328800.1	18.9	261.8	23	490.1	258.5	81.5	234.4	201.4	57	6.6	598.2	9.3	381	325.2	54.5	17.2	278.2	12.9	251.6	246.7	272.7	320.8	269.7	124.7	358.8	800.8	337.8	33.7	130.9	33.9	16	118.3	76.5	42.5	153.5	82	30	41.6	15.2	142.1	30.8	19.5	296.3	56.7	70.5
Prupe.1G329000.1	1.8	21.7	1.7	94.6	35.4	13.7	23.8	20.6	3.3	1.1	43.5	1.5	73.2	51.4	9.2	1.3	15.2	0.6	26.6	14.6	11.4	13.6	4.7	3.3	46.6	111.1	17.5	58.2	146.4	63.2	215	167.9	70.3	132.3	197.3	65.1	73	80.1	31.9	136.2	25.2	5.5	120.8	12.6	7.3
Prupe.1G329300.1	29	22.4	32.8	7.3	22.8	79.2	16	21.7	43.8	44.7	88.8	49.1	11.5	19.8	37.6	61.7	29	63	27.4	34.3	57.6	10.6	11.5	10.4	16	55.7	23.8	31.1	61.9	107	55.3	118	45.6	96	135.1	94.6	31.7	153.1	95	51.6	55.8	32.2	61.4	46.5	37.5
Prupe.1G330000.1	2.9	0.3	1.2	4.8	0.4	1.8	2.1	0.9	1.8	2.9	0.8	2.4	1.9	1	1.7	4	0.7	3.6	3.6	0.7	1.5	2.4	0.8	0.3	3.3	0.9	0.7	2.4	0.7	0.6	0.7	0.1	4.4	1.3	0.2	2.9	1.7	0.2	1.3	7.9	1.1	4.2	4.6	0	2.3
Prupe.1G330000.2	4.5	1.1	2.6	10.6	2.9	5.1	2.7	1.8	2.7	6.2	1.1	5.2	8.1	3.1	5.7	5.6	3.8	3.7	7.8	1.5	1.7	4.8	1.3	1.7	7.3	0.9	2.2	2.9	0.4	0.2	2.3	0.7	0.5	2.2	1.7	0.9	5.3	1.3	1.1	3.9	1.9	0	8.7	2.5	0.9
Prupe.1G330100.2	0	0	5	0.4	0	1.1	0.6	0	2.1	1	0	0.6	0	0	0	0.9	0	0	0.1	0	0	0	0	0.1	0	0	0	1.6	1	1.1	7	1	1	5.2	0	0.2	0.5	0	0.9	0.3	0	0.9	0	0.2	0
Prupe.1G330200.1	4	0.6	4.9	7	0.7	11.1	4.8	3.4	4.5	4.5	0.7	0	6.4	6.9	16.9	1.5	0	0.6	0.4	0	0.7	0.6	3.3	5	4.9	3.3	1.2	0.3	0	0	0	0	0	0.3	0	0.4	0.5	0	0	0	0	0	0	0	0
Prupe.1G330200.2	2	1.7	0.2	3.5	5.5	3.5	1.3	0.7	1.6	0	1.9	3.7	4.7	0.9	3	1.2	5.1	1.8	3.4	0.8	0.7	6.7	0.9	2.5	2	0.6	5.4	2.1	1.9	1.3	1.4	1.1	3.8	1.2	1	2.9	2.3	0.9	1	3.5	1.5	1.8	3.1	1.3	1.6
Prupe.1G330500.3	1.1	3.7	2.5	0.2	5.8	7	1.4	5.7	3.5	11.5	1.8	15.7	0.3	2.3	4.6	7.9	1.9	14.9	2.8	8.6	2.4	4.8	3.1	1.8	8.7	2.5	7.6	11.3	2.7	7.9	3.6	8.5	5	2.6	7.9	6.7	3.4	3	11.4	22.4	8	16.3	9.1	4.3	17.5
Prupe.1G330600.1	21.9	39	11.7	69.8	33.2	55	87.2	26.2	14.1	40.6	127.3	37.4	88	25.2	19.7	48.4	162.5	33.7	59.4	40.9	63.5	68	28	42.4	73.6	26	79.4	303.2	362.2	227	369.6	238.4	518.9	371.7	181.4	247.6	248.1	403.6	254.3	33.3	69.7	24.8	40.3	100.8	27.4
Prupe.1G330900.1	2.8	50.9	2.3	18.6	23.9	9.7	37.6	41.6	3.2	1	62.2	0.6	22.9	21	3	4	147.8	3.4	30.1	9.2	12.6	44.2	13.4	8.5	17.5	5	14.8	169.2	113.6	39	134.8	127.2	49.1	108.3	93.1	18.5	176.7	154.6	46.2	15.6	15.9	4.4	30.8	12.6	3.9
Prupe.1G331000.1	2.5	6.5	3.9	25.6	10.2	9.1	24	9	2.6	3.3	21.6	3.5	27.9	9	4.5	3.3	19.9	1.9	15.6	7.8	10.8	13.1	7.6	5.9	15.8	6	11.9	5.9	13.6	7.7	5.1	10.8	11.9	3.9	6.2	4.8	9.9	11	5.8	12.9	6.6	3.7	19.4	6.2	3.9
Prupe.1G331100.1	4.8	25.7	10.4	9.8	20.2	24.3	15.1	36.5	17.7	39.1	30.6	33	18	14.8	14	16.1	25.6	11.4	0.9	11.4	4	1.4	4.3	1	5.4	5.6	3.1	38.1	9.4	8.5	9.7	12.1	2.8	5.1	9.2	1.5	26.1	11	7.9	114.5	11.8	22.6	33.9	4	38.1
Prupe.1G331500.1	35.3	37	43	152.4	50.6	48.1	99.4	38.8	42.9	85.6	50.9	77.2	139.7	30.6	33.7	69.1	48.9	55.8	120.4	53.6	140.6	42.2	23.5	22.6	84.6	41.6	42	107.9	40.7	57.2	55.3	53	45.3	39.5	36.2	32.9	149.6	40.5	51.5	92	46.4	45.5	283.9	50.2	67.4
Prupe.1G331500.2	23.4	17.3	20.8	53	22.9	7.1	39.5	25.6	23.3	6.2	5.8	1.5	50.3	14.6	17.5	9.2	21.5	18.6	42.3	8.3	37.7	19.5	8.1	15.9	58.7	40.6	22.2	0	1.1	0	0	0	0	0	0	2.4	0	1.5	0	5.6	0.7	0	11.3	2.4	0.9
Prupe.1G331900.1	2.9	14.7	4.6	12.1	11.7	6.2	8.3	8.5	1.7	5.5	13.1	6	12.7	10.2	1.7	5.7	14.1	4.3	37.4	6.8	10.9	24.9	9.3	5	17.3	19.8	10	47.3	31.3	18.6	11.5	28.3	13.5	6.6	19.7	10.4	120.7	14.9	10.9	12.7	4.8	4.5	30.8	5	7.4
Prupe.1G332000.1	6.1	11.3	6.9	19.3	5.5	6.9	8.3	14.4	9.9	13.2	20.6	11.9	3.4	9.4	4.7	8.4	9.7	9.1	5	14.4	6.9	4.4	13.4	4.8	6	27.4	5.8	34.5	9.2	28.3	8.2	36.4	10.7	11.3	22.7	6.3	34.3	16.6	18.9	17.7	5.8	7.5	7.6	9.4	22.8
Prupe.1G332000.2	3.1	5.1	14.5	11.6	3.8	5.3	2.8	3.8	5.8	10.2	5.2	13.2	6.1	4.4	4.5	7.7	3.2	7.8	13.7	30	14.5	5	23.6	5.1	8.2	24.8	8.3	50.3	7	37.9	3.4	24.4	9.1	3.5	15.7	11.6	69.3	27.4	37.4	43.4	11.1	23.5	31.2	13	40.9
Prupe.1G332000.3	0.5	1	1.8	4	0.4	1.3	1.4	1.8	2.6	0.2	0	0.4	0.6	0.4	0.3	0	0.5	0	2.1	3.4	1	0.3	3.4	1.1	2.7	5.3	1.7	1.3	0.3	0	3.4	0.8	0.2	0	0	0.3	0.7	0.4	0	15.6	0.8	5.6	6.9	2.9	18.5
Prupe.1G332100.1	14.9	9.5	13.1	6.4	10	13.7	7.1	10.3	11.6	76.1	21.9	66.4	6.6	8.8	10	57.3	15.3	56.8	7.9	10.8	9.6	6.1	8.7	6.1	5.1	5.9	5.2	14.1	8.6	20.9	16.7	11.2	27.9	19.8	7.8	38	16.4	13.2	19.3	18.7	19	30.2	14.5	17.6	20.4
Prupe.1G332100.3	2.1	0.1	1.6	1.5	0	0	5.1	0	3.3	1.3	0	0	1.6	0	0	0	0	0	17.8	0.3	6.7	9.8	0	4.5	9.1	1.7	5.7	0	0	0	0	0	0	0	0	0	0	0	0	0	0	0	0	0	0
Prupe.1G332200.1	35.2	27.1	28.3	9.2	31.6	27.8	14.5	27.6	25.6	127	65.5	150.6	16.7	29.3	31.4	55.1	53.5	67.4	11.4	28.2	23.9	14.7	25.2	14.6	18.4	30.4	19.6	308.3	84.6	45.5	103.3	86.8	135.1	154.2	89.3	86.1	129.8	117.2	65.3	103.1	19.4	28	22.4	13	22.3
Prupe.1G332300.2	1	1.4	1.4	2.7	2.7	1.8	1.5	2.6	3.2	1.1	0.1	0	0.6	2.5	1.3	1.1	0.6	0.6	7.2	8.1	8.3	10.3	9.6	6.8	6.2	9.6	9.9	0.2	0	0.3	0	0	0	0.6	0.5	0.6	0.5	0.5	0.3	0	1.9	3	1.2	0	6
Prupe.1G332300.4	7.9	7.5	12.7	6.4	5.8	7.7	6.2	7.7	6.9	8.4	6.7	9.1	6.7	7.7	7.9	6.4	4.7	5.4	9.6	14.4	6	13.9	18.1	15.9	16	13.6	13.6	2.8	4.9	3.1	0.7	6.1	4.3	0	5.3	2.1	3.7	1.1	2.2	7.5	9.6	5	12.2	15.6	5.3
Prupe.1G332600.2	2.7	2	1.3	3.9	4.6	3.4	3.5	1.8	1.9	2.3	2.4	1.8	1.5	0	4.2	2.6	2.5	2.6	2.5	2.2	1.5	3.1	2.8	1.1	2.6	1.4	1.3	2.1	1.2	1.2	1.5	1.7	1.8	1.4	2.1	1.4	1.5	1	1.2	0.5	0.6	0.3	0.4	0.6	0.3
Prupe.1G332600.3	0.1	0.8	0.6	0	0.1	0	0	1.7	0.8	0	0.5	0	1.6	9	0.1	0	0	0.1	0.8	0.8	0.8	0	0	0.4	0	0.7	0.5	0	0	0	0	0	0	0	0	0	0	0	0	0	0	0	0	0	0
Prupe.1G332700.1	0.6	0.7	0.3	10.9	1	0.4	1.1	0.9	1	1.9	2.5	2.1	8.6	0.5	0.5	1.3	2	1.5	27	1.6	6.9	24.3	1.3	1	7.5	2.2	3.2	76.8	7.6	7.7	12.5	7.7	5.6	4	6.9	1.9	58	5.1	9	15.1	1.4	0.8	4.8	1.1	0.9
Prupe.1G332900.1	9.4	11.7	7.3	21.3	17.6	22.9	22.7	26.5	10.8	10.7	29	9.4	25.8	10.4	6	9	58	6.6	7.5	29.6	4.9	9.8	33.4	3	9.9	36.4	11.7	17	62.5	18.4	12.3	122.6	5.3	3.7	29.1	11.6	23.1	42.9	30.1	84.3	38.7	93	141	64.2	193.9
Prupe.1G333900.1	2.6	6.5	2.4	10.8	6.1	3	9.1	5.3	2.9	0.3	5.2	0.5	15.3	7.8	2.5	0.9	12.9	1	5.3	4	6.8	10.9	9.4	4.7	19.2	19.2	9.2	2.2	2	0.6	0	2.6	1.2	0.3	1.8	0.3	6.2	0.3	0.3	5.1	6.1	3	17.3	12.6	6.1
Prupe.1G333900.2	0.3	0	0.4	2.3	0.5	0.8	1.3	0.6	0.4	0.3	0.6	0.3	0.5	0	0.1	0	0.1	0.1	5	4.8	4.2	4.7	3.4	1.4	6.2	0.7	3.8	1.1	1.3	1.2	1.6	2.7	1	1.8	1.6	1.3	3	0.6	1.2	3.6	4.2	4.5	21.6	9.9	3.6
Prupe.1G334000.1	47	24.6	57.3	14.8	5.9	77.4	25.5	16.9	106.1	75.2	61.1	82.1	3.6	14.4	63.5	87.4	12.3	98	30.5	65.4	41.7	13.4	67.3	107.1	7	92.1	43.2	11.5	90.3	57	13.4	55.4	62.8	17.6	80.5	64.8	15.1	63.3	36.1	8.3	19.8	13.7	2	21.2	10.3
Prupe.1G334100.1	7.4	5.5	3.1	19.8	36.2	20.5	12.8	26.7	14.9	10.4	4.9	8	25.2	25.3	23.7	6.4	4.6	5.1	15.8	12.1	13.5	9.2	5.6	10.3	6.2	8.2	8.7	8.6	5.5	17.9	15.3	15.5	10.3	9.2	13.4	11.9	8.1	14.6	8.1	14.4	2.9	1.1	3.9	2	1.3
Prupe.1G334800.1	0.2	0.8	0.2	0.2	0.9	0.5	0.5	2.2	0.9	0.7	0.5	0.9	0.6	1.5	0.8	0.6	0.7	0.6	0	0.9	0.6	0.1	0.1	0	1.3	0.7	0.6	16.2	2.5	1.6	4.7	4.1	1.1	1.6	2	0.3	9.2	1.5	1.6	18.9	0.3	1.4	3.5	0.4	3.4
Prupe.1G334900.1	42.4	60.5	63.8	30	91	48.5	22.8	66.7	33.7	175.1	49.9	182.2	31.1	86.5	67.5	108.7	22	100.1	70.2	29.6	41.2	58.8	27.5	64.8	36.3	29.2	52	38.5	36.6	32.1	21.8	34.2	48.3	23.8	53.7	55.7	30.8	60	22.8	140.7	91.9	53.9	32.1	56.2	57.6
Prupe.1G334900.2	30.4	26.7	6.9	1.1	0.7	2.9	5.9	28.6	20.9	7.2	7.4	6.5	0.7	1.1	13	53.3	20.5	75.9	4	3	5	15.9	13.8	31.2	15.3	11.8	17.1	1	0.6	1.3	0	0.6	0.6	0	0.3	0.7	0.6	0.5	1.3	2.6	2.3	1.6	0.7	2.7	2.3
Prupe.1G335000.1	0	0.5	0.2	0.1	0.6	0.4	0.1	0.2	0.1	0.4	0	0	0.2	0	0	0.3	0	0.2	0.8	0.1	0.4	5.2	0.2	0.3	1	0.6	0.6	0.3	0	0	0	0	0	0	0	0	0.3	0	0	0.3	0.7	0.6	0.1	0.7	0.9
Prupe.1G335100.1	35.2	27.6	36.5	17.8	27.7	28.7	19.4	31.4	43.1	76.4	21	77.7	18.7	29.8	46.3	77.6	18.9	87.5	27.3	26.8	27.6	23	35.9	28.7	32.7	30.4	29	16.8	20	25.9	12.4	26	26.8	19.7	26.7	30.4	17.2	18.3	23.3	26	35.8	25.5	17.5	28.6	25.4
Prupe.1G335300.1	11.5	14.9	10	52.4	20.1	28.3	42.9	23.5	15.1	59.6	45.1	32.1	42.9	21.6	21.7	22.2	69.2	10.1	47.3	15.8	48.8	24.4	7.4	12.8	24.3	7.7	16.4	16.5	50	60.5	10.1	69.5	35.5	8.5	36	35.8	27.7	64.5	48.3	17.1	16.6	7.4	29.1	10.5	10.3
Prupe.1G336000.1	14.3	21.8	8.4	5.8	13.7	7.8	8.4	17.3	17.7	14.9	20.6	12.1	10.1	14	11.1	12.6	28.6	14.5	2.3	6.4	3.1	3.3	3	3.2	4.6	6.2	4.1	29.4	32.2	10.7	18.3	46.6	8.4	17	28.8	6.3	20.2	19.6	11.3	118.2	21.6	74.2	39	21.2	141.6
Prupe.1G336200.1	0.4	1.6	0.1	2.7	1.1	0.4	1.6	6.5	1.1	1.1	5.3	0.5	3.2	2	0.5	0.2	6.2	0.1	0	10.9	1.1	0.1	1	0	0.6	8	1	2.7	17.8	1.3	3.9	42.9	0.7	0.2	9	0.3	1.6	10.5	3.3	105	1.6	87.9	35.7	4.8	229.9
Prupe.1G336300.1	18.5	23.3	25.7	10.9	15.6	7.5	10.3	34.2	21.3	12	12.1	6.9	9.3	14.5	14.7	21.3	14	27.5	3.5	11.6	3.7	7	22.6	14.8	6.8	18.1	9.4	1.6	5	1.3	0.7	6.4	3	0	4.4	2.7	7.4	0	3.6	10.6	13.2	14.8	13.7	15.1	26.4
Prupe.1G336400.1	5.5	3.7	6.1	8.1	6.8	1.8	9	5.8	2.9	0.2	0.4	0.2	5.7	4.1	4.1	0.4	0.9	0.5	14.7	4.9	6	21.4	10.5	22	5.8	12.2	9.2	2.1	0.6	1.6	0.5	0.7	0.5	2.1	1	0.8	5	0	0	5.1	3.6	4.4	4.7	4	5.5
Prupe.1G336500.3	1.6	5.6	4.5	0.6	6.6	2.8	2.1	3.2	2.3	14.4	5.5	10	1.5	3.5	2.6	11	5.1	9.4	1.2	1.8	2.3	1.5	3	2.4	1.5	2.9	1.7	3.6	11.5	3	1.3	18.2	3.8	5.8	8.9	4.1	2.3	21.7	3.1	11.3	11.8	5.6	4.4	7.1	4.2
Prupe.1G336500.5	3	1.2	3.7	2	1.1	1.9	2.1	3.2	1.9	8.9	1.3	6.9	0.5	3.6	3.4	10.2	1.7	6.3	2	2.2	2	0.7	1.4	2	0.5	0.2	0.6	0.8	2.3	2.4	0	1	2	0	4.5	2	1.6	1.5	0.4	0	0	0	0	0	0
Prupe.1G336600.1	52.2	38.1	51.6	22.9	38.7	41.2	30.6	55.6	59.4	160.1	27.6	153.8	19.8	34.8	62.3	132	27.1	145.5	26	57.9	29.1	26.7	58.2	37.5	44.7	59.5	38.9	16	24.8	21.2	15.2	30.1	20.3	13.2	22.8	21.1	17.2	18.6	16.6	70.4	28.2	49.5	30.6	27.6	71.3
Prupe.1G336800.1	0.9	4.5	1.2	15.8	4.4	1.6	9.4	3	0.3	0.6	6.6	0.2	15.1	3	0.3	0.4	6.6	0.2	2.6	1.5	1	4.1	0.5	1.2	3.3	1	2	7.8	4.7	6.2	2.6	1.8	3.1	1.4	2.7	2.3	9.6	6.5	2.8	7.4	4.2	1.7	18.1	4.6	3.5
Prupe.1G337000.1	37	81.8	31.1	69.8	85.7	31	83.2	77.7	40.5	79	67	54.2	76.3	63.7	45.4	57.1	51.3	50.3	22.5	49.3	21.5	31.5	65.7	32.8	35.7	67.3	42	196.9	72.7	39.9	70.7	102.7	43.9	78.4	68.3	40.7	128.6	96	29	112.4	32.7	56.8	65.7	32.5	83.4
Prupe.1G337500.2	3.2	4.3	1.7	5.7	5.1	6.3	8.3	5.2	7.2	3.6	5.1	3.5	4.9	6.1	5.8	4.3	3.7	4	1.7	2.3	2.3	2.9	4.2	1.9	2	1.8	1.9	13.6	5.3	2.3	1.6	9.8	3	10.7	6.2	4.8	10.8	3.7	3.4	0.2	0.2	0.3	2.2	0	0
Prupe.1G337600.1	0	0.7	0.1	0.4	1.6	0.4	0.4	0.8	0.2	0.1	0.4	0	0.3	0.9	0.2	0	0.5	0	0.5	0.3	0.2	1.4	2.5	1.8	1.5	2.6	2.9	30.8	4	2.1	1.3	2.3	0.7	0.9	1.3	0.4	20.4	6.9	1.6	16.7	1.2	0.2	7.1	0.6	0.8
Prupe.1G337700.1	0	0	0	0	0	0	0	0	0	0	0	0	0	0	0	0	0	0	0	0	0	0	0	0	0	0	0	0	0	0	0	0.1	0	0	0	0	0.2	0	0	0.1	0	0	14.8	0	0
Prupe.1G337800.1	0	0	0	0	0	0	0	0	0	0	0	0	0	0	0	0	0	0	0	0	0	0	0	0	0	0	0	0	0	0	0	0	0	0	0	0	0.2	0	0	0	0	0	22.7	0	0
Prupe.1G337800.2	0	0	0	0	0	0	0	0	0	0	0	0	0	0	0	0	0	0	0	0	0	0	0	0	0	0	0	0	0	0	0	0	0	0	0.1	0.3	0.3	0	0	0.1	0	0	11.9	0	0
Prupe.1G338600.1	0	0	0	7.8	0	0	0	0	0	0	0	0	23.8	0	0	0	0	0	24.7	0	0	18.2	0	0	12	0	0	7	0	0.1	0.4	0.1	0.1	0.6	0.1	0	4.6	0.6	0.3	2.9	0	0	0	0	0
Prupe.1G339000.1	0.3	0.4	0.1	0.1	0	0	0.9	0.1	1.3	1.2	0.4	1.1	0.2	0.1	0.6	0.6	0.2	0.5	0.1	0.4	0.1	0.2	0	0	0.1	0.3	0	4.8	33.8	4.3	5.7	25.3	3.3	25.5	14.2	9.1	6.7	17.4	9.1	3	0.8	0.9	2.6	0.8	1.4
Prupe.1G339200.1	28.7	69.9	27.7	47.4	94.8	25.4	45.7	89.3	38.3	2.7	3.9	1.4	56.9	124	59.5	4.3	5.7	5.6	26.5	26.3	22.8	24.4	25.9	29.4	18.4	20.8	26	2.4	2	0.9	0	7.6	4.9	0.6	5.5	3	6.4	0	1.8	7.1	30.6	29.7	22.8	30.8	27.6
Prupe.1G339200.2	0.1	0	0	0	0	1.8	0.1	0	0	1.4	0.7	0.9	0	0	0	0	0.6	0	4.8	0	1.7	0.3	0	5.8	0.2	2.3	0.4	1.7	1.8	4	4.1	0	0.6	2.8	0.5	3	0.5	6.3	1.3	1.9	0	3.6	0	0	2.2
Prupe.1G339400.1	24.1	11.9	7.8	7.3	17.8	7.7	7.6	10.9	20.9	22.5	7	18.7	6.7	16.5	31.4	18.8	3.9	20.3	2.5	1.8	2	3.2	1.6	2	0.9	0.8	0.7	3	0	0.9	0.5	2.9	3	1.5	0.5	4.8	9.3	0.4	0.2	7.5	7.6	8.6	6.4	3	13.4
Prupe.1G339400.2	4.4	10.3	3.9	5.4	6.3	11.7	11.6	11.2	16.5	1.7	0.7	2.8	5.3	8.1	17.5	0	0.4	0	2	2.1	3.2	3	0.7	1.7	2.5	0.7	2.4	8.2	1.7	1	4.8	0.5	7.5	3.2	2.1	9.8	1.2	0.9	4.2	24.5	32.4	60.3	38.2	27.3	60.4
Prupe.1G339500.1	0	0.1	0	0	0	0	0	0	0	0	0	0	0.1	0	0	0	0	0	0.5	20.4	3.3	7.4	22.2	1.1	22.2	34.5	12.3	0.4	6.2	0.6	0.7	2.4	0.1	0.3	1.6	0	0.2	2	1	11.4	1.2	12.4	2.5	1.6	14
Prupe.1G339600.1	5.7	20.5	6.4	13	20.4	9.9	20.2	19.8	5.8	2	13.2	1.7	12.9	23.8	11.5	4.1	15.4	3.4	6.3	5	3.5	15.5	6.8	9.4	11.9	6.1	9.8	2.2	5.7	4.7	0.5	3.6	2.1	0.6	4.7	6.8	9.7	6.6	8.8	0.5	9.8	5.5	3.4	11.4	4.4
Prupe.1G339700.1	61	88.1	29.9	24.3	80.6	147.6	45.9	138.4	81.1	41.6	100.1	68.4	41.8	144.3	98.8	83	144.5	66.8	4.1	10.1	5.3	6	5.8	1.5	6.8	4.7	3	30	11.4	45.2	13.6	25.6	71.7	16.4	14.6	87.3	60.7	12.9	51	7.3	5.3	6.1	12.3	8.9	5
Prupe.1G339900.1	0.1	0.1	0	0.4	0.2	0.3	0.1	0	0.1	0	0.1	0	0.6	0.1	0.1	0	0.3	0	0.1	0.7	0.2	0.2	0.2	0.2	0.2	0.5	0.3	8	0.1	2.6	0.4	1.1	1.4	1.3	1.6	2.2	3.5	1.4	1.2	1.4	0.3	0.1	0.2	0.2	0.2
Prupe.1G340000.1	0	0	0	0	0	0	0	0	0	0.2	0.4	0	0	0	0	0.3	0	0	0	0	0	0	0	0.6	0.9	0	0.2	10.7	1.2	3.2	1.6	2.1	0.6	0	1.5	0.7	8.7	0	8.7	0	0	0	0	0	0
Prupe.1G340300.1	0	0	0.1	765.1	0	0.1	3.5	0	0.2	0.1	0	0.1	1111.3	0	0	0.1	0	0	388.3	0.1	11.3	434.9	0.1	0.2	118.1	0.2	1.7	409.8	2.8	2.5	25	3.3	3.6	12.7	3.3	1	211.2	8.4	1.6	75.9	0	0.6	0.5	0.1	0.3
Prupe.1G340600.1	19.6	13.4	26.9	16.2	11.9	16.2	15.1	15.3	24.2	34.7	11	39	8.3	10.5	19	30.6	6.2	29.2	27.4	33	28.7	23.3	23.7	40.6	17	19.2	32.4	10.2	2.2	13.2	0.7	13.2	15.1	8.6	4	18.9	14.2	14.1	10.5	2.5	8.7	7.2	6.2	9.2	7.4
Prupe.1G340600.3	2.1	2.2	2.7	1.1	3.2	1	1.9	1.6	1.9	5	0.3	4.5	0.8	3.6	2.9	2.1	1.1	2.1	4.1	4.1	3.2	7.4	4.9	8.1	3.2	2.7	10	0.5	2	0.2	1.6	1.4	0.9	0	4.7	1.3	0.8	0	0	2	1.6	2.1	0.2	1.9	1.9
Prupe.1G341500.1	6268.2	7316.6	12937.3	1920.6	6513.4	5575.9	3175.9	8579.5	6159.1	6200.2	6747	7145.9	2755.5	8037.7	5799.3	9276.8	6540.7	8259.4	6210.4	5854	5576.6	3840	6383.6	6690.6	4771.8	4195.8	3769.9	5326.6	10057.7	14925.4	9850.1	7683	12942.2	11994.4	7381.2	12320.9	7990	8918.3	11006.5	422.4	2938.7	3657.6	1833.2	4003.5	3378.5
Prupe.1G341600.1	205.7	278.1	189.8	67	518.8	257	168.6	606.3	357.6	39.3	24.5	48	208	667.4	405.7	40.9	27.1	48.8	205.3	239.9	306.1	133.2	302.2	653.3	206.9	212	298.6	65	45.2	87.1	54.8	47.5	111.8	77	55.2	140.3	71	43.2	128.2	5.4	53	107.1	132	35.4	41.9
Prupe.1G341700.1	0	0	0	0.1	0	0	0	0.1	0	0.1	0	0	0	0.2	0	0	0	0	0	0	0	0	0	0	0	0	0	0.2	0	0	0	0	0.4	0	0.1	0	0.3	0	0.6	0.5	0.5	0.6	50.9	0.4	0
Prupe.1G342200.1	20.4	9.6	31.2	14.5	7.6	8.2	13.7	6.4	12.2	12.2	7.2	10.3	11.2	8.1	7.9	22.4	12	24	14.6	13.7	17.8	10.8	15.5	19.4	13.4	13.5	13.6	2.4	2.2	4.9	2.9	3.6	7.5	3.6	2	6	5.1	0.5	5.6	6.3	10.2	13.8	9.2	12.1	10.6
Prupe.1G342900.1	16.8	11.9	17.9	18.5	14.8	11.6	15.8	14.3	14	23.3	14.8	18.9	16.6	13.1	12.8	17.5	11.4	18.4	25.9	24.1	24.8	21.1	17.8	19.5	22.9	24	25.2	30.1	11.9	23.8	7.4	15.9	36.4	14	17	31.3	29.9	17.2	21	37.3	32.1	26.8	27.6	26	24.4
Prupe.1G343000.1	5.6	2.2	3.7	8.6	10	6.3	5.7	9.5	4.3	2.1	1.6	1.8	19.7	11.4	9.6	1.4	2.2	1.3	4.1	3	0.6	6.5	8.4	3.9	2.6	2.9	3.1	4.9	1	2	0.9	0.1	0	0.6	0	0.2	12	0.6	1.2	4.9	1.5	4.3	23.3	2.3	10.1
Prupe.1G343300.1	3.1	1.2	2.7	0.3	0.3	0.4	1.1	0.5	3.3	0.2	0.2	0.3	0.5	0.5	2.4	4.8	1.3	6.2	0.7	6.3	1.5	0.3	0.1	0	0.5	0.6	0.5	1.3	3.8	0.6	2.2	11.2	0.6	0.4	5.4	0.4	1.5	5.6	0.3	0.4	0.3	0.7	0.5	0.5	1
Prupe.1G343600.1	11	26.1	15.5	29.7	23	28.1	28.2	30.9	12.6	3.7	17.1	3.3	28.7	22.4	9.7	6.1	30.8	6.4	12.1	15.4	14.4	12.5	22.1	10.2	20.6	15.5	12.1	13.5	19.6	18.7	11.2	11.7	11.2	13.5	12.4	9.8	17.3	10.9	11.5	10	28.6	24.1	13.3	36	28.7
Prupe.1G343800.3	3.6	1.1	3.7	10.8	0.2	10.5	8.1	0	3.8	11	0.2	6.6	1.8	0	9.4	9.2	0	4.3	15.5	7.4	18.5	7.8	4.2	8.3	5.2	3.4	7.6	3.7	1.6	7	1.3	1.6	17.7	8.3	8.9	7.8	9.9	4	8.5	0	0	0	0	0.9	0
Prupe.1G343900.1	8.1	2.3	7.1	1.6	2.9	7.1	4	2.8	7.1	11.3	5.2	11.1	1.5	2.2	6.1	14.6	2.9	12.6	1.9	2.6	1.9	0.5	0.9	0.8	0.4	1	1.5	1.3	2.2	1.3	0.7	3.6	1.5	0.5	2.7	14.3	0.7	3	1.3	0	0	0.3	0	0	0
Prupe.1G344200.1	20.8	8.1	11.5	13.5	14.1	12.9	11	16.8	20.8	62.4	12.8	57.6	51	17.8	30	57.5	21.6	51	15.8	22.4	13.2	23.8	20.4	29.1	64	18.6	23.4	20	16.6	18.3	9.9	7.6	23.9	22.1	7.4	28.1	26.4	6.2	19.7	12.5	10.6	28	9.1	7	18.9
Prupe.1G344800.1	2.4	8.3	3.2	12	10.3	11.6	11.9	17.9	5.4	5.3	15.1	4.8	14.3	7.5	1.8	2.7	41.4	3	13.7	27	5.9	13	30.6	4.3	7.2	26.5	8	32.1	88.9	18	22.8	135.4	19.8	5.5	30.7	11.6	54.4	53.1	18.6	51.7	10.4	61.2	48.7	20.6	69.2
Prupe.1G344900.2	34.2	28	33.3	19.8	25.4	32.6	23	46.8	25.3	43.2	22.5	36.5	21.8	19.9	24.4	27.8	27.3	34	4	3.9	1	2.8	3.1	1.1	2.3	3.9	2	3.5	4.4	2.4	4.7	9.1	4	5.2	5.6	5.2	9.3	5.5	1.4	20.3	17.6	34	13.9	15.5	26.8
Prupe.1G345000.3	0.6	0.4	1.4	1.6	2.3	0.6	3.4	1	1.8	0.5	0.5	1.5	0	2	6.1	0.1	0.6	0.6	2.5	0.6	2.5	2.8	3.1	3.1	0	2.7	2.8	0.9	0	0.2	1.3	0.4	0.8	4.4	1.8	1.2	0	0	0	2	0.4	1.7	1.5	0.4	3.8
Prupe.1G345200.1	12.4	10.2	14.9	14.5	13.4	11.5	10.2	35.3	14.1	5.9	6.6	6.8	15.6	13.3	10.6	7	6.5	8.8	8.7	257	16	10.5	119.7	11.7	30.1	312.7	55.7	18.4	26.1	18.3	22.4	33.9	6.6	8.2	35.4	5	13.9	12.1	18.1	245.3	15.3	103.5	88.4	29.5	306.3
Prupe.1G345500.1	20.5	8.3	27.9	29.9	13.5	28.8	20.2	12.2	20.5	58.2	15.1	50.5	14.3	12.4	23.7	36.5	11.7	30.2	15.3	3.6	8.2	10.3	4.5	5.5	7	2.2	5.9	5.9	2.5	3.6	4.2	1.4	2.5	2.4	2.2	5.1	7.6	0.7	1.9	6.3	6.2	3.9	6.5	5.2	4.3
Prupe.1G345700.1	5.2	3.6	7.9	2.6	2.2	3.2	5.6	1.9	10.7	35.8	3.1	28.4	4.7	1.7	8.1	13.7	2.6	14.4	1.5	7.8	9.4	0.4	1.2	0.8	2.3	3.3	2.5	2	0.4	0.4	1.1	0.7	0.3	1	0.2	0.2	3.2	0.5	0.7	3.8	0.1	1.3	3.7	0.1	1.6
Prupe.1G346000.1	38.1	34.8	39.8	38.7	39	16.7	32.7	38.1	32.9	18.3	18	11.6	37	36.9	42.5	18.2	25.7	19.8	21.3	16.7	16.7	27.1	26.5	32.2	26.6	33.3	26.8	1	0.3	1	0.7	3.8	2.1	0	6.6	2.2	5.7	0	0	22.4	33.2	22.5	22.2	31.7	37
Prupe.1G346200.1	12.4	16.7	6.8	11.1	12.9	6.6	13.1	17	7.2	4.6	17.7	3.8	15.8	12.8	10	10.8	26.4	11.7	8	11.9	5.3	20.9	23.7	9.3	16.6	23.6	10.9	1.6	4.6	14.6	1.3	9.9	1.5	0.5	23.9	0.9	3.5	5.6	12.3	3.5	4.7	7.8	11.9	13.1	9.8
Prupe.1G346500.1	0.2	11.6	3.5	0.1	2.9	0.9	0.3	7.9	0.2	0.4	3.4	0.3	0.1	16.9	1	0.3	5.7	0.4	19.9	39.7	25.3	10.6	20.5	15.6	12.2	22	12.3	19.5	24.8	22	11.9	29.2	19.8	12.8	31.4	26.1	19.3	24.1	20.7	10.4	30	19.8	1.4	1.6	1.1
Prupe.1G346600.1	9	33.4	18	33.2	34.6	26.1	18.1	37.2	9.2	13.5	56.5	8.6	31.1	38.2	12.7	17.5	50	13.8	59	70	58.9	75.6	66.8	53.7	66.3	73.3	58.1	102.7	72.4	65.9	45.4	69.2	47.8	42.9	67.3	45.7	105.2	66.8	58.9	36.3	19.6	19.7	111.2	26.9	26
Prupe.1G346800.1	0	0	0	0.1	0	0	0.1	0	0.6	0	0	0	0.2	0	0.4	0	0	0	0.1	0.2	0.1	0	0	0.2	0	0.2	0	0.9	10.4	7.8	0	35.1	2.6	2	28.2	0	2.7	3	5.4	0	0	0	0	0	1
Prupe.1G346800.2	820.4	185.9	804.1	319.4	203	331	359.9	207.8	661.3	965.3	264.7	963	259.8	192.6	689.2	1012.5	277.2	1027.4	236.6	191	290.1	157.3	231.9	337.1	172.9	238.9	167.2	21	19.3	137.3	52.5	11.9	119.1	57.3	52.4	146.5	109.8	38.9	123	123.8	240.7	327.3	204.7	217.9	285.7
Prupe.1G346800.3	0	0	0	0	0	0	0	0	0	0	0	0	0	0	0	0	0	0	0	0	0	0	0	0	0	0	0	59.4	19.7	101.9	6.4	18.5	87.3	15	6.4	89.8	56.3	10.6	68.3	0	0	0	0	0	0
Prupe.1G346800.4	37.1	83.2	29.1	15.6	53.7	34.2	25.6	76.3	38.1	29.9	112.4	34.3	36.3	75.1	62.5	44.8	102.6	50.5	46.9	92.9	80.8	121.9	115.5	142.7	130.5	139.9	187	1.5	4.7	9.4	2.7	30.6	1.5	6.8	11.8	1.3	1.1	27.6	13.9	38.1	77.4	58.1	46.1	91.4	68
Prupe.1G347400.11	2	1.1	3.8	1.7	2.2	2.2	1.3	1.6	2	1.7	0.4	1.7	2.4	0	3	1.6	0.8	2.3	3.4	3.4	5	1.5	2.5	2.5	2	0.9	2.2	0	0.1	0.8	0	0.3	0.5	0.1	0.7	1.5	0.8	0.3	0.3	0	1.5	0	0.8	0.9	3.1
Prupe.1G347400.14	2.5	0.8	1.6	1.4	3.8	0	0.4	1	0.9	0.4	0	0.2	1.4	0.7	3.6	0.3	0.6	1.5	0	0	0	0	0	0	0	0	0	0.2	0.3	0	2.1	0.1	0.1	0.8	0.1	0	0.3	0.5	0	0	0.1	1.1	0	0	3.6
Prupe.1G347600.1	1.3	1.7	0.7	0.9	1.4	1.2	1	2.9	1.7	1.8	3.4	1.2	0.7	2.3	1.4	2.1	1.9	2.2	0.5	0.8	0.3	1.8	0.9	0.6	2.5	1.4	2.2	1.9	1.4	0.8	1	2.4	0.5	0.4	2.1	0.2	1.8	1.8	1.1	4.7	0.2	0.5	1.9	0.1	1.2
Prupe.1G348000.1	1.4	32.4	6.6	16	20.4	7.2	1.9	16.1	2.8	0.7	17.1	1.3	7.5	12.8	1.4	3.8	9.2	4.3	3.3	1.2	6	8.5	1.4	0.3	10.4	1.4	1.8	30.7	26.6	19.1	10.8	38	4.4	11.9	34.3	6.6	41.3	40.2	17.1	2.8	12	0.6	0.2	5	0.7
Prupe.1G348100.1	19.6	32.4	45.1	48.6	23.4	34.3	38.3	15.1	13.9	2.1	50.7	3.3	46.5	26.5	17.5	6	42	5.9	27.5	39.5	28.7	20.4	76.7	33.2	49.7	50.5	32.1	31.5	19.7	23.1	22.8	25.5	72	15.1	25.4	52.8	45.8	10.2	16.7	11.1	34.5	26.4	11.5	39.2	22.9
Prupe.1G348300.1	2	0.8	1	4.4	0.5	0.8	1.7	0.8	2.2	3.4	0.7	2.8	3.6	0.4	2.7	0.9	0.5	1.1	0.6	0.1	0.1	0.4	0.1	0.2	0.8	0	0.5	2	0	0	0.8	0.2	0	0.2	0.1	0	2	0	0.1	2.6	0.3	0.1	4.5	0.3	0.5
Prupe.1G348500.1	17	75.1	9.8	11.5	55.8	26.1	12.6	59.1	13.1	32.7	107.8	47.6	30.5	65	15.3	50.5	106.6	50.1	0	0.5	0.2	0.1	0.1	0.3	0.1	0.2	0.2	7.9	28.5	8.4	0.9	21.8	12.4	13.8	19.8	36.3	7.2	18.5	21.7	37.2	34.4	73.2	21.1	42.1	52
Prupe.1G348600.2	0.1	14.3	0.4	3.4	40.2	9.2	1.4	42	2.1	1.3	127.4	1.5	11.8	57.1	1.7	1	9.7	0.5	2.2	2.1	1.7	1	0.6	0.1	1	0.9	0.3	1.1	17.2	9	4.2	3.6	6.6	7	30.6	2.3	4.9	6.1	4.6	10.9	10.5	14.4	3.7	14.6	10.3
Prupe.1G348600.4	1.9	4.4	1.3	0.7	5.4	2.4	0.8	4.6	2.1	1.5	1.2	0.7	10.4	8.1	3	0.9	1.6	1.6	0.6	0.4	0.3	0.7	0.5	0.8	0.1	0	0.1	2.3	0.4	0.4	0.5	1.5	0	2.6	0.3	0.5	1.7	0	1.5	4.4	11.8	32.9	2.8	11.5	15.6
Prupe.1G348700.1	1.3	0.6	1	0.6	2.4	5.6	1.1	3	3.8	0.3	3.1	0.2	1.1	4.1	5.4	0.2	1.6	0.4	9.2	12.1	9.5	5.8	15	30.7	3.6	17.4	15.9	15.3	12.2	4.9	6.4	26.1	10.9	16.6	20.6	14.7	9.3	12.5	9.4	17.9	23.3	20.6	6.7	18.9	14.9
Prupe.1G348900.1	5	16	29.7	59.3	41.5	38.2	12.5	15.5	5.9	4.4	17.2	4.4	35.6	19.6	4.6	6.5	18.3	7.3	17.6	21.4	18.4	15.4	13.4	13.5	12.1	10.9	13.1	4.7	7.2	9.5	4.4	11.9	10	13.3	12.9	14.9	12.6	7.8	12.4	15.9	22.7	22.8	21.7	25.7	22.6
Prupe.1G348900.2	1.9	3.1	7.2	12.1	9.6	7.3	2.9	2.9	1.7	1.2	2.2	1.8	8.2	3.6	0.9	2.2	3.6	3.1	11.8	8.3	11.1	11.8	9.9	11.8	9.3	9.3	10.8	10.2	8.7	8.3	4.4	3.3	6.9	3	7.4	9.8	10.6	9	7.4	4.2	5.1	4.2	3.7	4.6	3.2
Prupe.1G349000.2	0.9	0.8	0.2	0.5	0.1	0.7	1.1	1.1	0.8	1	0	0.2	0.4	2.3	1	0.1	0.1	0.1	6.4	3	5.6	4	2.7	3.2	4	3.1	4.8	5.5	0	22.9	2.3	2.5	3.8	3.4	0.4	4.9	16.1	4.5	3.3	1.1	0.2	0	0.1	0.3	0
Prupe.1G349200.1	36.9	22.9	26.2	9.8	29	26.9	18	36.9	38.3	101	13.9	106.9	5.3	26.2	70.4	117.8	12.2	100.3	30.4	20.7	29.7	43.8	18.2	66.4	16.6	12.6	56.9	4.9	6.2	16.2	0.7	23.6	12	2.2	19.6	51.5	15.8	19	10.5	6.9	24	20.2	12	18.2	16.5
Prupe.1G349200.3	9.6	3.9	14.6	4.3	11.9	8.8	2.8	7.1	10.3	40.5	7.7	48.3	6.8	7.6	11.8	34.8	3.7	30.5	15.5	4.1	7.2	6.8	3.1	7.1	6.1	2.6	2.8	7.9	1.2	3.7	3.8	4.1	12.1	9.6	0.3	15.8	3.2	0.8	3.3	1.5	4.8	3.2	2.3	0.9	2.2
Prupe.1G349300.1	10	4.8	11.8	22.3	6.5	10.1	13	10.3	11.5	8.1	6.5	8.6	13.7	4.6	7.8	7.2	4.8	8.7	23.5	29.6	18.3	14.3	15.6	8.8	16.4	33.4	14.7	22.3	16.4	10.7	16.3	16.5	12.6	7.7	16.4	7.9	19.2	3.7	8.1	56.1	10.9	56.6	52.3	16.1	143.2
Prupe.1G350500.1	2.8	8.1	2.3	10.7	5.8	3.8	12.5	3.7	1.9	3.6	10.5	1.8	14.2	5	1.6	3.6	18.3	2.7	6.7	4	3.9	6.7	3.6	3.6	4.2	1.5	3.5	16.2	13.8	12.6	3.1	10.3	17.3	11.5	7.1	10.3	15.3	9	13.1	3.4	13	6.8	13.1	19.8	8.8
Prupe.1G350600.1	12.6	17.7	11.9	8.6	11.3	3.4	9.2	13.9	12.4	3.8	5.3	0	11.1	15.4	13.8	3.6	5.2	8.8	4.6	2.6	1.7	9.4	7.7	17.4	9	14.1	9.4	4.5	2.1	0	0	4.1	0.4	4.7	8.1	3.4	3.2	1.8	2.1	1.9	11.7	5.5	6.2	15	4.1
Prupe.1G350600.2	11	0.8	5.8	9.1	6.8	12.7	7	7.5	11.1	8.6	3.8	11	7.3	2.2	6.8	9.2	8.3	7.3	9.4	6.7	11.4	0.5	2.8	1	1.4	0.3	2.4	0.5	1.4	4.1	8.8	0.9	4.5	2.3	0	4	0.7	2.1	2.1	8.3	11.1	10.2	8.6	2.5	8.1
Prupe.1G350600.4	2.2	2.2	3.9	4.7	4.2	1.8	3.1	4	3.2	3.2	2.2	6.2	0	1.8	8.5	5.7	5.2	8.3	2.5	6.1	4	2.5	2.1	5.5	0.9	2.8	7.3	1.5	0.3	0.3	0	0	0.5	0.7	0.7	0	1.2	0	0	1.3	0	1	0	0	2
Prupe.1G350700.1	1.8	20.9	3.8	118	31.3	46.3	81.5	14.3	2.8	0.6	52.4	0.4	80.2	21	9.3	1.1	51	0.4	65	39.7	66.6	65.6	33.5	35.5	70.8	25.1	60	17.4	13.9	29.8	32.8	27.1	56.2	51.9	22.9	55.5	24.5	12.8	33.7	10.2	36.3	5.2	25.3	76.7	8.2
Prupe.1G350800.1	9.6	15.7	10.4	21.7	13.1	9.3	28.1	10.2	6.8	15.6	17.1	13.2	18.6	9	5.8	11.6	23.6	10.2	31	5.3	5.3	39.5	5.7	4.2	7.3	4.4	5.6	129.7	14.9	10.8	10.2	13	11.2	12.4	19	6.5	68.2	13.5	14.3	4	4	1.5	7.2	5.8	2.5
Prupe.1G350900.2	79.7	103	47.9	10.5	101.6	21.8	31.1	140.1	56.9	175.4	66.2	176.3	25.1	126.2	84	146.2	63.7	136.8	15	18.1	8.1	26.5	11.9	23.5	9.6	5.5	14.3	71.4	110.3	69.6	35.8	86.3	42.9	57.1	87.7	68.9	67.7	166	73.3	147.5	78.5	51.9	35	56.7	46.5
Prupe.1G351100.1	36.1	38.2	18.9	3.4	45.1	18.9	12.4	39.7	24.2	89.3	38	100.8	9.9	56.4	29.9	61.4	34.6	53.4	37.6	34.5	21.1	49.5	20	42	21.9	12.8	36.4	8.9	33.7	3.6	54.9	125.8	55.1	74.6	114	82.5	2.7	8.7	13	186.9	81.8	62.4	29.8	54	48.1
Prupe.1G351200.1	0.7	0.7	0.8	3.1	2.9	3.2	1.8	1.4	2.3	3.6	2.1	3.1	1.9	2.7	2	2.1	1.3	1.4	2.8	1.9	2.3	3.1	2.3	3.2	2.7	2.4	2.9	1.8	0.5	0.7	0.3	0.8	1.3	0.4	0.2	1.3	3.1	0.2	0.3	5.4	3.9	5.1	20	4.2	4.9
Prupe.1G351300.2	46.7	43.3	45.2	45.8	38.9	10.5	42.9	35	40.7	57.5	39.5	45.6	41.4	37.7	45.6	67.1	35.4	52	24	19.9	26.5	34.4	28.7	34.4	31.8	32.2	33.4	3.2	4.2	0.9	8.1	2	1.1	0	0	0	18.1	1.6	0	88	85.7	67.2	87.4	87.2	76
Prupe.1G351500.1	4.1	5.4	5.9	11.3	7.3	8.1	8.7	6.8	5.2	2	4.8	2.1	9.4	7.9	6.3	2.4	7.1	1.2	4	4.3	3.9	9.6	6.8	7.2	8.5	7.4	7.6	1.4	0	0.4	0	0.7	0	0	0.4	0.4	4.7	0	1.3	1.1	7	5.4	10.3	9	7.3
Prupe.1G352100.1	10.7	8.8	7.1	8.2	6.3	2.3	6.3	5.4	5.9	7	5	2.7	6.1	4.3	5.3	5.1	5.7	7.3	8.1	3.6	8.2	9.7	6.4	8.4	12.7	10	9.9	0.9	0.4	0.2	0	1.6	0.8	0	0.6	0.7	3.3	0	0	2.4	3.9	5.7	8.9	9.4	8.3
Prupe.1G352100.4	0	0	0	0	0	0.4	0	0	0	0	0	0	0	0	0	0	0	0	0.2	0	0	0	0	0	0	0	0	2.2	0.5	0	3.3	0	0.8	1.2	1.3	1.1	0	2.4	3.2	0	0	0	0	0	0
Prupe.1G352200.1	11.1	16.7	22.5	46.8	22	22.5	22.2	15.7	14	7.4	26.6	8.7	26	21.6	17	9.4	27.9	6.7	11.6	11.5	10.1	17.8	16.6	9.4	11.2	8.7	9.7	76.8	9	12	22.2	23.1	24	20.4	26.6	35.1	55.5	24.1	22.5	6.7	8	2.8	7.2	3.8	1.7
Prupe.1G352200.2	8.3	9.2	12.3	27.1	11.8	16.6	12.7	11.7	5.8	2	12.5	5.1	17.8	12.2	9.2	3.3	15.7	4	0.3	0.2	0.9	0.1	0	0.9	0.2	0.1	0.2	0.3	0.6	1.3	0.9	0.5	0.9	0	0	0.9	1	0.5	0	14.9	12	5.1	9.3	4	4.6
Prupe.1G352700.1	8.4	8.4	9.9	10.1	6.1	3.3	4.3	8.3	6.2	3.6	2.8	2.3	10.3	9	7.6	4.2	7	5.4	8.6	5.9	7.3	7.9	8.5	14.4	10.1	14.8	10.7	3.7	0.8	3.4	0	0.7	2.9	0.8	2.3	1.6	4.3	0.1	1	2.4	5	3.6	7.3	2.2	4.8
Prupe.1G352800.1	29.6	35.8	22.3	11.4	29.9	21.7	19.6	38.3	34.3	25.5	13.4	25.7	9.1	31.4	45.5	33.5	15	32	8.2	6.8	8.4	8	5.7	8.3	6.5	4.4	9.2	3.5	3.7	2.8	3.4	6.2	6.8	6.4	5.6	6.3	5.2	4.2	2.3	13	16	15.7	12.4	15.3	13.7
Prupe.1G353100.1	30.2	7.8	21.5	20	12.8	19.3	18.7	13.3	26.7	72.2	11	65.4	16.5	14.1	36.3	49.7	17.1	44.4	27.7	9.1	17.4	23.8	10.4	21.8	19.9	6.5	10.3	13.3	2.8	5.6	20.8	9	26.9	22.3	9.6	19.4	15.9	4.2	10.9	22.3	6.9	10.9	17.5	2.6	9.7
Prupe.1G353300.1	6	11.2	7.7	20.9	10.2	5.2	11.9	9.2	5.6	5.9	4.3	3.7	17.4	9.2	8.9	5.5	11.2	4.1	4.4	1.1	1	2.1	1	1.5	1.9	1.6	0.9	10.9	4.9	3.3	1.7	3.1	4.1	1.1	4.5	3.8	9.4	2.8	2.1	8.8	5.1	1.7	15.4	3.9	2.8
Prupe.1G353400.2	0	0	0.2	0.1	0.3	1.9	0.1	0	0.7	0.4	0.6	0	0.2	0	0.4	0.3	0.4	0	0	0.2	0.1	0	0	0.3	0.2	0	0.2	2.2	1.1	0	2.4	1.6	0.7	10.5	4.6	0.2	0	1	2.6	0	0	0	0	0	0
Prupe.1G353700.1	4.7	2	5	6.6	2.4	4.6	5.4	1.6	4.1	4.1	2.1	3	5.3	1.3	3.1	5.3	2.7	5.9	3.8	1.2	1.9	2.6	0.4	1.4	1.3	0.7	1.5	2.2	1	1	0.5	0.7	2.7	0.9	1.1	2.6	4	0.4	1.6	1.3	0.7	1.9	11.7	2	2.2
Prupe.1G353800.3	0	0	0	0	0	0	0.1	0	0	0	0	0	0	0	0	0	0	0	0.3	0.4	0.2	1.2	1.5	3	0.3	1.1	1	0	0	0.1	0	0	0	0.1	0	0	0.3	0	0	5.5	1.8	4.6	0.8	0	3.2
Prupe.1G353800.5	0.5	0.5	0.2	0.2	0.2	0.1	0.3	0.5	0.9	0.1	0	0	0.4	0.3	0.8	0	0	0.1	0.6	1.3	0.7	0	0.9	0	0	0.6	0	0.2	0.1	0.6	0	0.7	0.8	0.3	0.6	0	0.5	0	0.4	0	0	0	0	4.8	1.2
Prupe.1G354000.1	109.4	155.4	74.2	32.9	185.6	82.9	59.2	174.7	125.1	248.4	42.7	305.9	27.2	178	167.8	278	40.3	262.9	25	12.1	28.6	6.2	19.7	15.5	7.5	13.4	9.7	6.3	21.5	7.8	0.8	15.6	38.5	6.6	7.2	34.2	10.9	4.7	9.8	102.5	79.2	78.5	41.1	74.8	63.1
Prupe.1G354000.2	4.6	6.6	1.7	0.8	6.5	0.7	2	4.8	2.2	4.9	0.7	3	1	5.1	2.6	3.7	0.6	2.1	26.3	49.7	28.6	45.8	80.6	97.6	39.9	92.1	73.3	1.7	2.8	4.9	0.8	7.8	2.6	1.2	23.5	25.8	1.9	3.8	0.6	22.2	32.7	19.4	11	15.8	19.9
Prupe.1G354000.3	3.7	0.4	2.6	0.6	0	1.2	0.9	0.5	0.6	15.5	0.3	19.3	1.9	0.6	1.3	19.4	0.9	23.1	0.8	0.1	0.5	0.1	0	0.9	0.1	0.3	0.2	0	0	0	2.2	0	0	2.4	0	0	1.5	0	0	0.4	0	1.1	0	0.5	1.1
Prupe.1G354300.1	0.7	1.2	0.5	12.4	3.6	1.4	10.2	1.6	0.4	0.2	2.6	0.3	11.3	1.6	0.4	0.8	3.8	0.5	9.8	7	10	9.6	5.7	1.8	13	3.7	9.9	7.4	2.2	4	6.5	3.9	12.1	7.2	2.1	7.4	13.4	3.5	3.6	4.4	2.8	2.2	11.8	5.1	3.1
Prupe.1G354500.3	9.6	3.8	8.4	12.2	6.5	7.8	9.6	5.9	11.7	7.8	2	8.6	10.6	6.3	12.2	7.4	2.6	6.4	11.3	8.8	12	7.6	7.9	13.1	9.3	8.5	9.6	5.1	1.7	7.2	1.8	0.7	6	1.8	1.6	8.5	6.4	0.4	5.6	14	13.6	25.7	16	11.6	22.6
Prupe.1G354900.1	27.9	17.6	29	46.7	30.5	36.4	30.7	28.6	27	40.1	11.2	49	43.3	29.4	26.7	38	11.4	31.7	116.9	29	79.7	32.9	19.1	38.4	37.1	17.9	41.1	25.4	4.9	20.2	4.6	5.3	15.5	10.8	4.4	12.8	31.2	2.5	19.1	110.5	18.9	28.8	58.1	19.6	27.9
Prupe.1G355000.2	17	11.4	16	14.6	9.7	4.4	10.1	11.7	15.6	15.4	10.6	16.1	13.6	8.3	15.8	17.7	10	16.7	10.2	8.8	11.1	7.9	8.1	7.7	4.3	10.3	7.6	16.1	4.5	6.3	5.5	6.4	9.2	6.4	3.7	4.4	16.9	1.5	7.2	15.2	15.5	20.2	15.1	16.4	19.2
Prupe.1G355000.3	1.3	0.2	0.3	7.9	2.8	8.1	9.7	1.4	3.1	0.7	0.2	0.3	6.8	5.6	3.8	0.2	0.3	0.2	25.4	9.4	25.2	15.3	8.8	11.5	15.1	4.6	11.8	5.7	0.5	4.5	3.3	0.3	1.6	0.5	1.6	1.1	5.9	2	2.3	0	0.7	0	0.6	0	0.7
Prupe.1G355500.1	122.6	39.9	84.9	38	48.3	71.5	47	42.2	105.6	163.2	32.6	164.6	61.8	41.1	85.3	125.3	38.8	151.7	57.1	50	56.6	34.4	37	57.3	44.8	52.9	44.8	52.7	9.6	48	4	20.7	32.4	24.3	23.8	38.6	41.7	21	53.4	82.5	45	88.7	27.3	42.8	77.9
Prupe.1G355700.1	0.3	0	0.1	0.8	0	0.3	1	0.2	0.2	0.1	0	0.1	1.7	0	0.3	0.1	0.3	0	0	0.1	0.1	0	0.2	0	0.1	0.1	0.1	0	1.3	2.6	1.3	1.4	1	0.2	0.3	2.5	1.4	0	6.9	0.2	0.1	0.6	0.1	0.1	0.9
Prupe.1G355800.2	23.6	15.1	23.6	35.7	16.6	26.4	19.2	15.8	15.8	27.9	28.6	33	32.5	17.4	15.7	31.9	26.8	28.4	32.8	29.3	36.6	12.5	12.1	9	20.2	19.4	14.3	27.6	10.9	42.9	23	18.5	22.9	29.3	22.6	25.6	35.6	9.8	47.1	42	33.9	41.6	62.9	31.9	40.7
Prupe.1G355900.1	6.2	13.1	5.9	22.2	18.6	16.8	13.1	19.7	8.5	7	26.1	9.8	17.2	10.6	5.6	12	24.1	11.6	28	151.9	85.1	13.6	30.6	19.2	68.3	228.1	80.2	33.6	24.8	22.6	27.4	48.9	12.3	22	46.8	15.2	25.5	19.9	34.4	158.2	48.8	68.3	72.1	64.6	171.6
Prupe.1G356200.1	41.6	28.7	42.9	20.2	27.5	35.9	24.2	28.9	44.9	77.8	26.4	81.4	20.2	29.7	47.9	81.2	19.4	75.3	44.1	37.8	51.9	29.2	28.1	29.8	20	27.7	25.7	39.3	25.9	51.1	32.3	38	52.5	33	43.3	56.9	42.3	32.5	41.5	21.4	24.7	26.8	16.4	22.7	20
Prupe.1G356400.1	1675.1	683.3	1399.7	1293.5	740.3	3149	1547.2	752.5	2398.5	2010.6	2382.2	2378.1	1869.4	828.2	1488.7	3072.2	1330.4	3053.4	2188.3	3554.7	3562.9	1073.9	2276.7	1901	2509.4	4552.4	1784.4	3051.8	2276.1	6145.4	4298.9	2980.7	3186.5	5091	2704.4	3894.5	2579.9	1900.4	9265.9	3395.3	1159.6	3838.8	1564.9	830.6	3086.8
Prupe.1G356700.1	0.6	1.6	1	1	0.8	0	0.7	0	0.1	0.1	0.1	0	6.9	1	0.9	0	0	0	2	0.6	0.4	10.2	2.3	0.8	1.3	2.7	0.4	0.8	0	0	0.5	0	0	0	0	0	0.1	0	0	2.4	0.2	1.4	0.3	0	0
Prupe.1G356700.2	0	0	0	0	0	0	0	0	0	0	0	0	0	0	0	0	0	0	3.7	0	0	7.6	0	0	3.5	0.9	0.4	5.5	0	0	0	0	0	0	0	0	10.8	0	0	0	0	0	0	0	0
Prupe.1G356700.3	0.4	0.5	0.4	1.7	2.6	1.3	2.6	1.3	0.4	1.8	6.1	3.3	5.5	4.4	1	1.3	2.5	1.2	2	5.5	1	0.9	6.1	0.5	0	3.6	1	4.3	0.1	0	0.5	1.3	0.5	2.1	1.5	0.3	7.3	2.2	1	0	0.7	0.5	1.9	0.6	0.3
Prupe.1G356700.4	2.6	6.2	2.8	8.7	4.7	5.1	8.4	6.8	3.1	6.6	7.5	3.9	19.9	5.3	7.7	2.1	3.4	1	24	13.1	6.9	34.6	27	5.4	9.1	14.4	4.8	5.2	0.2	0.5	1.7	0.9	1.2	1	2.4	1.5	8.6	0.5	1.3	15.4	8.2	6.9	17.9	7.8	9.6
Prupe.1G356700.5	1.2	1.6	3.8	6.8	8.8	6.5	7.3	1.8	3.6	6.5	12.3	3.3	15.8	8.1	2.8	2.3	6.1	0.9	21.1	1.8	4.1	16.6	1.7	0.3	1.5	3.4	2.8	33.3	3.4	1.2	10	2.2	1.5	1	0.5	2.8	5.5	0	0.3	5.2	2.2	5.7	2.3	0.3	0.8
Prupe.1G356800.2	0	0	0	0	0	0	0.8	0.6	0	0	0.8	0	0	0	0	0	0	0	0	0	0	2	0	0	2.2	4.3	0	0	0.5	0	0	0	0.3	0	0	0	0	0	0	0	0	0	0	0	0
Prupe.1G356800.4	34.5	25.6	28.5	27.2	27.6	15.9	28.1	27.8	36	20.4	12.1	12.8	32.2	29.2	41.3	22	12.8	18.8	25.1	16	24.1	29.2	31.9	36.1	34.6	42.5	28.3	4.8	2.2	6.4	0	10.4	3.2	2	8.7	11.3	12	0.6	3.2	15.2	17.8	19.8	18	21	27.9
Prupe.1G357100.1	91.3	152.8	132.3	254.2	152.1	168.8	234	164.5	84.7	46.8	246	60.4	339.2	126.7	72.9	66.2	333.3	56.3	58.9	139.2	63.3	99.6	162.8	49	183.3	221.1	86.7	202.8	218.4	242.6	233.9	229.9	79.2	167.7	272.5	52.8	227.5	122.4	307.8	66.6	93.9	102.6	228.1	131.8	167.9
Prupe.1G357800.2	2.6	2.6	1.5	0.8	0.8	2.5	2.1	0.7	2	1.9	0.7	2.9	2.1	2.6	0.3	2	0.8	1.4	0.1	5	2.7	1.2	3.6	0.8	2.8	2.5	0	4.9	1.4	1.3	1.6	5	3.1	3.6	0.3	2.5	0.4	2	1.7	9.3	10.2	17.7	8.9	13.1	17.2
Prupe.1G358500.1	13.5	33.3	8.6	72.6	28.3	32.7	37	49.8	10.6	3.8	35.2	4.8	62.4	28	16.1	6.2	37.1	4.1	112.5	35.7	60.2	165.8	49.7	39.6	110.1	43.3	60.7	43.2	9.8	9.8	24.1	6.6	13.6	22	5	13.5	67.1	10.1	9.4	48.9	27	18.9	132.9	20.6	24.2
Prupe.1G358800.1	24.8	12.2	26.1	5.9	18.9	13	9.5	18.8	32	41.6	4.4	31.5	6.9	18.6	30.7	44.5	5.6	51	5.7	9.6	6.9	14.3	17.3	15	8.5	12.4	10.1	3.8	1.5	4	0.2	2.8	0.7	0	1	3.1	3.1	1.2	3.7	24.1	9.4	9	1.9	6.6	9.7
Prupe.1G358900.1	121.5	283.8	94.7	696.9	301.4	268.9	261.6	211.4	54.2	171.1	385.4	111.9	624	246.3	117.9	131.4	733.9	82.9	290	75.2	129	165.2	88.6	94.6	139.9	41.1	98.5	514.4	311.1	366.2	708	275.7	516.6	895.1	204.5	365.5	667.3	284	297	185.8	135.3	81.8	291.1	119.1	111.6
Prupe.1G359100.1	1.7	7.9	5	1.6	5.5	2	4.2	6	1.5	0.3	4.1	0.4	2.7	6.3	1.4	0.6	4.2	0.3	4.7	10.2	5.8	10.1	15.4	7.8	6.1	12.9	8.4	7.4	1.3	1.3	0.5	1.7	0.8	1.6	1.2	1.4	4.5	1.5	1.4	13.8	4.6	4.3	9.6	5.7	6.7
Prupe.1G359300.1	14.1	11.6	10.4	24.4	13.3	31.2	10.1	11.7	22	10.7	18.8	12	18.5	12.2	19.9	11.5	12.9	16.7	2.4	3.5	1.6	2.4	5.1	2.5	4.7	3.5	1.5	10.7	2.2	2.9	6.3	4.3	3.7	12	1.2	4.2	9.3	3.4	2.6	9.1	8.8	5	20.9	5	3.9
Prupe.1G359700.1	0	0	0	0.2	0	0	0	0	0	0	0	0	0.4	0	0	0	0	0	3.1	0	0	6	0	0	0	0	0	0.7	0.3	0.1	1.1	0.1	0	0.7	0.5	0	0.4	0	0	0.2	0	0	0	0	0
Prupe.1G359900.1	9.3	8.3	4.7	11.9	12.2	10.5	13.2	13.6	9.1	3.7	11.4	3.6	25.5	11.7	11.2	4.1	15.8	3.6	2.8	39	6.3	10.2	20	9.4	94	36.4	11.2	4.3	7.7	2.5	3.1	7.3	0.7	7.8	5	1.4	3.5	2.8	2.4	44.6	89.3	237	25.2	91.9	198.2
Prupe.1G360100.1	3.8	22.3	4.5	9.6	28.4	15.3	7.5	30.7	5.9	3.3	23.5	3.1	9.7	32.6	9.2	4	19.8	2.7	17.4	35	23.6	22.1	26.7	11.5	22.5	51.3	25.2	9.7	21.2	40.1	14.1	33.3	12.3	7.2	29.6	14.6	11.1	11.2	27.6	61.3	23	21.6	40.3	21.6	44.8
Prupe.1G360200.1	32.2	56.7	30.5	9.4	76.7	76.9	21.9	116.2	57.2	34.7	98.3	56.4	17.6	87	51.9	58.6	61.9	69.3	7.7	78.6	20.2	8.5	65.4	27.8	12	76	16.3	59	57.9	57.1	28.3	60.3	26.4	37.5	78.6	48.1	39.4	67.3	34.4	58.1	24	25.3	8	19.2	38.1
Prupe.1G360200.2	4.8	5.8	6.7	1.5	15.7	18.4	2.5	18.3	14.2	0.2	0.3	0.3	2	19.1	11.2	0.3	0.6	0.9	3.6	22.5	9.1	2.8	31.6	20.6	4.7	30.5	5.7	2.9	2	0.5	4.1	2.5	4	4.3	4.7	2.7	1.3	1	2.9	29.1	11.7	16.9	4.9	7.8	23.4
Prupe.1G360300.1	1.1	1.5	1.1	1.2	1.9	2.8	1.4	5.9	3.3	0.2	3.6	0.2	7.5	1.5	2.8	1.5	2.3	1.8	0.8	1.2	0.4	4.2	1.3	0.3	2.3	5.2	1.1	18	8.3	10.4	4.5	19.6	11.1	2.7	10.9	3.8	19	9.5	10.1	23.1	0.9	13.2	6.4	1.6	25.3
Prupe.1G360400.1	16.6	12.3	12	20.7	6.9	12.4	15.7	9.8	18	32.2	11.3	20.3	39.1	10.7	25	26.3	21.3	22.7	17.2	8.3	5.3	18.2	7.2	4.3	18.5	9.2	8.9	92	12.8	3.1	19.8	11.7	13.9	22.3	7.7	19.4	64	2.7	8.6	88.2	45.1	47.7	88.8	35.4	66
Prupe.1G360500.1	279.8	212.5	370.3	150.6	217.4	290.2	181.2	206.8	300.3	111.4	43.2	51.8	156.1	257.6	246.8	88.3	60.8	53	73.8	55	79.7	21.6	53.6	55.8	45	43.5	33.2	43.9	3.7	94.2	5.9	29.2	78.7	17.1	18.7	114.5	69.1	0.9	81.2	5.7	83.1	89.3	30.7	74.2	98.8
Prupe.1G360500.2	93.7	54.2	68.9	42.2	40.7	44.1	41.5	52.6	79.4	7.2	11.4	9.1	35.2	58.9	88.7	15.4	3.4	4.7	1	0.3	0.6	0.2	0.9	0.2	0.6	0.2	0.3	0	0	0	0	0.6	0.3	0	0	0	0	0	0	0.8	0	0.5	1.3	11.5	0
Prupe.1G360700.1	0.5	0.6	0.3	9.6	1.5	1.2	8.5	1.2	1.2	0.3	1.7	0	5	0.7	1	0.5	3.2	0.2	0.1	0	2	0.3	0.1	0	1.4	0.2	0.7	1.2	0.4	0.2	0.2	0.7	0.1	0.2	0.2	0.2	0.6	0.1	0	1.6	0.1	0.2	0.7	0.1	0.6
Prupe.1G360800.1	0.1	0.1	0.2	0	0	0	0	0.3	0	0.1	0.1	0.1	0	0	0.2	0	0.2	0	0	0	0	0.1	0	0	0	0	0	9.2	0	0	0	0	0	0	0	0	7.3	0	0	0	0	0	0.3	0	0
Prupe.1G360900.1	4.8	16.3	6.5	12.1	7	2.5	8.1	11.5	3	3.2	16.7	1.4	9.3	8.1	3.3	2.8	14	1.5	14.2	10.6	9.3	17.8	17	6.5	22.2	31.4	13.1	0.5	0.6	0.4	0	0.8	0	0.4	1.6	0	1.7	0.3	0.5	0	0	0.3	0.5	0.2	0
Prupe.1G360900.2	2.5	7.4	2.5	18.1	14.7	14.5	12.8	9	6.9	3.7	17	3.5	10.7	11.5	6.5	1.5	13.2	2.1	13.1	8.4	11.3	12.5	11.8	4.9	14.6	15.8	8.2	5.1	27	4.3	9.7	21.1	9.1	4.8	20.1	4.3	8.6	17.6	3.2	20.4	27.8	19	47.8	26.8	37.5
Prupe.1G361100.1	7.6	7.9	2.8	0.4	1.6	0.2	6.6	5.9	2.5	8.3	0.6	4.4	1.7	4.4	3.2	4	1.3	2.4	0.1	0.1	0	0.1	0	0.3	0.2	0.1	0.4	3.1	1.4	0	0.1	0.5	0.4	0.3	0	0.2	1.8	0.1	0.2	4	0.1	0.2	0.2	0.1	0.4
Prupe.1G361300.1	2.1	5.2	0.6	14	5.8	4.8	10.9	3.2	2.3	0.8	1.4	1.1	42.6	4.7	4.6	2.9	3.8	1.7	61.2	0.4	0.6	83.1	0.4	0.5	1.1	0.5	0.6	42.3	0.1	0.1	1.5	0.8	0.3	1.2	0.3	0	36.7	0.6	0.3	15.9	0.2	0.2	1.5	0.3	0.4
Prupe.1G361600.1	0	0	0	0	0	0	0	0	0	0	0	0	1.8	0	0	0	0	0	36.1	0.1	0	15.4	0	0	0.7	0	0	38.5	1	0.9	1.8	1.7	1	1	1	0.3	99.3	0.9	0.6	10	0	0	9.2	0.1	0
Prupe.1G361700.1	0	0	0	0	0	0	0	0.1	0	0	0	0	0.5	0	0	0	0	0	2	0	0	0.1	0	0	0	0	0	4.3	0	0.1	2.3	0.1	0	0.5	0.4	0.1	15.6	0	0	0.4	0	0	2.1	0	0
Prupe.1G361800.1	2.1	4.9	0.6	1.2	2.2	0.8	2.9	4.8	1	0	2.4	0	1.2	4	1	0.1	7.6	0.1	0	0	0.1	0.3	0.1	0	0.1	0.1	0.1	0	0.5	0.1	0.3	0.2	0	0.4	0.1	0.1	0.1	0.5	0.1	0.5	0.4	0.9	3.9	0.2	0.9
Prupe.1G361900.1	0	0	0	0	0	0	0	0	0	0	0	0	0	0	0	0	0	0	0	0	0.4	0.2	0.2	0	0.1	0.8	0.2	1.1	0.2	0	0	0.8	0	0	0.4	0.1	3.5	0	0	0	0	0.3	0	0	0
Prupe.1G361900.3	0.1	0	0	0.6	0	0.1	0.1	0	0	0	0	0	0.4	0.2	0	0	0.1	0	0.1	0.1	0.2	0.1	0.5	0	0.2	0.3	0.2	1.1	0.7	0	0	0.1	0.3	0.2	0	0.1	0.6	0.5	0	0.8	0.3	2.1	7.4	0.5	1.2
Prupe.1G361900.4	0.4	1	0.9	5.3	1.4	0.7	3.7	1.6	0.9	0.8	0.3	0.5	3.7	1	0.6	0.5	1.7	0.4	5.3	11	18.3	7	17.5	2.8	7.1	34.7	10.3	10.7	8.5	1.2	3.4	2	5	1	2.5	3.1	15.2	1	1.6	11.3	9.1	27	79.3	5.7	12.7
Prupe.1G362100.1	16.3	38.8	9.5	44.3	29.3	17.3	39.4	24.4	14.8	7.4	36.6	7	38.6	35.5	12.6	10.4	64.8	7.7	51.2	89.3	153.7	78.2	213	65.8	92.3	350.5	130.5	151.3	198.7	108.5	46.8	138.6	190	47.6	136.5	170.4	170.7	99	66	70.3	166.6	156.5	15.7	61.8	82.8
Prupe.1G362200.1	9.2	1.4	8.1	5.7	2	4.8	5.5	1.5	4.9	10.2	9.7	10.4	5.9	4.3	2.8	7.6	6.2	9.2	2.6	2.3	4.5	3.1	1.5	1.6	2.9	4.8	3.3	2.7	0.8	0.2	0	0.5	1.3	2.3	0.8	0	1.8	4.7	3.3	9.7	4.5	3.8	4	4.7	6.5
Prupe.1G362200.3	11.6	3.9	1.6	0.8	6.5	2.3	3.2	2.1	3.6	1.5	6.8	0	2.5	1.6	9.1	2.2	20.1	5.9	0.1	0	0	0	0	0	0	0	0	0	0	0	0	0	0	0	0	0	0	0	0	3.7	0.3	1.5	0.4	0.6	0.5
Prupe.1G362300.1	0.1	0.1	0	4.2	0.1	0	0.4	0.1	0	0	0.1	0	3.2	0	0	0.1	0	0	2.6	0	1.1	5.7	0	0	4.3	0	0.7	6.4	0.6	0.9	1	0.5	1.4	0.4	0.5	0.7	6.8	0.3	0.2	1.9	0.2	0.1	6	0	0.2
Prupe.1G362400.1	13.4	9.2	15.1	11.3	11.1	11.3	10.1	21.2	9.5	16.5	20.2	20.3	11.1	13.6	10.9	15.3	16.3	13	20.6	24.8	22.5	14	11.6	11.9	15.4	13.1	17.2	29.1	23.2	31.8	10.1	32.9	33.2	30.6	34.1	41.1	35.8	24.5	35.8	34.3	10.4	27.7	30.9	12.2	58
Prupe.1G362800.3	11.9	3.7	9.1	10.2	10.3	32.2	18	10.1	25.7	17.8	8.1	17.7	8.8	7.7	15.8	20.3	15.4	21.3	9.1	23.4	25.9	0.2	0	0	0	0	0	0.3	1.1	3.1	0	0	5.4	4	1.7	0.7	1.9	1	1.8	2.4	0	0.8	0	0	0
Prupe.1G363000.1	0.8	9.8	1.5	11.4	17.2	3.7	2.9	9.1	0.9	0.1	3.1	0	3.3	14.9	1.2	0.1	4.6	0.1	2.4	3	3.7	0.7	3.9	1.4	1.4	9.6	1.5	0.8	2.6	2.2	0.4	2.5	1.7	1.5	1.8	2	1.6	1.9	1.2	2.7	20.1	6.1	10.4	8.9	2.6
Prupe.1G363100.1	0.8	1.3	2.2	14.6	3	4	10.8	2.3	3	0.5	19.3	1.1	8.2	2.3	1.3	1.9	4.5	2.3	3.3	3	8.5	2	2.2	0.7	3.7	3.5	3	3.7	2.4	2.2	0.4	0.9	5.7	2	1.6	1.5	4.7	3.8	1.2	3	1.2	2	2.1	2	2.5
Prupe.1G363200.2	73.7	92.4	112.1	78.8	118.8	83	64.6	102.5	96.9	58.5	57.3	53.1	77.4	110.4	86.4	65.2	86.7	95.5	2.4	2.1	1.1	1.5	0	5	0	0.9	2.2	1	0	1	1.1	0	0.4	0	0.4	1.2	0	0.3	0.2	39.7	73.6	58	42.3	69.3	60.6
Prupe.1G363300.1	8.3	19.2	7.1	20.4	9.6	9.8	14.5	7	4.9	4	12.7	2.1	18.8	8	5.8	5.4	23.2	6.7	5.6	4.1	4	5.2	4.8	8.3	6	3.4	7.2	4	6.3	4.2	3.8	5.2	11.3	6.8	5.6	6.5	4.8	2.8	3.4	6	7.5	5.8	9.3	12.5	7.9
Prupe.1G363800.1	7.8	6.1	6.2	1.6	7.9	3.9	2.3	8.1	6	71.8	10.9	55.4	1.6	9.1	6.9	38.6	5.1	29.1	2.7	2.2	2.6	3.8	4.9	5.7	2.7	2.5	4.6	37.7	10.7	7	10	14.7	49.2	4.8	12.3	22.9	25	9.6	5.6	16.1	5	3.2	1.4	2.4	2.4
Prupe.1G364200.2	19.6	11.2	48.2	30.5	12.4	27.7	32.9	10.2	57.5	17.1	21.7	24.2	16.7	11.1	27.1	13.2	15	11	7.2	6.9	5.5	1.3	3.5	3.1	0.9	4.1	1	3.8	1.5	17	12.9	1.9	2.5	7.2	0	3.9	7.2	11.8	2.7	30.7	11.3	18.5	37.2	9.4	15.7
Prupe.1G364400.1	34	46.1	104.4	61	76.8	160.1	36.4	72.9	28.5	200.1	277.7	212.4	61.9	38.1	43.5	120.5	192.2	106.2	186.3	176.4	142.7	146.9	136	45.4	137.3	120.2	102.2	104.2	447.4	286.4	242.4	878.2	172.3	136.9	511.1	161.9	93.7	552.1	430.3	186	110.4	182.8	112.2	100.7	118.6
Prupe.1G364500.1	0	0	0.1	0	0	0.3	0	0.2	0	0	0	0	0	0	0.2	0.1	0	0	0.8	4.7	0.6	0.9	8.9	0.9	1.1	28.1	4.1	0	0	0	0	0	0	0	0	0	0	0	0	1	0	6.2	12.9	4.5	1.6
Prupe.1G364500.2	3.4	5.5	2.6	2.7	6.7	2.4	4.1	10.1	4.3	1.8	3.6	1.4	3	3.7	4.8	2.6	2.8	1.8	1.7	22.3	2.6	17.1	38.8	9.5	23.7	69.7	20.4	1.5	1.5	1	0	6.2	0.4	0.7	1.8	0.8	2	3.4	1.8	63.1	25.3	50.9	24.7	21.9	50.6
Prupe.1G364500.3	18.1	18.6	14.1	10.9	23.6	33.1	14.4	49.8	32.4	18.6	24.2	19.2	15.1	23.8	22.9	13.1	12.2	16.7	13.5	101.2	18.3	20.2	64.8	14.4	29.9	97.4	30.2	16.2	20.5	30.3	16	18.6	13	12.1	23.2	7.2	14.6	17.2	15.9	13.3	0.1	3.9	0	0	82.8
Prupe.1G365100.1	3.1	2	1.3	1.3	1.2	1.2	1.3	2.1	1.9	11	3.6	7.8	0.9	1.4	1.5	13.4	1.5	17.5	2.9	3.6	2.7	2.4	3	3.9	1.4	3.3	2.7	11.6	23	31.5	5.2	23.1	18.7	6.4	20.2	20.6	9.4	41	27.5	4	0.3	1.4	2.6	0.7	2.6
Prupe.1G365500.1	18.3	30.8	19.3	10.6	48.3	29.1	16.6	35.2	22.1	13.8	9.4	16.2	14.7	37.9	23.2	16.1	7.4	16.2	8.2	11.4	10.1	11.5	15.9	15	5.9	13.3	11.7	23.4	4.5	12.7	2.6	7.5	4.1	8.5	13.2	10.4	11.6	2.4	5.5	15.3	10.5	10.8	6.8	10.4	11.2
Prupe.1G365600.1	285.9	534	544.7	5.8	269.4	653.6	27	244.4	625.3	104.1	367.5	691.8	12.3	247	87.2	475.3	482.7	1128.8	113.4	493.4	253.5	39.2	434.5	547.2	72.8	248.7	137	212.9	97	522.6	249	86.6	459.6	284.4	76.6	1108.4	157.2	113.5	530.9	554.3	217.3	328.4	65.6	227.3	252.5
Prupe.1G365700.1	1.9	0.5	1.9	0.3	0	1.5	0.8	0.1	2.2	0.2	0.4	0.3	0.5	0.1	0.4	0.7	0.2	0.5	1.1	0.9	0.8	1.5	2	3.1	1.6	1	1.4	3.2	1.4	9.7	0.5	1.2	13.5	2.6	0.5	5.8	6.2	0.5	6.2	0.7	0.1	0.8	0.2	0.2	0.2
Prupe.1G366100.1	0.2	0.5	0.1	2.9	0.3	0.2	3	0.5	0	0.1	0.6	0	2.4	0.9	0	0.2	0.8	0	1.3	1.6	1.2	1.6	0.4	0.6	2.1	0.5	0.7	0.9	0.8	1	0.3	0.3	0.7	0.3	0.2	2	1.9	1.9	1	4.9	0.8	2	4.9	0.9	2
Prupe.1G367000.1	6.6	11.6	11.4	53.1	17.9	25.1	18	14.5	6.4	5.2	18.3	5.9	37.8	15.6	10.9	5.6	24.8	3.5	15.4	9.4	10.6	19.6	9.1	8.6	21.4	6	10.4	20.9	4.8	7	3.3	14.4	7.1	6.6	7.9	18.3	27.8	6.1	4.5	16.9	16.2	14.5	30.7	17.2	16.1
Prupe.1G367300.1	7.5	9.2	6.9	8.9	9.6	2.9	6	9.3	4.9	2.5	7.4	2	9	10.1	8	3.8	9.1	1.2	1.2	0	0.3	0.3	0.6	0	0.1	0.2	0.3	1.3	1.5	0.2	0	1	1.9	0	1.5	1.2	3.7	0.5	0.3	0.6	0.9	1.3	2.4	3.4	2.4
Prupe.1G367300.3	0	2	3.8	7.3	7.1	8	6	1.7	1.7	0.6	4.7	0.9	7.2	7.6	1.4	0.4	2.6	3	15.3	14.2	14.9	13	14.5	13.3	15.1	13.5	14.1	0.8	3.8	6.3	2.4	5	3.5	6	3.9	6.2	2	6.1	4.7	10	20.9	17.5	12	23	15
Prupe.1G367400.1	19.7	85.9	39.7	99.5	68.9	60.4	67.8	55.7	15.9	6.1	143.6	7.6	96.1	66.2	15.6	12.8	143.6	10.2	91.4	74.5	85.3	101.6	95.4	62.4	104.5	115.1	87.1	65.4	113.3	97	60.8	100.9	83.9	70.9	110.6	79.5	85.5	110.9	83.3	27.7	76.5	44	73.6	97.6	53.6
Prupe.1G367500.1	0.2	0.1	0.4	0.3	0	0.3	0.3	0.2	0.3	0.8	0.4	0.8	0.2	0.1	0.2	0.6	0.3	0.5	0.6	0.5	0.9	0.4	0.5	0.5	0.3	0.4	0.7	13.7	1.8	3.6	2.4	5	9.6	4.7	3.4	7.9	12.2	4.6	4.5	5.5	1	1.1	0.9	0.9	1.4
Prupe.1G367600.1	46.8	19.7	63.1	32.2	16.8	26.8	31.7	18.5	53.9	51	9.2	45.7	22	14.9	38.2	39.1	8.5	47	21.3	14.8	22.9	14.8	19.8	21	14.4	24.3	15.2	5.2	0.8	5.8	0	2.7	3.4	0	0.8	6.6	7.8	0	5.1	20.8	30.6	33.5	17.8	23.2	28.4
Prupe.1G367600.3	0	0	0.8	0.1	0	1.7	0	0	0	0.1	0	0	0	0	0	0.3	0	0	0	0	0	0	0	0	0	0	0	2.2	0.9	0.7	0	0	2.7	0	0.2	5.3	1.7	0	1	0	0	0	0	0	0
Prupe.1G368000.1	2.4	10.2	5.6	5.6	9.2	3.2	5.1	11	2.6	0.8	8.4	0.2	7.9	10.7	3.5	1.3	10.3	1	1.2	1.6	1.7	2.8	3.8	3	4.3	5.7	2	1.2	1.2	0.2	0	1.1	1.6	0.7	0.9	0.6	2.2	0	0.7	0.8	1.7	0.9	1.8	3.1	2.4
Prupe.1G368000.2	3.5	12	8.5	9.4	8.6	5.8	8.5	8.7	3.9	0.5	5.4	0.5	8.4	11.1	5.9	1.5	6.9	2.2	2.9	1.3	1.4	4.2	7.1	8.9	6.5	11.4	4.8	0.3	0.7	1.5	0.7	0.9	4	0.4	0	0.6	1.1	0	0.6	3.8	10.9	5.1	14.1	10.4	9.9
Prupe.1G368000.3	8.4	27.9	17.5	21.2	24.6	19.6	20.6	27.6	9.1	2.9	29.9	2.8	25.7	27	9	5.9	35.8	6.4	26	26.5	32.2	24.9	35.2	24.2	28.2	28.2	21.1	13.2	19.1	30.5	10.8	22.2	12.1	5.8	19.3	25	19.4	18	20.5	13.4	22.5	18.2	19	26.5	15.5
Prupe.1G368100.1	1.7	0.8	1.7	4.8	2	8.3	3.7	1.7	1.8	1.7	11.4	1.2	5	1.2	1.5	1.5	4.1	1.1	8	10.8	13.2	8.1	5	3.1	7.5	8.1	6.7	7.8	11.3	15.7	11.4	10.1	12.5	2.1	8.2	7.4	13.7	14.4	13.6	10	6	16.5	8.5	8.6	11.2
Prupe.1G368600.1	8.3	32.5	19	40.2	27.9	34.8	26.9	25.9	13.7	4.6	31.4	5.7	25.6	27.3	9.8	8.7	24.1	5.4	26.1	38	24.8	21.1	31.3	19.3	15.8	13.7	21.2	17.7	41.8	30.2	13.4	26.6	29.4	35.6	22.6	24.1	27.9	31.8	21.8	36.3	77.6	49.2	179.6	103.7	51.8
Prupe.1G369200.2	28.3	15.5	41.5	51.5	20	28.3	36.4	19.8	27.5	38.6	21.4	37.7	41.1	18.7	22.3	35.6	24.5	40.2	38.4	22.4	35.3	31.6	27.5	27.4	38.9	31.3	29.6	19.8	6.3	18	6.6	8.9	25.5	6.9	8.7	17.4	26.3	5	11.5	18.8	22.1	24.3	24.7	22.3	21
Prupe.1G369300.1	23.1	14.7	26	13.4	8.3	11.8	14.5	13.1	18.8	12.4	7.7	10.6	8.6	8.4	18.2	14.7	6.3	16	10	13.1	10.1	6.8	16.5	12.1	10	31.1	11.5	2.9	5.2	21.6	0.7	1.3	1.6	3.8	8.5	8.3	10	2.7	1.8	10.5	5.1	18.2	10.5	9.8	13.3
Prupe.1G369400.2	8.4	3.8	7.9	3.6	3.6	7.1	4.8	4.1	6.4	12.7	4	13.3	1	4.1	8	13.5	3.6	13.2	2.9	2.4	4.5	0.8	0.9	1.8	0.6	0.8	1.5	9.1	6.9	1.1	2.7	14.5	0.8	4.5	24	7.3	6.2	29.9	24.6	10.6	8.2	6	7.2	6.6	1.7
Prupe.1G369700.1	2.3	11.5	2.5	13.7	19.7	9	13.2	18.1	2.6	1.5	20.4	0.9	17	8.1	1.4	1.3	66.9	0.7	3.2	20	4.8	8.3	29.5	4.3	12.2	26.1	8.5	11.5	23.4	31.3	19.2	27.3	13.5	8.3	13.3	4.1	9.4	7.5	24.1	5.8	14.1	13.7	8.8	24.5	26.8
Prupe.1G369800.1	0.2	1.7	0.7	0.1	3	0.3	2.3	2.8	3.6	6.1	11.6	6.8	0.6	3.3	2.8	9.8	2.1	1.7	0.5	1.2	0.2	0.6	3.2	0.1	1.3	5.1	3.7	186.5	4.9	1.5	32.2	13.1	3.2	10	7.5	1	63.1	3.7	2	4.1	2	1.2	3.2	1.1	1.2
Prupe.1G370000.1	9.6	6.6	8.7	4	2.3	3.4	2.9	4.7	7.2	1.3	0.5	0.4	3.6	4.7	7.1	1	0.9	4.7	3.2	0.9	0	1	1	1.1	0.8	1.9	0.9	0.5	0	0	0.5	0.4	0	0.6	0.5	0.7	0.2	0	0	2.3	1.9	4.2	2.1	1.8	4
Prupe.1G370000.2	0	0.6	0.5	0	0	0.4	0	1.3	0	0	0	0	0	0	0.1	1.1	0	0.6	0.1	0	0	0.4	0	0	5.5	0	0.3	0	0	0	0	0	0	0	0	0.3	0.5	0	0	0	0	0	0	0	0
Prupe.1G370000.3	3.9	3.9	14.9	10.3	12.7	5.5	8	10.1	15.8	6	5.4	6.8	9.4	8.9	8.4	3.6	9.2	5.7	0.5	0.8	0.6	6.4	8	10.5	0	9.1	4.2	5.1	2.5	2.6	1.6	1.6	2.8	2.2	2.5	2.8	2.7	3.1	2.7	12.1	11.2	13.7	7.9	10.7	10
Prupe.1G370200.1	0	0	0	0	0	0	0	0	0	0	0	0	0	0	0	0	0	0	6.5	2.8	8.8	4.4	5.4	5.7	6.6	2.1	1.5	0.8	2.9	0	1	0	0	0	1.1	0	6.2	0	0	0	0	0	0	0	0
Prupe.1G370200.2	28.5	25.6	20.5	22.7	22.1	35.1	22.7	37.1	42	22.1	31.7	23.7	24.9	22.7	28	22.2	24.7	28.3	16.9	17.9	11.9	5.7	16.2	8.6	13.1	26.9	15.7	31	1.4	18.3	1.8	16	12.2	16.5	5.3	15.4	9.1	7.6	15.1	25.1	11.6	20.6	18.3	13	20.2
Prupe.1G370900.1	0.1	1.3	0.1	3.4	0.6	0.1	2.4	0.4	0	0	1.7	0	3.2	0.4	0	0	1	0	0	0	0	0	0	0	0	0	0	0.1	0.2	0.1	1.1	0.3	0	0.4	0	0	0.2	0.2	0	0.3	0	0	0.9	0.1	0.1
Prupe.1G371100.1	118	51.1	128.6	16.4	32.4	88.9	30	27	149.8	296.4	77	335.6	13.7	31.2	120.7	287.6	46	327.6	15.7	18.2	28.6	5.7	11.6	11.6	5	10	5.8	50.6	100.8	69.4	40.6	103.3	63.4	16	177.9	78.3	47.1	126	66.9	1.1	10.2	6.2	6.7	9.8	2.7
Prupe.1G371100.2	1.5	0.3	2.4	0.4	1.2	4.1	0.4	0	2.7	9.1	1.3	10.5	0.5	1.1	7.4	5.8	0.3	6.1	1.9	0.6	2	0.1	0.2	1.1	0	0.2	0.1	1.3	5	2.8	0	1	1.4	4.3	5.3	2.9	2.6	2.2	0.6	0.4	0	0	0	0.5	0
Prupe.1G371300.7	18.6	10.1	19.5	56.7	9.7	31.5	46.6	5.8	20.7	15.1	11	10.1	43.4	5.4	15.3	17.2	12.7	13.8	81.1	51.7	68.8	77.9	26.8	38.7	65.1	31.5	61.5	26.1	5.9	18.2	26.6	7.1	29.9	25.9	5.1	27.4	41.8	9.6	18.3	19.5	12	19.7	41.2	22.5	22.3
Prupe.1G371400.1	3.8	9.6	3.6	7	9.9	8.7	9.6	11	5.3	0.3	3	0.2	9.5	13.8	8.5	0.3	4.9	0.2	9.6	14.1	13.1	12.1	9.7	5.6	15.1	17.3	10.4	3.8	2.6	1.5	0.6	3.2	2.1	2.1	5	1.4	3.4	4.1	2.8	4	15.7	6.5	9.5	13.2	7.5
Prupe.1G371500.2	10.5	12.8	9.4	10.8	20.7	17.6	14.8	15.3	15.8	7.2	12.4	7.7	8.9	11.8	10	13.7	20.3	16.3	3.2	16.6	4.5	2.8	13.9	8.6	3.9	12	4.4	17.1	10.5	14	8.7	15.7	8.8	14.9	15.7	13.7	13.4	8.3	7.1	26.9	25.1	21.2	4.2	22.5	18.8
Prupe.1G371800.1	63	87	62.9	115.8	92.5	100.2	135.8	59.8	41.3	59.1	90.3	43.1	131.2	70.5	68.5	133.9	221.7	77.3	23.8	16.6	14.6	17.4	7.8	9.9	23	14.5	11.9	56.1	59.9	87.9	13	51.4	65.8	10.2	53.7	60.5	88.5	49.1	53.8	23.8	51.9	28.6	100.4	82.4	40.7
Prupe.1G371800.2	0	0	0	0	1.5	0	0	0	0.4	0.2	0	3	0	0	0	0	0	0.4	0	0	0	0	0	0	0	0	0	0	0	0	0	0	0	0	0	0	0	0	0	0.6	0	0	0	0	0
Prupe.1G372000.1	3.7	8.7	4.7	19.5	12.3	13.3	15.9	12.8	8.3	8	10.6	7.1	15.4	13.1	13.3	3.4	5.7	2.7	7.6	4.6	2.5	9.2	8.6	3.5	5.5	5	3.8	7.3	2.8	1.6	2.8	3	3.3	7.2	3	3.7	9.2	3.5	1.7	3.1	3.3	4.4	12.9	1.9	1
Prupe.1G372100.1	1.1	0.1	0.6	0.1	0.1	0.3	0.2	0.2	0.8	10.3	0.3	10.3	0.4	0.1	1.1	10.3	0.1	8.2	0.6	0.6	0.6	1.4	0.7	2.1	0.5	1.6	2.1	0.4	0.9	1.7	1.8	0.6	1.3	2.3	0.6	1.4	0.4	0.7	0.4	0.7	0.4	1.8	0.3	0.3	1
Prupe.1G372500.1	10.7	10.5	11.5	13.9	8.5	11.3	12.6	6.8	13.4	10.1	10.6	10.2	14.7	8.3	8	9	10.8	8.2	7.2	5.3	6.1	8.5	9.9	6.2	10.1	9	4.9	21	5.9	9.7	8.6	9.5	7.9	9.3	8.6	7.8	18.8	2.5	9.8	16.5	12.9	13.2	18	10.5	11.4
Prupe.1G372800.1	3.5	14.6	3.3	19.8	14.8	9.8	17.6	12.8	3.2	0.2	8.4	0.2	23.2	15.2	3	0.7	11.5	0.5	28.4	15.8	19.6	35.7	23.7	15.7	25.7	26.8	17.8	18	6.4	10.4	18.1	8.4	11.5	12.6	10.7	12.2	28.5	8.3	10.1	2.8	8	6.3	40.3	13.8	7.1
Prupe.1G373000.1	0.6	1.7	0.7	0	0	0.1	0.4	0.3	0.4	0.1	0.1	0	0.1	0.4	0.3	0.4	1.2	0.1	1.2	5.9	1.5	2.1	42.8	14.3	22.7	36.5	17.7	30	98	45.6	65.1	54.8	4.9	61	21.6	7.1	18.7	85.4	51.2	13.5	1.5	0.7	4.7	0.8	0.4
Prupe.1G373100.1	0.6	2	0.9	0	0	0.1	0.6	0.3	0.8	0	0	0	0.2	0.6	0.2	0.3	1.2	0.2	4.3	27.9	12.5	1.3	26.1	11.8	12.8	43	17.3	17.8	64.3	38.2	119.7	146.4	16.2	109.2	61.6	10.4	11.1	91.3	46.4	12.1	1.8	0.8	9.7	1.7	0.7
Prupe.1G373300.1	3.2	20.1	12.9	5.8	35	10.2	4.8	8.5	1.6	10.3	5.4	8.5	7.1	9.5	3.9	6.6	9.1	5.3	1.5	2.1	1.5	1.4	1.5	1.4	1.7	4.6	1.2	1.4	1.9	1.5	0.2	1.5	0.8	1	2.4	0.3	1.5	0.7	0.6	1.2	2.5	2.8	3.8	2.7	2.1
Prupe.1G373600.1	1.7	1.9	2.1	0.5	2.8	0.7	0.9	1.5	1.6	4.6	0.3	2.9	0.5	1.6	0.8	3.9	0.2	4.9	0.2	0	0	0.6	0	0.1	0.1	0	0	2	0.2	0	0	0.3	0	0	0	1	1.5	0	0	1.3	0.9	0.6	1.1	1.5	0.7
Prupe.1G373600.4	4.5	5.7	4	3.5	4.5	4.2	4.5	3.7	3.6	10.9	2.5	13.8	2.3	4.1	4.8	9.7	2.4	10.4	1.5	0.8	1.5	0.3	1	0.1	0.6	0.2	0.2	7.3	1.2	1.7	2.1	0.9	2.6	4.6	1.2	1.3	6	3.2	2.6	22.5	2.2	6.8	3.9	0.8	6.1
Prupe.1G373700.3	0.2	0.1	0	6.7	4.2	9.8	11.8	0.6	5.6	0.3	1.1	0.9	0.8	2.7	1.9	1.5	3.6	0.6	5.8	3.5	4.7	7.4	3.1	5.6	4.1	0.7	6.9	4.3	2.6	2.1	2.7	1.9	5.3	9.1	1.8	8.7	7.5	3.5	4.9	0.8	3	0.7	4.6	1.4	0.8
Prupe.1G373700.4	8.6	11.1	8.6	25.1	8.1	4.3	17.3	5.1	5.9	2.7	6.2	0.2	21.4	6.1	5.9	1.8	9.2	2.2	13	7.8	11.4	14.7	9.1	12.8	17.4	6	16.7	1.9	0.6	3	0	0.8	1.7	0	0.8	1	4.3	0.6	0.3	4.3	8.6	8.2	11.1	13.6	9.7
Prupe.1G374000.1	0.6	0.2	0.1	289.6	0.2	0.4	78.8	0.2	0.6	0.3	0.5	0.1	201.6	0.2	0.2	0.3	0.5	0.2	259.3	0.8	212.7	321.7	0.3	0.3	298.3	0.8	84.1	428.9	3.7	2.2	60.2	2.9	283.3	26.6	3.5	23.3	438.9	10.6	3.2	23.2	0.1	0.6	26.5	0.2	2.7
Prupe.1G374200.1	0.2	0.9	0.4	3.8	1.1	0.7	1.7	0.9	0.2	0	0.5	0	2.2	1.1	0.2	0	1.1	0.1	5.6	1.3	2	5.7	2.5	1.6	2.6	4.6	3.2	3.2	4.3	1.4	5.2	3.1	2.5	1.8	2.2	2.8	7.4	1.2	2	3.1	4.3	2.1	13.8	5.3	2.3
Prupe.1G374500.1	20.2	8.8	61.3	31.1	47.8	54	36.3	81.7	49.8	8.1	9.1	12.6	65	35.6	35.6	2.4	22.9	9.8	9	0	0	2.2	5.1	0	0	0	2.2	0	0	0	0	0	0	0	0	0	0	0	0	28.3	19.4	12.3	61.9	39.9	25
Prupe.1G375100.1	0.2	0	0.3	0.3	0.8	0	0.4	0.7	0.2	0.2	0	0.1	0	0.3	0.5	0	0.1	0.3	0	1	0.3	22.8	7.4	4.7	17.7	1.7	18.6	0.6	0.7	2	2.9	2.2	0	0	0.7	0	0	2.4	0.1	0.6	0	0	0.3	0	0.3
Prupe.1G375100.2	0.4	0	0.2	0.1	0	0.4	0	0	0.5	0.3	0	0	0	0	0.4	0.5	0	0.5	12.6	2	5.8	2.8	1.5	6.4	0.4	2	2.1	0.2	0	0	0	0	0.5	0	0.2	1.2	0.8	0.5	0.6	0	0	0	0	0	0
Prupe.1G375100.3	71.9	89.7	19.7	31	137.2	23	57.7	139.8	60.5	68.8	105	60.4	56.9	138.5	91.9	55.9	90.5	42.3	16.4	27.3	16.4	51.3	23.6	38.4	29.5	13.9	34.9	39.3	56.2	0.8	11.4	56.7	10.7	14.6	47.1	25.9	25.2	58.9	3.6	148.3	80.5	34.2	45.1	52	32.3
Prupe.1G375100.4	28	5.2	25.6	10.7	4.2	31.9	15.4	4.1	44.9	64.1	4.2	69	4.6	1.6	36.6	61.4	1.5	57.3	25.9	14.3	22.5	5.6	8.9	20.7	2.5	3.5	13.8	13	3.3	12.7	10.3	5.2	27.8	40.2	12.6	40.7	8.2	2.1	11.8	26.8	14.5	23.3	10.2	13.2	15.1
Prupe.1G375100.6	9.7	11.8	4.3	4.9	17.9	1.2	5.6	8.6	4.7	6.5	9	2.7	11.8	18.1	8.6	3.9	6	3.8	4.8	5.8	4.8	29.7	13.6	33.2	19.9	23	27.4	26.5	3.7	3.2	0.6	3.3	1.4	2.7	2.9	4.3	11.5	8.3	6.9	31.9	13	9.1	11.2	13.3	9.8
Prupe.1G375700.1	0	0.8	0	0.3	1.8	0.1	0.3	3.2	0	0	0.9	0	0.4	2.9	0.2	0.1	1.9	0.1	0	0.1	0.2	0	0	0	0.3	0.1	0.1	8.4	0	1.9	0.9	0.9	0.5	0.5	0.3	0.4	3.2	1.2	2.1	2.8	1.3	1.7	5.1	3.5	3.1
Prupe.1G375800.1	0.4	0.3	0	0.1	0.1	0.2	0.2	0.1	0.3	0	0	0.1	0	0	0	0.1	0	0	16.6	5.9	5	18.1	4	4.4	5.2	2.1	3.4	23.6	1.5	2.6	7.7	2.4	0.5	1.8	1.6	1	14.1	2.1	1	2.8	0.6	1.4	2.3	0.9	15.8
Prupe.1G376000.1	2.3	0	0.3	0	0	1.9	0.7	0.3	2.1	0.7	0	0.8	0.3	0.2	1.8	2.7	0	3	0.6	0.3	0.4	0	0	0	0	0	0	0	0	0	0	0	0	0	0	0	0	0	0	0	0	0.2	0.2	0	0
Prupe.1G376300.1	92.4	21	40.3	13.4	56.9	90.1	39.7	61	93.3	142	44.6	141.1	10.7	28.7	63.9	112.6	41.1	119.9	15.8	19.2	19.7	11.6	17.8	18.2	6.2	24.1	11.3	10.7	11.8	85.3	13.7	13	25.1	12.1	7.2	30.8	21.4	14.1	77.9	24.2	23.8	131.9	21.7	20.8	113
Prupe.1G376400.1	13	41.8	3.2	27.4	12.9	34.7	30.6	17.3	22.5	4.5	45.1	6.2	20.9	17.6	14.3	7.1	53.9	8.3	47.2	26.3	32.1	34.4	58.4	7.5	47.6	41.7	24.4	17.9	34.4	25	7.3	13	6.8	22.3	14.7	4.6	16.7	14	10.9	1.6	1.7	1.9	3.1	3.6	2.3
Prupe.1G376400.2	66.4	312.6	23.9	242.3	151.3	405.2	248.2	135.1	171.4	32.8	333.4	42.1	180.8	173.9	113.1	49.5	343.5	69.4	172.3	118.3	129.1	102.2	183.4	23.6	112.6	95.3	64.3	129.5	172.9	133.8	235.6	169.1	41	282.6	114.2	42.6	122.4	142.9	143.6	46.9	67.1	75.7	185.3	153.7	184.5
Prupe.1G377300.1	4.5	118.8	17.7	101.8	99.2	43	70.6	84.5	5.7	0.9	124.6	1.4	103.6	112.7	6	3.1	89.3	2.1	459.2	38.7	75	860.6	59.6	10	119.4	279.7	46.8	955.4	241.4	64.8	143.2	128.2	14.9	44.1	135.7	9.8	939.3	136.1	27.4	160.4	18.8	11.7	146	26.2	21.1
Prupe.1G377400.1	93.9	58.5	85.7	13.2	62.7	45.1	31.8	63	49	422.6	98.3	360.4	22	58.9	63.9	357.8	96.4	362.4	36.2	43.1	34.9	67.8	53	113.4	52.4	34.9	72.2	65.7	86	148.7	58.3	83.4	111.6	85.8	73.7	162.1	74	129	229.2	116.7	117.3	191.6	4.8	57.8	101.9
Prupe.1G377700.2	0.8	1.9	0.9	1	1.1	1.5	2.8	3.7	1.7	0.9	3	1.2	1.9	2.4	0.7	1.3	2.9	0.5	5.9	4.6	5.2	6.9	2.1	4.2	3.8	2.4	5.9	2.1	5	4.7	0.9	4.4	4.2	1.7	2.7	3.1	4	4.8	4.4	1.5	3.6	2.7	13.8	4	2.6
Prupe.1G378200.1	13.1	6	18.4	24.7	15.1	29.9	21.8	2	12.1	34.4	31.8	28.7	22.6	1.8	3.5	32.5	54.8	29.1	35.8	29.4	30.5	29.6	22	28.2	25.3	15.9	36.2	28.5	9.4	24.9	13	10.6	40.6	18.1	6.5	18.2	21.7	5.6	30.1	30.5	22	16.3	4.2	20.9	21.8
Prupe.1G378200.2	12	13.9	15	26.4	15.9	12	20	7.3	9.6	4.1	4.5	1.8	18.5	7.7	7.2	4.5	6.6	4.1	28.2	22.5	26.4	36.2	21.9	31.6	23.5	15.6	28.9	3.6	2.6	6.6	0.8	1.1	4.5	0.7	2.2	1.2	2.7	0.8	2.6	21.8	28.5	18.1	6.5	39.5	26
Prupe.1G378200.3	0.3	0	0	0.6	0	0	0	0	0.2	0	0	0	0	0	0	0	0	0.2	1.3	4.3	1.6	3.3	3.9	6	9.1	0.9	4.4	2.4	2.5	14.3	6.4	12.1	9.4	7.9	3.3	25.3	7.3	4.4	13.1	0.9	3.1	0.5	0	3.7	1.9
Prupe.1G378200.4	34.9	28.1	31.9	70.1	28.8	25.3	49.4	28.9	23.4	16.2	23.3	16.3	47.8	22.7	24.6	20	30.9	17.7	12.2	17.2	14.1	32.2	17.7	30.1	25.4	9.7	18.4	0.8	1.3	1.4	0	9.1	3.6	0	1.6	3.7	2.2	2.2	2.4	23.7	13.9	24	5.3	19.6	11.1
Prupe.1G378500.1	7	3.5	3.6	11	3.8	3.2	7.5	4.5	5.2	5.6	2.4	5.2	8.2	3	5.9	5	3.8	5.1	7.7	5.8	6.7	11.9	13.7	10.8	11.7	12.1	10.2	8.9	1.3	0.8	2.2	2.5	3.1	2.8	1.5	5.8	15.6	0.7	4	2.3	2.2	4.7	9.1	1.5	5.4
Prupe.1G378600.1	18.4	26.4	19	40.4	20.3	13.1	29.4	18.5	15.6	14.1	26.9	13.6	50.3	16.8	10.5	11.5	58.2	12.4	11.1	13.4	10.6	16.2	19.1	13.5	24.4	16.3	11.7	60.4	31.2	18.8	41.2	14.5	19.1	45.3	24.2	14.3	54.5	21.7	21	26.8	22.8	37.8	38.3	22.6	36.1
Prupe.1G378700.1	3.4	2.9	2.9	6.6	6.7	5.5	11.4	8	8	5	0.4	6.4	3.7	5.9	5	22.6	5.5	20.1	23	24.6	29.7	19	7.9	12.7	19.3	10.5	23.7	5.2	0.6	13.5	0.8	2.4	3.4	0	3.3	11.5	13.3	0.6	4.2	8.3	11	15.1	8.8	7.3	7.4
Prupe.1G378700.6	0.7	3.3	0.4	3.1	6.5	7.7	3.2	11.6	5.5	0.6	1.7	1.1	1.4	4.2	7.2	3.8	0.4	2	0.7	2.2	0.6	1.3	0	3	0.4	0	1.1	5.2	2.2	4.8	2.9	3.6	13.5	0	5.5	19.7	4.7	1.7	6.5	9.1	12.8	12.8	6.6	15.5	9.4
Prupe.1G378700.7	0.8	2.3	3.1	2	1.4	2.7	2.4	1.5	3.8	0	1.9	2.4	0	4.5	3	1.2	1.1	1.2	0.9	8.5	1.5	1.4	1.4	0.1	6.4	0.8	1.2	0.5	0	0	1	1	0	3	0	0	0	0.8	0.5	29	28.3	35.4	23.1	27.4	26.7
Prupe.1G378800.1	0	0.2	0	0.2	0	0	0.2	0.1	0	0	0.2	0	0.3	0	0	0	0.4	0	0	0	0	0	0.1	0	0	0	0	10.4	0.8	1.7	11	1.5	0.5	3.4	2.3	0.4	6.7	2.5	6	0	0	0	1	0	0.2
Prupe.1G379000.1	24	12.8	19.8	21.4	12.8	16.4	13.3	16.6	19.6	5.9	6.4	9.4	19.2	14.1	18.7	11.7	9.4	9.8	13	8	11.2	15.6	11.5	13.9	14.9	9.4	11.1	3.1	0.7	0.5	0	0.6	1.7	0	0.9	3.4	5.8	0	1.2	11.8	7.4	13.7	16.8	10.4	11.2
Prupe.1G379000.12	0.1	0	0.2	0	4.1	0	1.3	0.2	0.4	0.4	0.8	0	0.5	1.7	0.1	0	0.1	0.5	24.8	11.3	9.6	17.9	7.5	11.4	9.2	6	13	3	1	3.9	0	1.6	2.3	0	1.5	10.8	3.7	0	2.1	5.8	3.5	2.2	7.5	3.8	10
Prupe.1G379100.2	7.3	10.5	4.5	8.4	12.9	7.2	8.5	16.2	10.3	0.8	7	0.5	12.4	17.7	17.2	1	5.8	1.3	8.9	5.2	4.7	17.1	7.3	12.6	20.5	6.9	12.3	6.2	6.5	2.4	0.7	5.1	4.2	1.8	5.7	4.7	6.9	0.8	3.7	11	8.5	7.2	18.7	7	8.3
Prupe.1G379600.1	16.3	6.9	16.1	10.5	6.6	18.1	10.8	12.4	23.7	26.2	7.1	35	7.6	5.9	11.4	31.1	12.5	36.9	8.2	19.4	16.9	9.1	20.2	13.5	12.5	17.4	13.6	13.9	18.9	28.5	16.1	28.9	15.8	9	19.8	17.2	14.3	14.4	16.5	41	21.6	35	16.8	18.6	32.6
Prupe.1G379700.4	23.3	6.1	15.3	3.3	3.4	4.1	4.3	4.1	8.4	7.8	3.8	8.8	3.1	6.1	15.3	15.1	2.6	19.2	6.4	4.6	6.4	5.6	5.8	9.2	3.5	6.9	5.3	1.9	0.3	1.8	0.9	0.7	0.7	0	0.3	7.9	3.6	0	0.8	0	0.5	0.8	0.3	0.4	0
Prupe.1G380100.1	34.5	96.5	32.2	36	146.4	33.4	49.9	124.2	60.1	5.6	6.8	4.1	79.2	175.9	66.5	5.8	18.6	10.6	112.2	90.8	94.3	372.5	329	415.5	297.1	394.1	360.2	29.8	40.7	26.6	18.4	37.3	43.9	43	56.5	40.6	24.1	19.2	31.2	52.8	82.8	84.8	61.5	124.2	107.6
Prupe.1G380200.1	0.8	3.7	1.6	2	3.9	1.4	3.2	3.3	0.7	0.2	2.7	0.2	2.8	3.9	0.4	0.3	2.8	0.3	2.2	1.3	1.6	1.8	1.8	0.5	3.7	13.4	1.3	1.1	2.8	0.7	0.1	2	0.2	0.1	0.9	0	1.2	0.5	0.4	3.1	0.9	0.5	2.8	0.7	0.7
Prupe.1G380300.1	10	40.6	7.7	39.3	44.1	40.6	24.7	19.1	12.1	6.1	85.4	6	48.1	43.7	17.4	5.4	9.3	5.4	19.7	6.8	6.9	11	2.4	3.5	10.8	9.3	4.6	22	37.2	27.2	15.1	31.2	17.2	9.1	39.6	22.1	29.5	31.7	24.8	21.2	47.7	28.6	34.7	35	23.5
Prupe.1G380400.1	0.2	0.3	0.1	0.6	0.2	0.3	0.7	0.1	0.4	0	0.1	0.1	0.7	0.3	0.4	0	0	0.1	0.8	0.3	0.4	0.9	0.2	0.1	0.3	0.4	0.4	0.4	0	0.4	1.7	0.2	0.1	0	0.2	0.3	1.5	0	0.3	0.2	0.5	0.7	10.8	1.2	0.6
Prupe.1G380500.1	4.8	5.8	3.4	4.2	5.7	2.8	2.9	5.3	3.1	2.4	3.1	1.3	4.1	6.2	5.6	1.6	4.5	1.8	15	14.6	14.5	18	17.1	10.7	21.2	25.5	15.4	7	7.3	4.4	0	1.1	6.6	0.8	3.5	7.8	14.4	0	3.9	0.8	0.4	0.6	1.2	0.8	0.6
Prupe.1G380500.5	0	0	0	0	0.7	5	0	0	0.1	0	0.1	2.1	1.9	1.8	0	0	0	0.3	0.5	0	0.4	0	0	0	0	0	0	1.3	4.8	3.1	0	0.6	2.7	1.4	5.1	1.8	0.4	4.2	9.7	50.5	31.1	47.4	56.5	39.4	40.7
Prupe.1G380600.1	4.5	18	10.3	47.9	12	31.8	48.6	8.3	5.2	2.8	29.8	2	47.4	14.8	6.4	3.5	70.8	4.1	24.8	47.9	63.5	36.6	41.7	13.3	52.5	25.7	35	108.7	243.7	72.4	199.5	85.4	231.3	178.8	111.3	109.6	91.5	97.1	62.4	5.3	15.4	5.1	16	45.9	6.6
Prupe.1G380800.1	44.3	42.6	41.8	22.3	29.9	43.9	26.3	34.2	46.3	45.9	97.3	61.1	25.6	30.9	31	74.2	75.2	85	15.3	66.8	24.6	40	54.2	25.9	54.9	97.8	42.6	88.4	138.3	124.5	118.2	170.3	56.1	98.2	119.7	56.1	74.8	92.2	156.3	44.5	30.3	40.4	42.2	22.9	45.8
Prupe.1G381200.1	0.6	1.3	1.2	7.2	1.8	1.9	7.6	0.7	0.6	0.1	1	0.1	6.6	1	1.1	0.3	2.8	0.4	1.8	4.5	2.1	2	6.1	1.3	4	4.7	3	2.2	1.6	1.7	0.9	0.5	3.9	1.7	0.6	1.2	1.9	0.8	0.9	0.8	3.9	1.9	2	8.4	1.9
Prupe.1G381600.1	21.3	6.8	13.9	29.2	3.3	10.1	13.7	8.1	10.9	5.5	1.1	0.7	22.5	9.2	18.7	4.7	1.5	4.9	29.8	16.8	28.9	27.3	16.4	27.7	26.8	27.2	23.8	12.1	14.1	35.5	8.1	24.5	16.8	10	16.3	30.7	41.9	3.8	29.3	0.4	2.4	1.8	1	0	1.1
Prupe.1G381600.2	0.1	0	0	0	0	0	0	0	0	0	0	0	0	0	0	0	0	0	4.5	2.4	3.5	0.8	0.2	0.4	1.1	1.1	0.4	0.6	0.5	0.3	0.7	0	0.1	1.6	0.2	2.3	3.7	0	1	0	0	0	0.7	0	0
Prupe.1G381600.3	6.3	19.5	17.1	26.3	23.7	20.5	26.3	14.4	14.8	19.4	26.9	23.7	26.2	16.4	7.1	22.1	29.8	21.1	14.9	21.9	8	10.5	22.5	7.4	17	10.6	20	4.7	1.3	0.8	2	1.7	5.3	1.4	1.1	8.2	0	7.9	3.6	35.9	47.9	47.4	66	56.2	47.1
Prupe.1G381700.2	8.1	5.2	9.8	10.4	11.5	12.4	13	8.8	12.2	6.2	5.7	6.7	12	10.7	10.5	6.1	5.8	6.8	11.1	7.9	14.8	8.4	5.8	3.6	4.1	0	3.9	9.9	7	11.4	5.5	5.2	4.3	3.7	4.5	8.4	8.5	6.3	10.9	11	14.3	22.7	16.3	14.7	20.5
Prupe.1G382000.2	3.1	0.8	5.6	1.8	1	2.6	1.7	0.8	6.7	1.2	0	0.8	0.7	1.1	3.5	0.8	0	0.9	6.1	3.3	6.3	0.6	1.5	1.3	0.9	1.6	0.8	0	0.2	0	0	0.8	0.4	0	0.2	0.7	0.1	0	0.1	0.5	0.9	1.1	1.6	0.8	1.2
Prupe.1G382000.3	4.9	0	2.7	0.8	0.3	2.6	1.6	0	4.9	20.2	0	17.1	0.1	0	3.7	13.5	0.1	13.1	0.7	1.1	1.2	0.1	0.5	0.2	0	0.7	0.3	0	0	0.6	0	0	0.1	0	0	2.6	1.4	0	0.3	0	0	0	0.3	0.2	0.4
Prupe.1G382300.1	0	1	0.4	7.4	24	0.9	1.4	6.4	0	0	0	0	2	10.1	0.7	0	0	0	0.8	0.9	1.4	1	0.8	1.8	0.6	0.5	0.8	4.3	7.5	9.7	5.7	16.9	5.5	1.9	11.1	2.2	7.8	6.8	12.4	0	8.8	0	0	15.3	0
Prupe.1G382300.2	21.2	34.5	20	15.8	22.7	24.9	23.6	30.4	23.1	10.3	31.9	8.5	25.9	31.5	26.2	11.5	32	11.6	22.5	27.2	26.2	28.3	50.2	45.8	26.3	23.7	32.6	8.6	11.7	9.5	2.9	10.9	8.7	12.8	13.1	29.8	10.9	14.4	10	9.8	50.2	42.8	16	45.8	31
Prupe.1G382400.1	1.7	2	2	1.3	2	0.8	1.6	1.1	1.9	2.9	2	2.6	0.7	1.5	1.4	3.3	2.5	2.9	4.8	6.6	4.3	8.9	6.6	7.5	7.3	8.9	6.9	13.6	10.1	9.5	8.4	8.2	13.7	22.4	21.5	29.9	11.6	8	10.8	21.6	0	1.8	10.3	0	5.8
Prupe.1G382400.4	10.5	11.3	5.8	5.4	8.3	10.5	9.3	8.8	8.1	6.3	11.7	5.9	9.3	10.9	7.9	7.7	12.8	9.1	8.9	9.5	9.5	10.2	9.5	9.1	8.3	8.2	9.3	1.7	5.6	3.8	4	12	4.8	14.5	11.9	9.7	4.6	15.6	8.8	4.9	14.2	14.9	2.7	15	7.8
Prupe.1G383100.1	23.1	11	17.2	13.4	16.2	19.1	16.5	15.3	20.3	35.3	8	25.5	13.9	13.5	26	24.5	10.4	21.3	14.8	20.4	17.8	17.9	20	24.4	13.9	12.1	20.4	3.7	8.1	8.9	2.6	3.4	7.9	4.3	6.2	7.6	6.7	3.8	3.1	13.1	17.1	17.6	7.8	13	13.6
Prupe.1G383100.2	3	3.7	5.2	3.7	6.7	4.9	4.6	9.2	8.8	4	1.8	7.7	0.7	3.9	3.4	5.4	0.2	1.7	1.1	1.6	0.8	1.2	2	3.3	1.4	3.1	4.3	0.8	0.4	0.4	1	1.6	0.2	0.7	0.9	0	0.3	0.6	1	0	1.5	0.5	0	1.8	0.7
Prupe.1G383200.2	0.2	0.3	0.1	0	0	0	0.2	0	0	0	0	0	0.3	0	0.3	0	0	0	0.6	2	0.2	1.8	4.2	6.2	3.3	11.8	5.9	1.3	0.9	0.9	0	8.1	0.6	0.7	3.7	2.8	1.3	2.7	0.9	0	0	0	0.2	0	0
Prupe.1G383300.1	29	126	95.7	55.9	100.2	87.3	58.7	93.4	26.4	45.6	94.9	45.3	39.6	100.5	41.3	76.5	76.9	45.8	133.9	92.5	118.7	113.6	85	126.6	61	54.3	116.3	35.9	193.9	129.6	70.5	132.7	86.9	80.7	185.1	104.4	36.3	176.8	95.2	22.9	109.2	36.2	24.9	115	34.8
Prupe.1G383500.1	1.9	2.2	3.6	1.3	1.8	5.9	2.6	1.7	4.6	0.4	2.2	0.7	0.5	1.5	2.7	1.3	5.2	2.5	9.2	25.8	16.5	3.4	17.5	11.9	1.7	37.2	8.6	3.3	9.6	31	7.2	15.8	16.5	5.5	11.9	18.2	4.9	8.4	22.9	0	0	0	0.1	0.4	0
Prupe.1G383700.1	0.1	0.3	0.1	24.5	0.4	0.4	0.5	0.2	0	0.1	1.4	0	171.4	0.2	0.2	0	1.4	0.1	155.3	1.1	0.8	93.1	1.5	0.2	80.3	2.1	0.9	739.8	4.6	2.5	35.5	2.1	9.4	82.3	3	2.8	191.3	6.3	2.9	16.3	0.1	0.1	7.4	0.2	0.2
Prupe.1G383800.4	0.1	0.3	0	0.4	0.1	0.2	0.2	0.1	0.2	0	0.2	0	1.1	0.1	0.2	0	0.2	0	0.2	0.2	0.1	0.5	0.1	0	0.4	0.3	0.2	1.1	0.3	0.3	0.1	0.2	0.9	0.5	0.5	0.1	0.9	0	0.4	0.2	0.1	0	4.2	0.1	0
Prupe.1G383900.1	10.1	14	7.9	16.5	10.2	14.5	15.7	20.2	13.5	15.8	43.3	18.5	21.6	10.8	11.7	12.8	30.4	16.1	3	29.5	7.9	0.8	8.7	2.8	1.3	22.1	2.1	2.3	103.4	15.6	27.9	184	13.4	7.5	89.8	13.4	5.4	64.7	25.7	14.9	2.8	10.8	2.5	7.3	26.9
Prupe.1G384100.1	3.2	17.8	10.2	20.1	18.6	22	15.5	18.3	4.3	1.3	31	2.1	16.9	13.3	1.8	2.8	70	4.2	3.3	19.2	6.3	6.5	42.9	5.6	25.5	62.6	12.2	44.7	88.7	43.2	20.9	133.9	22.9	26.8	46.7	12.7	41.6	57.9	68.4	68.8	38.6	46.6	30.9	55.8	90.2
Prupe.1G384200.1	0	1.6	1	0.3	8.3	2.4	0.5	1.1	0.4	0.7	3.1	1.6	1.5	1.4	0.6	1.3	2	0.2	1.3	4.4	0.7	0.7	0.7	1.2	0.5	0.5	1.2	222.6	645.5	140.4	744.9	273.8	232.6	600.3	614.9	169.7	39.6	1056.2	149.8	4.1	3	5.3	0.8	3.5	3
Prupe.1G384300.1	0	0	0.3	0.2	1.1	0.8	0.3	1.6	0.4	0	0	0.2	0.2	1.3	0	0.2	0	0	0	0	0	0	0.4	0	0	0	0	0	2.1	1.1	0	0	0	7.3	1	0	0.5	2.9	0.4	0	0	0	0	0	0
Prupe.1G384400.1	0.2	1.4	1.1	0.2	0.3	0	0.1	1.8	0.5	0.4	0.3	0.1	0.4	0.2	0.1	0.1	0.8	0	1.7	2.4	0.3	1.7	0.6	0.6	2.6	1.7	1	1.9	0.1	0.4	0.2	0.8	1.4	0	0.1	0.8	1.8	0.6	0	10.3	1	1.1	2.7	0.4	1.5
Prupe.1G384500.4	2	0.1	3	3.3	4.9	12.9	4	0.3	6.8	6.5	4.4	10.3	2.9	1.3	3	7.9	4.9	7.4	1.1	0.4	1.3	0.1	0	0.1	0.1	0.2	0	8.3	7	5.4	7	0.9	3.6	0.7	7.9	5.4	7	2.2	7.1	1.8	0.9	4	0	1.1	0.9
Prupe.1G384600.4	0.1	0.2	0.1	0	0.3	0.2	1.5	1.3	1.5	0	1	0.4	0.4	1.2	0.9	0.3	0.2	0	0	0.1	0	0	0.7	0	0.2	0.5	0	7.8	0.2	0.2	0.6	0.4	0	1.2	0.4	0	5.5	0.1	0	0.5	0	0	0	0	0
Prupe.1G385000.1	2.6	4.1	1.5	1.4	2.8	1.3	1	5.1	2	0	0	0	5.2	3.7	2.1	0	0.1	0.5	1.8	1.8	0.3	1.9	4.9	2.8	4.1	15.2	2.9	0.6	0.7	0.7	1.8	0.4	0.7	0.6	0.4	0.5	0.4	0.6	0.2	33.1	5.2	28.1	13.3	3.4	35
Prupe.1G385100.1	8.3	15.8	4.7	4.5	16.5	3.4	4.7	27.5	10.8	0	0	0.1	15.6	13.7	7.8	0	0.1	0.5	4.2	9.6	1	5.3	14.5	8.2	12.7	37.4	10.8	0.5	0.5	0.8	3.2	0.6	2.8	0.3	0.8	1	0.4	0.2	0.1	73.6	11.8	51.8	24.4	7.7	69.2
Prupe.1G385200.1	0	0	0	0.1	0.1	0	0	0	0	0	0	0	0.1	0.1	0	0	0	0	0	0	0.4	0	0	0	0	0	0	1.3	0	0	0.3	0.2	0	0	0.2	0	0.6	0	0	5.3	1.5	3.9	2.6	0.4	8.2
Prupe.1G385300.1	9.8	19	7.2	6.1	16.1	4.3	6.8	35.3	14.5	0	0	0	16.1	14.8	9.1	0	0.1	0.9	2.9	12.9	1	5.7	15	7.9	15.1	32.6	13.8	1.2	1.4	2.1	0.8	2.9	6.6	0.7	1.1	4.3	1.5	0	0.6	152.3	21.9	85	37.2	13.4	116.6
Prupe.1G385400.1	1.9	2.6	1.4	1	3.2	2.5	1.8	6	3.7	0	0	0	2.6	2.5	1.9	0	0	0.4	7.5	26.8	3.9	6.1	27.3	12.6	18.3	39.5	20.1	0.3	0.1	0.9	1.5	0.7	1	0	0.7	0.9	0.3	0.6	0.6	57.2	11.8	41.9	14.1	6.2	44.7
Prupe.1G385500.1	2.8	4.2	2.8	2.2	4	1.9	1.4	5.5	2.5	0.1	0.1	0.1	4.9	3.5	2	0.1	0.1	0.3	2.5	2.8	0.8	1.5	2.8	2.3	1.8	8.1	2	0.8	1.4	1.2	1	1.5	0.9	0.7	1.3	0.7	0.6	0.5	0.3	30.2	3.8	18.9	9	2.3	26.5
Prupe.1G385600.1	0.8	1	1.2	0.8	1.7	1.5	0.9	3.1	2.6	0.1	0	0	1.2	1.5	1.1	0.1	0	0.2	2	2.6	1.5	0.4	1.4	1.5	1.2	3.3	1.7	0.7	1.3	1.5	3.7	3.7	1.5	1.1	1.5	2.3	0.7	1.3	0.5	16.6	2.6	9.4	3.8	1.7	14.2
Prupe.1G385700.4	0	0	0	0	0.1	0	0	0	0	0	0	0	0	0	0	0	0	0	0	0	2.1	0	0.9	1.1	0	0.4	0.4	0.5	1.8	1.1	0	1.7	7.3	2.8	2.3	1.5	0.3	2.7	3.4	0	0	0.3	0.3	0	0.3
Prupe.1G385900.1	1.9	1.2	0.2	1.1	0.9	4.3	2.7	1.8	4.6	0.4	2.7	0.3	1.2	0.9	2	0.7	0.8	1	0.2	20.6	3	0.3	3.1	0.4	0.5	18.6	1.8	1	7.2	1	10.3	25.2	1.2	0.7	9.2	1.5	1	4.5	2.4	10	0.6	10.4	1.7	0.6	31.2
Prupe.1G386200.1	2	1.7	0.7	0.7	0.9	1.3	1.3	1.1	3.1	1.9	1.1	2.7	0.2	0.2	0.6	1.5	0.6	2.4	0.2	0.6	0.1	0.4	0.4	0.2	0.3	0.3	0.4	1.3	3.8	0.6	5.3	15.2	1.7	4.1	5.3	0.6	1.1	5	2.8	0	0	0	0	0	0
Prupe.1G386300.1	11.8	13.4	6.9	20.9	9.2	21.3	19	20	17.7	14	72.8	14.4	13.8	6	6.9	19.9	32	20.8	26.4	228.3	133	7.3	26.7	10.3	28.3	209.4	48.7	33.8	133.7	39.6	62.7	203.5	26.4	24.3	131.5	13.5	39.5	83.2	49.2	270.7	37.5	191.5	79.7	51.7	369.8
Prupe.1G386400.1	0.6	2.3	0.7	2.6	1.9	0.6	1.5	1.6	0.5	1.5	2	1	1.7	1.6	0.7	1.3	1.6	1.2	2.7	0.9	2.4	1.5	0.9	1.1	1.6	1	1.5	10	1.9	2.2	5	3.4	2.6	3.2	1.6	2.7	8.7	2	1	11.1	1.3	1.3	2.4	1.1	3.1
Prupe.1G386500.1	0.1	0	0	0.1	0.2	0.3	0	0.1	0.1	0	1.5	0	0	0.2	0.2	0	0.2	0	1.6	1.1	8	0.3	0.8	0.2	0.2	1.7	0.5	0.3	1.2	13.8	6.1	9.8	4.8	3.9	12.7	4.4	0.4	12.6	6.3	2.4	3.1	2.7	0.3	2	1.5
Prupe.1G386600.1	0.6	0.4	0.9	4.2	0.6	8.3	1.7	0.3	0.8	0.5	4.2	0.2	0.6	0.2	0.3	0.2	0.5	0.4	0.3	2.6	1.8	0.6	1.9	3.1	0.3	3.5	0.3	3.4	4.1	10.9	5.5	4.5	5.1	0.2	8.1	2.9	5.9	3.9	1.4	6.1	7.2	2.8	12.6	1.3	2.1
Prupe.1G386700.3	5.9	9	8.8	4.4	12.1	9.5	5.4	11.3	5.1	2	2.4	0.7	5.7	5.3	10.4	1.7	1.6	0.3	1.6	1.9	1.1	3.9	4.7	2	1.5	2.7	3.2	0.6	0.2	0.2	0	0	0.3	0	0	0.8	0.2	0	0.5	0.4	1.8	2.2	3.8	0.1	0
Prupe.1G386700.4	0.5	0	0.7	5.1	1.4	4.4	3.7	0.5	4.2	0.5	0.7	0.9	1.4	4.4	0	0	0.4	0.7	6.6	3.8	5	1.3	2	1.8	3.7	1.1	0.6	0.4	0.5	0	0	0.3	0.4	0	0.8	0.8	0.4	0	0	10.6	8.7	6.3	5.6	7.9	5.2
Prupe.1G386800.1	1.5	2.6	1.5	1.2	2.7	0.6	3.3	1.6	4.5	21.2	1.4	10.1	1.6	1.3	3.2	2.5	0.2	2.3	3.5	1.3	0.7	0.9	1.4	7	2	0.7	1.2	46.7	0.7	0.1	0.9	0.4	2.6	0.5	0.2	5	30.9	0.6	0	0.4	0	0	0	0	0
Prupe.1G386800.2	0.3	0.3	0.7	1.4	0.7	1.5	0.6	0	0	0	1.1	0	0.6	0.4	0.8	0	0	0	0.5	0	0	0	0.2	0	0.2	0	0.2	24.7	0.1	0.6	7.4	0.4	4.2	4.8	0.4	3.4	5.5	0.5	1.1	0.1	0	0	0	0	0
Prupe.1G386900.1	3.2	3.4	3.2	3.8	5.1	4.7	5.4	2	6.3	36.9	4.7	20.7	3	2.2	6.5	4.9	0.6	3.8	0.7	0.5	0.2	0.1	0.1	1.2	0.6	0.3	0.2	4.1	0.1	0.3	0.7	1.2	0.1	0.4	0.1	0.1	0.9	0.2	0	0.9	0.1	0	0.1	0	0
Prupe.1G387000.1	1.5	2.1	1.9	2.7	3.1	2.3	2.6	1	3	20.6	2.4	11.2	3.2	2.6	3.1	2.8	0.3	2.4	1	2	2.6	0.5	2.1	5.3	3.2	0.7	3.1	55.6	5.8	5.6	18.6	2.6	4.2	23.9	2.5	2.9	40.3	14	12.3	1.8	0.1	0.1	0	0	0.1
Prupe.1G387100.1	6.3	2.6	3.1	1.7	2.2	1.1	4.9	2.6	9	69.6	2.7	39.8	2.8	1.9	11.1	27.4	0.8	21.2	1.1	1.8	0.8	0.9	1.7	7.8	4.9	1	5.3	55.9	1.2	2.2	7.9	1.6	5.1	13.3	0.6	0.9	37.3	5.1	2.5	5.3	0.2	0.6	0.8	0	1
Prupe.1G387200.1	2.5	15.6	1.2	7	13.5	3	9.3	6.6	2.2	23.6	4.3	11	4.2	9.3	6.8	9.9	5.2	5.9	0	0.5	0	0	0.4	0.4	0.1	0.8	0.1	0	0.2	0	0.5	1.4	0	0.3	0.2	0	0	0.3	0.1	0.8	0.1	0.1	0.9	0.1	0.2
Prupe.1G387300.1	2.3	14.2	0.4	6.8	9	1.5	7.4	5.3	0.9	13.6	2.4	5.4	2.6	6.3	5	6	5.3	2.6	0	0	0	0	0	0	0	0.4	0.6	0	0	0	0	0.6	0	0	0	0	0	0	0	0.1	0	0.1	0.2	0	0
Prupe.1G387400.1	6.5	2.2	1	1.7	1.4	1.7	7.3	2.2	14.8	152.5	3.1	107.3	2.8	1.5	11.8	42.2	1.3	36.5	0.7	0.3	0.6	0.5	0.6	3.3	1.1	0.2	2.1	16.8	1	0.9	9.6	0.5	3.4	2.1	2.2	0.5	7.2	0.9	0.9	1.1	0	0.7	0	0	0
Prupe.1G387500.1	5.3	2	1.6	0.7	1	0.5	4.1	1.5	6.8	58.8	2.1	33.6	2	0.8	8.4	20.1	0.8	17.1	0.2	0.3	0.1	0.2	0.3	2.1	0.9	0.3	1.2	8.8	1.4	0.1	0.7	0.5	0.2	0.5	0.4	0.2	4.6	0.5	1	2.1	0	0.1	0.1	0	0.1
Prupe.1G387800.1	2.2	6.3	1.7	6.8	6.8	4.1	4.9	4.9	3.3	1.3	8.4	1.3	4	5.5	3.7	1.6	4.3	1.7	5.3	9.6	2.5	6.9	8.9	5.6	6.3	6.5	6.1	2.4	6.6	2.4	4.6	8.8	3.1	4.1	5.7	2.5	3.5	6.1	1.8	2.9	2.7	1	5.6	3.7	2.2
Prupe.1G388000.2	10.4	11.4	7.3	4.4	15.2	12.1	6.2	11.3	14.5	4	7	3.4	7.4	12.1	10.7	8.3	4.3	10.3	9.3	13.4	5.4	3.4	1.3	2.7	2	5.8	3.6	1.7	14.8	2.6	1.9	13.5	2.6	1.7	12.7	7.2	1.8	7.4	1.4	1.2	9.8	3.9	4.8	13.1	4.7
Prupe.1G388300.1	21.9	15.4	16.5	16.1	15.9	16.1	18	17.9	18	21.8	11.4	16.2	13.5	17.9	23.3	11.2	9.3	11.9	3.1	4.5	5.3	5.9	5.1	9.9	5	3.8	11.7	1.6	0.7	0.9	4.8	1.8	9	1.5	4.3	7	2.5	1.2	2.7	1.1	11.6	12.3	0.8	19.1	11.1
Prupe.1G388600.1	16.5	7.6	10.4	0.1	7.1	28.8	6.1	17.2	10.6	60.9	159	65.7	3.6	1.1	12.2	72.7	124.4	91	1.5	1.4	3	0.9	3.2	1.4	0.6	1	1.5	1.2	3.8	2.3	0	3	1.5	0.5	2.4	5.1	0.3	0.5	0.4	1.3	0	0	0.1	0	0
Prupe.1G388600.2	31	38.7	55.9	8.2	27.9	51.1	15.8	28.8	22.9	34	76.2	39.3	8.3	29.4	21.2	38.4	42.3	44.1	18.3	34.6	73	14.7	26.1	31.6	14.2	45.1	39.5	25.9	121	186	92.3	207.5	148.1	156.5	268.4	154.3	25.7	252.6	185.5	16.1	50.7	41.3	9.3	46.4	25.2
Prupe.1G389900.9	0.4	0	1.8	0.7	2	1.8	0.8	0	1.9	0.5	0.9	0.7	0	0.5	0	0.5	0.6	0.4	10.9	7.8	9.1	4.8	4.4	1.8	0.2	1.1	7.3	1.5	0.5	0.4	0	1.7	0.3	0.5	0.2	3.7	0.8	0.5	1.4	2.3	2.8	4.1	2.3	4	2.3
Prupe.1G390500.1	2	0	2.6	5.3	0	4.4	0.5	0.5	1.9	4.5	2	1.8	1.3	0.9	3.6	5.5	2.9	2.1	0.2	0	0.6	0.5	0.2	0.6	1	0.3	0.5	3.7	0.3	2.7	0	0.2	1.4	0	0.3	3.3	2.6	0	0.2	0	0	0	0	0	0
Prupe.1G390500.2	16.3	22.5	10.9	31.4	20	7.5	20.4	22	12.2	13.8	17.4	10.2	32.7	19.8	21	13	18.9	6.7	0	0	0	0	0.6	0	0	0.5	0.2	16.4	6.9	11.3	2.9	23.6	3.8	8.6	6.3	10.9	21.6	1	2.7	3.4	2	2.2	6.6	3	3
Prupe.1G390500.4	4.8	4.8	3.1	4.4	4	2.9	4.2	4	2.8	2.2	3.9	0.8	7.2	3.5	6	4.1	6	0.8	0.7	1.3	0.2	1.8	2.5	0.6	1.5	1.2	1.5	0.7	0.8	1.4	0	1	4.8	4.9	0.4	3.1	4.6	1	0	0	0.2	0	0.7	0.5	1.5
Prupe.1G390700.1	0	0	0	0	0	0	0	0	0	0	0	0	0.1	0	0	0	0	0	0.3	0	0	0.1	0	0	0	0	0.1	0.2	0.1	0	1	0	0	0.3	0	0	1.8	0	0	0.1	0	0	7.3	0	0
Prupe.1G390800.1	3.7	13.9	2.8	17.5	12.6	4.6	26.6	25.3	2.8	1.4	9.9	1	18.8	9.5	2.8	1.1	17.9	1.1	3.3	11.2	3.5	28.4	23.7	6	29.6	13.2	15.7	11.6	38.7	10.7	33.2	71	13.1	38.2	38.5	9.6	37.8	27.7	9.1	10.2	10.9	24.5	18.7	18.8	24.5
Prupe.1G390900.1	16.5	37.6	19	22.1	30.2	34.5	23.5	35.5	21.8	18.7	58.8	19.4	27.9	24	11.6	17.4	102.4	23.9	3.1	39.8	5.4	6.2	40.5	10	15.4	56.6	12.7	24.4	81.2	31.5	50.2	165.4	30.7	30	67	20.4	24.5	61.8	54	119.5	37.3	74.9	46.1	44.5	101
Prupe.1G391200.1	5	6.7	8.3	2.9	6.1	5	4.6	4.7	4.2	14	4.8	15.9	3	5.9	6.6	17.4	6.8	16	3.6	3.5	1.8	4.9	1.8	3.5	2.4	0.7	3.1	4.8	10.2	8.8	5	5.5	8.9	8.5	7	10.8	4.4	12.9	9.7	2.1	8.2	1.4	2.6	10.8	0.7
Prupe.1G391300.1	4.4	0.9	4	0.4	0.9	0.6	2.8	0.9	7.5	35.3	1.8	32.9	2.3	1.1	4.1	12.2	3.3	15.5	0.5	10	2.2	0.4	4	1.7	1.4	4.4	1.3	6.4	2.6	5.7	3.1	4.3	0.9	6.9	1.4	2.5	6.4	0.9	6.3	4.9	0.7	0.6	7.4	0.6	2.8
Prupe.1G391400.2	0.1	0	0	0.2	0	0	0	0	0.2	0	0	0.4	0	0	0	0.1	0	0.1	1.6	0.2	1.7	0.1	0	0.4	0.8	0.3	0.5	3.7	8.8	0.4	5.4	0.3	1.1	5.5	2.5	5.8	0.2	9.7	2	2.1	2	2.9	0.1	1.8	1.9
Prupe.1G391500.1	0.1	1.6	0.1	9.8	4	0.6	2.4	2	0.2	2.5	0.9	0.5	3.7	1.8	0.4	0.7	2.8	0.1	3.1	3	1.6	3.3	4.2	5.1	4.1	1.1	2	3.8	21	7.1	4.7	9.6	1.7	2.7	5.5	2.4	4.8	18.9	2.7	2.7	20.1	0.7	3.7	31	1.6
Prupe.1G392100.1	35.1	30.4	47.9	131.5	35.4	52	65.2	31.1	34.7	39.4	57.1	32.9	116.8	30.2	27.5	31.2	69	28.4	112.3	65.3	99.3	80.6	56.8	38.8	105.6	57.4	57.6	105.5	42.2	71.2	47.5	46.9	99.4	54.6	37.7	92.2	144.3	54.3	81.1	66.6	50.7	56	168	59.9	59.6
Prupe.1G392300.1	3.9	14	2.9	4.2	4.2	2.2	5.2	8.1	1.9	1.5	12.8	0.8	7.3	6.3	1.3	1.5	17.4	2.6	12.8	7.9	16.5	11.3	13.5	12.8	10	8.9	10.9	7.1	8.6	8.2	5.1	14.6	11.9	6.5	16.7	7.3	7.2	5	4.6	4.1	18.3	4.3	15.2	18.8	5.6
Prupe.1G392300.2	7.7	37.8	9.4	16.2	13.5	8.3	18.9	23.5	6.4	5.5	34.3	4	26.1	23.5	6	6.2	45	6	26.1	13.8	31.1	18.4	15.2	19.2	23.5	12.2	17.5	9.1	20.7	5.5	0.7	11.1	3.6	3.8	8.1	12.2	13.8	19.9	10.5	5	31.1	9.9	39.2	47.4	14.9
Prupe.1G392800.2	34.3	26.2	33.4	23.2	25.8	14.9	23.6	34.3	36	27.6	17.2	24.1	19.8	34.4	43	26.7	15.6	27.1	20.5	16.6	23.2	18.3	18.2	24.6	17.7	17.5	23.2	7.1	2.2	8.9	2.6	3.9	0.9	1	6	0	6.2	8.4	2.8	16.6	20.8	19.8	13.8	19.4	16.1
Prupe.1G392900.1	84.8	57.4	40.1	21.8	47	98.2	36.3	45.9	90.9	223.7	91.4	220.9	28.5	50	98.8	170	56.1	203.2	14.2	55	28	18.6	44.3	46.8	21.5	63	22.2	121.4	70.8	142.5	78.8	76.2	176.8	131.9	104.7	185.4	102.8	92.9	127.9	62.2	43.2	122.9	35.2	37.5	96.1
Prupe.1G393000.1	6.1	19.6	9.1	19.1	20.1	77.8	18.9	56.4	58	14.6	33.3	15.6	20	22.1	16.4	19.3	33.4	24.8	1.1	166.7	33.7	2.1	29.1	5.1	25.9	112.1	20.7	12.9	60.2	53.5	54	131	10.8	20.5	56.5	14.2	13.2	60.9	58.5	435.2	25.8	277.5	93.7	32.3	378.4
Prupe.1G393400.1	2.8	22.4	2.7	27.3	38.8	9.6	23.3	159.9	6.4	2.7	33.8	2.7	63	41.6	2.6	2.6	30.7	2.4	3.8	276.1	3.3	10.8	62.7	2.3	46.5	168.9	11.3	111.5	111.9	20.5	98.4	274.6	4.7	7.4	111.4	3.8	98.7	89.9	21.6	284.5	2.8	75	229.8	14.9	223.1
Prupe.1G393400.3	1	0	0.2	0.4	0.2	0.6	2.7	2.7	0.2	0.1	0	0	1.8	0	0.2	0.1	1.3	0	0.5	7	0.1	0.8	1.4	0.1	1.1	8.2	1.1	0.5	0.2	0	0.3	1.6	1	0	0.3	0	1	0	0.3	9.8	3.9	3	24.4	1.2	5
Prupe.1G393400.4	1.1	1.9	0.7	7.1	5.1	0.7	4.6	4.7	0.8	0	0	0	11.7	4.8	0.1	0	1.5	0	0.2	21.3	0.2	1	7.2	0	1.7	13.6	0.7	0.7	0.7	0.1	0.2	2.3	0.7	0	1.1	1.1	0.5	0	0	47.2	6.7	21.3	50.2	14.3	34.8
Prupe.1G393700.1	2.2	4.5	1	4.5	4.4	2.2	4.7	5	1.3	2.2	5.3	1.7	9	5.2	2.7	1.7	10.2	0.8	9	8.8	10.1	9.1	4.4	4.2	10.9	5.5	7.1	1.6	0.6	0.3	0	2.8	0.6	0	1.6	1.9	6.3	0	0.5	4.1	8.4	7.4	12.5	9.5	6.9
Prupe.1G394000.1	0	0.3	0.3	0.1	0	0.3	0.1	0.1	0.1	0.2	0.2	0.4	0.2	0.2	0.4	0.2	0.1	0.8	3.1	16.8	3.4	2.4	3.1	2.4	0.9	1.6	2.6	4.1	10.9	6.6	6.9	9.5	8	0.8	4.4	8.1	5.3	6.1	5.7	3.5	3.5	3.1	1.4	2.1	3.4
Prupe.1G394100.1	0	0	0	0	0	0	0	0	0	0	0	0	0	0	0	0	0	0	0	0	0	0	0	0	0	0	0	0	0	0.9	5.7	0.7	0	0	1.1	0	0.3	0	0	0.5	0	0.2	0.2	0	0.2
Prupe.1G394200.1	10.2	33.4	11.9	361.8	86.8	37	252.5	43.6	3.1	0.1	73.7	1.1	271.6	50.9	2	8.6	97.1	2.4	160.5	120.9	150.6	123.5	74.2	26.9	287.5	67.8	143.7	142.1	142.2	105	159.7	126.4	359	110.8	117.3	139.8	207.3	107.4	95.4	58.4	53.3	28.7	129.7	86.2	49.9
Prupe.1G395500.2	3.8	10.8	0.6	2.4	8.8	1.1	2	12.5	0.8	0.3	5.2	0	1.8	11.9	0.1	0.9	5.5	1.9	7.6	3.3	4.1	8.2	8	9.7	7.2	8.7	8.2	3.5	2.4	2	0.5	1.5	0.3	0.7	1.4	0.3	0.3	0	3.6	29.1	34.7	47.2	17.6	21.2	23.6
Prupe.1G396400.1	0.7	0	0.1	0.3	0	0.8	0.5	0.1	0.6	0.1	1.2	0.3	1.4	0.3	0.3	0.1	0.3	0.3	0	4.5	1.3	0.3	0.1	0.1	2.4	7.9	4.5	0	0.9	0	0.9	0.2	0	0	0.1	0	0.3	0	0.2	2.2	1.3	7.8	5.5	2.3	10.1
Prupe.1G396600.1	1.1	6.5	0.6	1.9	1.5	1.1	2.8	1.5	0.6	2.3	8.8	0.8	3.1	2.2	1.7	2.3	13	1.9	0.9	0.9	1	0.9	0.1	0.4	0.9	1.7	1	7.2	2.8	0.5	4.2	2.5	0.9	1.6	4.2	0.3	2.7	0.5	1.4	1.2	0.6	0.3	0.8	0.8	0.5
Prupe.1G396700.1	3.2	5	4	5.3	9	4.1	4.4	7.3	3.2	3.3	6.6	3.5	6.8	9.5	3.2	3.4	5.5	2.7	6.6	25.3	6.8	5.6	3.6	2.7	6.4	6.1	4.7	17.8	7	4.3	2.5	14.7	6.2	4.5	12.4	4.8	14.8	11	7.6	47.7	5.2	33	11	7.4	84.1
Prupe.1G396800.3	1.6	0.5	2.9	0.9	0.5	2.9	1.4	0.5	1.2	3.5	3.2	4.7	1.3	1	0.8	0.9	3.9	0.1	0.1	0.1	0.4	0.4	0.5	0.6	0.1	0.2	0.1	0	1.8	0	2	1.2	0	0	0.8	0	0	0	0	1.5	4.3	1.1	0.9	3.4	2.1
Prupe.1G397300.1	24.1	12.4	30.2	21.5	9.6	11.5	17.8	7.3	19.1	31.1	13.4	28.5	10.8	6	12.7	18.6	3.8	16.9	21	9.4	16.4	16.6	13.1	18.8	13	13	19.1	2.8	1.2	7.2	0.5	1.1	2.4	2	1.6	9	7.9	2	3.7	3	12.3	10.6	12.1	18.1	12.4
Prupe.1G397300.6	1	0	0.3	1.2	0	2.9	1.1	0	1.2	0	0	0	0	0.3	0.4	0	0	0.1	9.7	4.9	9.9	1.7	2	0.8	1.9	1.8	1.4	2.8	0.8	2.5	1.8	1.1	3.8	3.5	3.3	1.8	1.5	0	6.6	1.2	5.5	3.7	0	0.8	0.8
Prupe.1G397400.1	5.2	9.4	6.7	16.8	11.4	8.9	11.2	5.6	6.2	1.2	9.9	0.9	10.4	8.9	4.4	2.2	9.2	1.8	19.7	24.2	24	33.8	39.3	19.4	31.8	41.5	30.7	10	31	11.9	3.7	26.9	19	17.7	24.1	21.3	14.8	21.1	12.9	6	13.4	6.9	4.9	12.6	8.1
Prupe.1G397600.1	200.2	140.3	115.8	100.3	32.4	42.5	78.3	40	69.7	47.9	118.2	28.5	135.6	75.6	84.9	84	324.4	91.3	3.3	3.3	1.6	3.3	8.8	7.8	15.6	6.6	15.5	1432.8	57.2	209	267.4	52.1	357.6	202.3	40.3	434.1	1098.9	94.6	294.7	750.3	152.9	247.2	243.1	73.6	189.3
Prupe.1G397700.1	0.1	0.8	0.1	0.9	0.9	0.3	0.6	0.8	0.2	0.2	1	0	1	0.3	0.4	0.1	1.2	0	0.3	0.1	0.1	2	4.5	5.6	2.8	28.7	8.5	38.4	5.4	10.2	11.6	11	5.7	20.6	9.3	7.5	24	9.7	25.2	20.3	19.4	18.1	13.2	10	15.3
Prupe.1G398000.1	1.3	4.8	3.4	5.8	1	2.6	13.6	3.6	2.8	0.7	7.2	0.4	11.1	3.2	1.1	0.5	3.1	0.1	1.3	0.7	0.6	0.8	0.2	0.6	1.2	2.7	0.7	4.6	0.1	1.2	4	4.3	3.2	2.9	1.1	1.3	6.1	0.5	2.9	2.2	0.2	0.1	4.9	0.1	0.3
Prupe.1G398200.1	2.9	9.3	5.3	9	3.3	5.4	25	6.8	5.7	1.6	19.6	1.1	22.6	6.7	2	1	8.5	0.8	1.5	0.4	0.5	1.8	0.8	1.1	1.8	4.1	0.8	6.1	0.5	2.6	8.2	4.2	12.1	4.4	1.3	5.8	8.5	2.9	8.1	3.5	0.4	0.1	6.9	0.4	0.6
Prupe.1G399200.1	6.6	5.5	2.7	5.3	1.7	3.4	5.8	3.6	2	13.2	6.6	8.2	8.9	3.7	2.1	7.3	6.8	6.7	17.7	1	0.8	10.4	0.8	1	6.4	2.6	1.4	15.7	3.2	2.1	1	1.3	0.7	3.7	1.3	0	18.9	0.3	6.4	21.4	10.3	12	7.1	3.8	6.5
Prupe.1G399400.1	9	3.1	6.7	3	6.3	6.5	11.1	5	10.2	7	20.1	5.5	6.2	2.2	4.5	6.2	15.3	16	0	0	0	0	0.8	0.5	0	0.7	0	2	3.8	0	17.9	5.6	1.2	1.3	0.3	1.9	2	1.3	1	23.7	11.9	13.7	24	15.1	16.9
Prupe.1G399700.1	0.4	1	0.5	0.1	0.2	0.2	0.6	1.3	1.5	0.9	0.4	0.8	0.9	0.9	1.3	0.4	0.1	0.4	0.5	1.7	0.8	1.6	4.3	2.3	3.5	12	3.6	2.7	1.4	1.1	0.9	1.7	0.4	0.5	0.9	0.2	2.6	0.4	1	2.6	2.1	4	10.4	3.9	19.8
Prupe.1G401100.1	2.5	4.7	3.1	7.3	3.6	5.6	6.2	2.5	2.5	1.5	5.6	1	5.5	3.1	1.4	2.3	14.7	2.1	6.4	4.2	5.6	7.7	5.2	4.8	6.7	2.9	6.5	5.5	9.9	6.2	4.8	9.7	5.9	4.8	7.5	5.8	5.2	9.1	7.4	3.6	8.3	5.2	7.5	11.6	5.1
Prupe.1G401200.1	10.2	11.6	7.4	4.6	7.9	13.1	12.7	13.8	13.4	20.6	22.2	19.4	4.6	8.6	10.3	20.3	24.9	17.4	2.6	4.7	3.8	0	3.9	0	0	4.7	0.2	7	4	11.2	3.6	8.6	8.1	4.1	7.9	9.5	9.7	5.9	8.7	0.4	2.3	3.6	4.4	3.2	6.8
Prupe.1G401800.3	1.9	1.6	3.3	4.3	1.8	3.9	3.8	2.9	3.3	2.3	1.4	1.7	2.8	2.9	4.3	1.9	1.3	1.9	11.4	10	12.6	5.6	6.8	4.7	3.5	4.7	7	2.6	1.6	2.7	6.2	0.6	8.4	5.4	4.6	8.1	2.2	1.1	1.9	4	3.9	3.7	2.2	4.6	3.3
Prupe.1G401900.2	3.6	1	5.5	6.5	7.6	9.8	9.3	0.3	12	0.9	1.1	2.8	7.9	8.8	6.1	2.4	2.4	1.7	17.8	15.7	14.9	16.3	5.4	12	6.1	2.9	13	2.5	1.9	2.4	1	1	2	0.8	1.9	4.8	2.7	3	1.5	1.3	6.5	8.1	4.1	5.2	7.2
Prupe.1G402500.1	13.1	10.4	11.5	14.6	11	10.1	12.7	10.9	10.7	8.9	12.2	11.2	13.8	9.6	7.9	8.4	14.2	8.8	14.4	12.7	17.3	11.8	11.6	9.9	14.9	11.8	11.5	7.5	5.8	13.4	5	12.7	10.9	14.2	4.8	12.1	18.6	1.4	9.5	3.9	6.4	4.9	5.9	10.9	7.4
Prupe.1G403000.1	1.6	2.8	1.7	1.3	2.5	2	1	1.8	2.5	8.4	4	10.1	2.4	2.3	2.1	7.8	3.1	10.1	9.9	0.6	0.6	12.8	1.1	0.6	7	3	1.2	20.4	7.2	13.7	9.3	19.7	6.9	7.6	10.3	10.2	22.6	13.2	12	15.9	3.7	12.1	44	3.2	9.7
Prupe.1G403200.1	4.6	2.1	7.9	11.7	2.8	8.6	5.4	3.8	9.8	2.1	5.5	2.6	9.1	2.1	3.5	2.8	3.5	3.5	10.3	16	18.7	8.7	9.1	6	16.4	34.5	14.2	4.1	1.6	1.4	0.5	3.6	3.5	0.4	2.7	1.6	8.8	0	3.3	32	7.5	17.8	34.8	8.6	29.2
Prupe.1G403400.1	48.7	70	83.8	31.2	74.3	85.7	27.5	92.9	38.7	210.6	172	223.2	37.3	64.9	61.7	175.1	82.3	174.5	105.5	62.9	95.8	166.2	37.9	96.9	77	56.7	93.6	115.7	60.4	95.8	80.2	83.6	75.4	100.7	95.1	107.6	64.4	115.6	141	69.6	104.5	85	24.3	95.3	35.9
Prupe.1G404000.1	15.8	29.7	26.3	65.1	23.4	36.4	48.8	21.9	11.4	6.6	60.8	5	59.9	17.2	9.6	6.8	58.1	5.4	42.8	36.8	50.6	33.5	33	14.5	51	43.1	26.6	34.4	48.2	42.2	57.5	42.9	29.2	34.3	38.3	34.4	46.8	27.9	50.5	6	18.1	9.9	30	30.4	14.6
Prupe.1G404900.1	3.2	3.8	0.9	6.4	3.8	4.2	16.4	3.8	10.1	3.6	2.5	1.8	1.7	1.8	2.5	7.4	2.4	6.7	3.5	21.3	4.8	3.3	14.2	22.7	2.6	10.9	7.7	2.2	1.7	7.7	4.3	11.4	2.8	4.2	7.7	3.1	2.1	6.2	8.1	13.6	14.5	10.8	7.7	24	26.7
Prupe.1G405000.1	5.7	3.3	7.7	5.1	3.6	6.7	6	2.5	5.7	10.5	1.9	9.6	2.8	3.4	3.6	9.3	2.3	5.7	14.5	8.3	14	5.5	10.8	11.3	3.3	5.7	7.1	2.1	5.6	9.2	0.5	2.3	12.2	1.1	2.9	14.6	3.3	3.8	3.2	4.5	5.2	8.8	0.7	7.6	7.8
Prupe.1G405200.1	0	0	0	0.8	0.1	0.1	0.1	0	0.1	0	0.4	0	0.4	0.1	0	0	0	0	8	7.3	12.4	9.5	9.3	3	15.2	8.5	6.6	24.1	10.4	5.5	28.5	16.3	8.4	16.5	10.7	5.9	21.9	6.8	7.4	2	0.1	0.1	13.6	0.5	1
Prupe.1G405300.1	1	3.5	0.8	2	6.5	3.2	2.6	4.4	2.3	0.1	1.6	0.3	2.8	4.8	1.9	1.5	5.4	1.8	5.4	26.6	8.6	11.8	21.8	8.6	10.5	19.8	12.1	10	9.1	1.7	18.6	6.8	3.9	35.8	4.8	7.1	5.9	4.3	7.9	5.5	3	7.4	4	6.3	17.9
Prupe.1G405400.1	15.3	66.6	4.4	8.3	45.9	36.8	30.5	45.2	43.3	2.6	67	5.7	12.3	61.4	45.2	7.8	62.9	14	11.4	27.8	23	10.9	53.6	17.2	9.3	26.8	15.1	37.5	53.7	15.8	19.3	45.4	10.4	63.6	35.6	16.5	31	46.1	31.1	5.2	11.4	19.8	4	21.1	23.8
Prupe.1G405900.1	7.7	10.1	10.1	23.5	11.4	8.2	25.9	11.1	11.2	5.5	10.2	3.2	21.9	11.1	8.8	5.1	6.9	5.7	21.1	30.1	23.2	10.6	3.5	7.7	18.2	12.5	8	4.8	0.7	2	0.3	1.4	2.9	0	1.1	4.1	9.3	1	1.6	10.2	4.7	5.1	17.3	8.3	9.2
Prupe.1G405900.2	4.7	3.8	7.4	8.6	2.9	9.7	13.4	1.5	5.8	1.4	2	3.1	8.3	7.2	1.7	2.2	2	0.6	3.4	14.3	4.3	1.9	3.2	1.6	3.2	0.6	1.1	0.8	1.9	2.8	1.5	0.8	5.8	1.9	0.7	2.1	1.5	0.8	4.1	1.5	1	2.8	9.4	1.4	4.4
Prupe.1G406000.1	97.5	197.8	108.7	437.1	298.5	242.5	169.1	269.4	63.6	96	394.1	98.2	349.8	341.7	144.6	106.2	417.5	75.4	654.6	310.5	347.9	544.4	214.8	258.9	714.9	158.6	355	221	150.4	263.1	251.2	131.5	498.7	447.5	160.5	517.4	406.8	184.8	224.4	54.7	66.7	27.1	131.6	47.2	27.5
Prupe.1G406800.1	24	69.1	23.2	38.1	69	44.7	45.5	62.3	22.4	47.5	108.3	36.6	58.1	66.5	34	37.6	115.7	28.1	53.9	75.2	58.3	106.7	48.4	78.3	84	41.9	113.9	9.8	43.2	51.4	15.5	105.7	35.5	71.4	163.3	43.3	32.1	111.6	53.2	38.2	74.7	22	51.7	82.5	30.2
Prupe.1G406800.2	1.1	1.3	0.6	3.5	3.3	0.4	0.4	1.6	0.2	0.2	0	0	3.8	2.5	0.8	0	0	0	3.2	2.2	5.9	3.2	2.4	10.5	8.3	1.2	6.1	4.5	4.8	0.1	7.7	7.3	1.5	1.1	0	4.4	0	1.7	0	22	17	18.7	11.8	17.2	20.5
Prupe.1G407100.1	1.9	4.6	1.5	0.3	2.2	1	0.8	3.4	0.6	3.1	18.3	3.1	15.1	7	1.8	3.8	6	2.7	2.3	15.2	3.3	3.7	10.7	5.1	6.8	6.5	7.6	2.9	4	2	4	1.1	1.3	6.3	2.1	1	2.6	6.6	2.1	0.7	0.2	1.7	1.1	2.2	8
Prupe.1G407200.1	0.4	0.1	0	0	0	0	0.1	0	0.3	0.3	0.1	1.4	0.1	0.1	5.8	0.9	0	2.4	0	1	0	0	0.4	0.4	0	0.3	0	0.6	0.7	0.4	2.1	0.4	0	4.2	0.5	0.1	0	1.7	0.1	0	0	0.4	0.1	0.4	0.4
Prupe.1G407300.1	167	76.2	19.4	5.2	88.9	73.2	20.6	246.3	87.3	166	4199.4	363.4	438.5	474.3	115.2	762.4	1138	800.9	7.1	31	10.4	16.5	29.3	25.1	136.6	25.7	34.5	71.8	800.4	232.2	221.6	672.7	215.1	462.8	1491.9	271.1	42.9	853	339.8	86	154.5	415.4	28.6	317.2	310.7
Prupe.1G407500.1	0.8	5.6	3.3	4.7	3.5	4.6	3.7	8.6	5.2	9.1	4.2	8.4	3.5	5.2	3.4	4	5.7	3.4	0.1	2.3	0.6	0.9	2	2.3	4.4	4.8	3.9	1.9	2.3	1	0.3	5.1	0.6	1.7	2.2	0.4	2.9	2.8	1.9	11.8	2.9	3.5	18.6	1.2	13.2
Prupe.1G407700.1	46.6	59.5	44.3	81.5	78.9	57.6	49.6	90.3	36.5	11.5	53.1	7.6	80.1	94.3	87.2	12.7	57.3	11.8	50.2	49.8	46.3	58	34.5	41	58	29.4	54.4	10.2	10.7	14.5	5.6	14.8	22.6	16.5	14.7	23.7	20.4	11.9	9.2	9.3	17.1	11.4	22.5	16.3	11
Prupe.1G408100.2	2.5	5	11.3	8.3	2.3	26.4	9.2	15.1	18	21.3	9	25.5	9.9	14.6	6.3	19.7	10.8	21.8	35.5	20.5	37.9	23.7	14.6	11.8	7.8	0.1	17.2	11.1	8.7	11.6	5.8	2.2	38.3	1.1	26.9	24.4	5.1	3.3	8.1	4.6	5.5	4.5	0.9	8.2	6.7
Prupe.1G408100.4	0.2	0	0	0	0.3	0	0	0	0	0	0	0	0	0.4	0	0	0	0	0.4	0.4	0	0	0	0.1	0.2	0	0	3.8	4	2.7	0.3	9.4	0.6	1.2	1.1	1.2	0	1.1	6.5	2.5	0	1.3	1.5	1.1	0.7
Prupe.1G408100.5	0	1	0.6	0.4	0.4	0	0.3	0	0.2	0	0	0.2	1.1	0	0.5	0	0	0	0	0.2	0.3	0	0	0.9	0.8	0.2	0.2	0.4	0	0.5	0.5	0	0.3	4.8	0	0	0.5	0	0	0.2	1.5	0	0.5	1.8	0.4
Prupe.1G408100.7	4.2	3.1	3.3	13.2	7.8	4	4.5	1.5	2.7	1.9	2.1	0.7	2.5	2.9	2	1.5	3.2	0.7	5.7	1.7	4.1	3.1	0.8	3.3	3.7	3.3	1.5	0	0	0.6	0	1.6	0	0	0	4.5	8.7	1	0	0	0.6	0	0	0	0
Prupe.1G408100.9	10	3.3	2	11.6	16.9	4.3	11.9	8.4	11.9	3.6	9.1	3.8	8.8	13.3	12.7	9.2	6.3	10.4	0.9	1.5	1.8	2.2	0	3.1	2.8	0.5	1	0.4	0.2	0.4	0	0	0.2	0	0.5	0	3.7	1.2	0	0.5	3.4	3.5	2.7	2	1.7
Prupe.1G408400.1	9	11.3	6.8	10.8	14.7	14.3	13.3	34.5	10.6	14	41.6	12.7	11.2	7.5	6.1	23.5	50.6	23.5	4.7	68.7	54.2	5.5	15.9	2.7	25.4	78.9	23.4	38.6	70.8	130.1	38.7	162.2	12.4	42.7	97	9.9	30.2	67.1	105.7	198.2	40	103.6	67.5	47.9	174.7
Prupe.1G408600.1	0	0	0	0	0	0	0	0	0	0	0	0	0	0	0	0	0	0	0	0	0	0	0	0	0	0	0	0	0	0	0	0	0	0	0	0	0	0	0	0	0	0	3.1	0	0.2
Prupe.1G409000.1	24.2	39.6	22.4	54.3	36	24.2	41.6	70.8	19.6	18	50	16.2	71	36.5	17.4	17.9	68	18.5	15.3	91.6	22.7	26.5	39.7	12.7	40.3	56.6	29.5	34.8	58.2	48.6	49.7	41.5	21.4	30.6	69.6	16.4	35.5	29.2	58.8	34.9	7.8	23.2	99.4	33.7	93.9
Prupe.1G409500.1	0	0	0	0.2	0	0	0	0	0	0	0.1	0	0.1	0	0	0	0	0	0.6	0.2	0.6	1	0.2	0.2	0.7	0.3	0.5	1.3	0.7	0.6	4.5	0.3	0.9	0.2	1.1	0.9	1.9	0.2	0.3	1.2	0.1	0.2	17.7	0.1	0.1
Prupe.1G409600.1	26.2	20.3	25.2	15.3	20.2	18.7	18.8	40.7	42	17.1	8.7	14.6	20.7	27.8	32.8	14.4	5.6	13	28.1	95.1	43.1	29.3	108.2	53.2	37.9	134.3	51.3	12.8	10.9	20.6	0.8	14.1	16.1	6.8	14.4	13.6	16.4	6.9	6.2	78.1	14.7	48.1	33.7	16.5	82.9
Prupe.1G409600.2	9.7	11.5	12.4	6.3	7.6	23.5	10.8	23.2	27.2	25.2	13.8	37.6	7.6	13.7	12.2	23.4	9.5	22.5	5.9	30.3	11.5	2	0	1.2	0	0	2.9	12.8	7.9	8.5	12.5	12.1	3.3	8.2	5.5	14.8	5	5.3	18.6	36.1	7.8	41.3	21.5	6.3	39.7
Prupe.1G409700.2	0	0	0	0	0	0	0	0.1	0.9	0	0	0	0	0	0	0.1	0	0.1	0	0	0	0	0	0	0	0	0	0	0	0	0	0	0	0.2	0	0	0	0	0	5.8	0.1	0	0.3	0	0.3
Prupe.1G409800.1	13.8	40.3	31.8	14.2	44.6	52	13.1	89	39.7	20.6	30.9	24.6	10.1	63.7	33.6	16.5	11.4	20.2	5.3	36.6	12.4	8	88.5	35.3	19	62.4	23	2.4	49.4	3.2	11	103.6	2.6	3.7	42.5	4.5	2.8	42.6	7	32.4	32.5	41.8	12.6	25	49.3
Prupe.1G409900.1	1.5	5.7	2.4	23.4	12.1	7.2	26.8	6.8	0.5	0	14.6	0.2	19.2	6.8	1	1.3	15.3	0.8	16.3	10.2	14.3	13.5	14.1	5.9	17	7.1	14.9	7.5	5.7	7.9	5.4	11.9	15.7	8.4	6.9	12.1	7.3	14.1	6.9	3.5	10.7	2	6.8	19	2.8
Prupe.1G410300.1	0.1	0	0.1	6.1	0.1	0.5	1.5	0.2	0.2	0.6	1.2	0.2	4	0	0	0.2	2.1	0.3	0.6	0.6	0.3	0.8	0.5	0.9	0.7	0.3	1.1	0.8	0	0.6	0.5	0.7	0.8	0	0.1	0.3	1.2	0.7	0.3	0.1	0.1	0	0.7	0.1	0
Prupe.1G410400.1	3.6	2	2.1	0.9	7.8	1.7	1.8	5	1.7	0.2	0.4	0.1	16.2	11.5	4	0.1	0.1	0.3	4.6	9.2	5.1	14.9	13.8	18.8	42	8.3	17.2	1.2	0	0.2	0.2	0	0.9	0	0	2	1.2	0	0.5	14.6	23	58.1	8.3	11.1	30.8
Prupe.1G410400.2	11.2	6.1	2	0.1	4.4	2.8	2.4	10.2	1.4	3	31	5.9	2.9	6.6	8.1	6.4	32.4	5.2	0.3	1.6	1	1.8	1.2	1.7	8.1	4.4	3.3	0	0.6	0	0	0	0.9	0	0.2	0	0	0.7	0	1.2	0	0	0	0	0
Prupe.1G410400.3	7	6.5	11.8	3.8	4.4	9.4	7.2	28.5	16.5	4.6	23.1	5.8	63.6	20.9	22.5	11	4.8	15.6	0.4	0.7	0.7	0.9	0.6	4.2	8.2	2.1	2.4	0.4	0.6	0.1	0	0	0.2	0.8	0	0	0	0	0.2	0.9	0	0	0	0	0
Prupe.1G410400.5	0.4	2.4	2.1	2.2	6.8	4.9	1.6	6	0.4	1.5	5.5	0.9	50.8	19.8	4.9	0.5	3	0	2.6	5.8	2.6	11.9	5.5	4.7	43.3	7.1	14.4	6.4	6.3	3.7	14.5	7	4.4	20.3	5.7	7.6	5.6	0.4	10.4	13.7	13.2	43.8	9.3	11.4	35.9
Prupe.1G410400.7	0.2	0	0	0.4	0	0.4	0	0	0	0.2	1	0.1	5.5	0.8	0	0.2	0.7	0.1	0.2	0	0	0.1	0	0.5	1.1	0	0.2	0	0	0	0	0.2	0	0	0	0	0	0	0	0	0	0	0	0	0
Prupe.1G410400.8	2.3	7.5	0.8	3.4	32.7	4.3	5	16.1	8.9	0.1	1.4	0.3	58.2	38.6	1.2	0.8	0.2	0.3	1	3.1	0.3	2.4	1.3	0.9	7.1	0.8	2.6	0.5	0	0.2	0	0	0.5	0	0.4	0.8	0	0.8	0.7	0.7	2.4	3.7	0	0.7	1.2
Prupe.1G410500.1	0	0.2	0	0.3	0.2	0.4	0	0.2	0.2	0.4	0.5	0	0	0.2	0.2	0.2	0.2	0	0.2	0.4	0	0.5	0.6	0.3	0.2	0.4	0.2	2.4	12.6	0.5	11.1	4.7	5.7	5.4	18.2	0.4	0.2	7.1	1.6	3.9	3.2	3.4	0	1.5	6.5
Prupe.1G410500.2	4.5	9.3	2.2	5.3	4.7	15	3.5	5.3	8.6	4.7	21.1	4.2	4.2	6.4	6	4.9	8.4	7.5	3.7	2.3	2	9.5	4.6	11.5	2.2	4.3	3.7	24.1	22.5	9.8	1.3	40.3	7.1	7.4	33.4	15.7	15	39.2	10.5	17.1	20.7	11.1	21.7	18.3	6.6
Prupe.1G410700.1	13.8	20.3	15.4	17.6	20.1	11.7	15.8	20	11.4	17	19.1	11.7	15.2	20	14.4	12.9	23.2	13.2	10.5	7.4	8.6	8.4	10.6	12.5	8	9.5	6.9	4.1	7.4	12.4	1.9	12.2	4.7	0	5.4	5.4	6.8	7	4.1	17.6	37.5	17.6	10.6	29.7	15.1
[truncated: 11,020 more rows]
