# Supplementary material for: Identification of Key Genes Related to Dormancy Control in Prunus Species by Meta-Analysis of RNAseq Data
Source: Plants (Basel). 2022 Sep 21;11(19):2469. doi: 10.3390/plants11192469 (PMC9573011; doi:10.3390/plants11192469)
Supplement: Supplementary file 1 [file plants-11-02469-s001.zip › Table S3.xlsx]

## Sheet: Table S3
Table S3. Differentially expressed genes in at least one cultivar of each species (almond, apricot, peach and sweet cherry) during endodormancy (Endo1 vs. Endo2). Gene cluster based on expression profile and annotation is also provided.
Gene	Cluster	Annotation
Prupe.1G021600.1	Cluster_2	early light-induced protein 1, chloroplastic
Prupe.1G023400.1	Cluster_1	putative calcium-transporting ATPase 13, plasma membrane-type
Prupe.1G028800.1	Cluster_2	protein SIEVE ELEMENT OCCLUSION B
Prupe.1G030500.1	Cluster_1	transcription factor bHLH92
Prupe.1G074400.1	Cluster_1	transcription factor bHLH35
Prupe.1G088900.1	Cluster_1	probable xyloglucan endotransglucosylase/hydrolase protein 23
Prupe.1G091400.1	Cluster_2	pathogenesis-related protein PR-1
Prupe.1G104900.1	Cluster_2	late embryogenesis abundant protein D-29
Prupe.1G113100.1	Cluster_2	desiccation-related protein PCC13-62
Prupe.1G126300.1	Cluster_1	COBRA-like protein 7
Prupe.1G152100.1	Cluster_1	basic 7S globulin
Prupe.1G154300.1	Cluster_2	protein FANTASTIC FOUR 3
Prupe.1G238800.1	Cluster_1	regulator of G-protein signaling 1
Prupe.1G251600.1	Cluster_2	galactinol synthase 1
Prupe.1G261100.1	Cluster_1	uncharacterized
Prupe.1G322500.1	Cluster_1	uncharacterized
Prupe.1G336200.1	Cluster_1	U-box domain-containing protein 21
Prupe.1G344800.1	Cluster_1	UPF0496 protein 4
Prupe.1G386300.1	Cluster_1	allene oxide synthase 1, chloroplastic
Prupe.1G393400.1	Cluster_1	chorismate mutase 2
Prupe.1G456300.1	Cluster_1	gamma-glutamylcyclotransferase 2-1
Prupe.1G460000.1	Cluster_1	uncharacterized
Prupe.1G470400.1	Cluster_2	uncharacterized
Prupe.1G470500.1	Cluster_2	uncharacterized
Prupe.1G481200.1	Cluster_1	uncharacterized
Prupe.1G490800.1	Cluster_1	uncharacterized
Prupe.1G520700.1	Cluster_1	protein EXORDIUM
Prupe.1G520800.1	Cluster_1	protein EXORDIUM
Prupe.1G522800.1	Cluster_1	uncharacterized
Prupe.1G529200.1	Cluster_1	mitochondrial uncoupling protein 5
Prupe.1G531700.1	Cluster_1	MADS-box protein JOINTLESS
Prupe.1G545400.1	Cluster_1	ethylene-responsive transcription factor ERF022
Prupe.2G005500.1	Cluster_2	linoleate 13S-lipoxygenase 2-1, chloroplastic
Prupe.2G106300.3	Cluster_1	glycine-rich protein A3
Prupe.2G139000.1	Cluster_2	14 kDa proline-rich protein DC2.15
Prupe.2G139500.1	Cluster_2	14 kDa proline-rich protein DC2.15
Prupe.2G157400.1	Cluster_1	BON1-associated protein 2
Prupe.2G227200.1	Cluster_1	uncharacterized
Prupe.2G235400.1	Cluster_1	glucan endo-1,3-beta-glucosidase
Prupe.2G262900.1	Cluster_1	uncharacterized
Prupe.2G271300.1	Cluster_1	mavicyanin
Prupe.2G289500.1	Cluster_1	dehydration-responsive element-binding protein 1A
Prupe.2G289600.1	Cluster_1	ethylene-responsive transcription factor ERF027
Prupe.2G290200.1	Cluster_1	protein DETOXIFICATION 49
Prupe.2G294400.4	Cluster_2	low-temperature-induced 65 kDa protein
Prupe.3G019100.1	Cluster_1	uncharacterized
Prupe.3G021100.1	Cluster_2	uncharacterized
Prupe.3G037800.1	Cluster_1	protein TIFY 10b
Prupe.3G039200.1	Cluster_1	linoleate 13S-lipoxygenase 3-1, chloroplastic
Prupe.3G098100.1	Cluster_1	probable WRKY transcription factor 40
Prupe.3G131500.1	Cluster_1	transcription factor bHLH36
Prupe.3G164200.1	Cluster_1	U-box domain-containing protein 21
Prupe.3G171500.1	Cluster_1	xyloglucan endotransglucosylase/hydrolase 2
Prupe.3G171600.1	Cluster_1	xyloglucan endotransglucosylase/hydrolase 2
Prupe.3G171700.1	Cluster_1	xyloglucan endotransglucosylase/hydrolase 2
Prupe.3G171800.1	Cluster_1	xyloglucan endotransglucosylase/hydrolase 2
Prupe.3G172000.1	Cluster_1	xyloglucan endotransglucosylase/hydrolase 2
Prupe.3G187300.1	Cluster_1	transcription factor MYB14
Prupe.3G227800.1	Cluster_1	transcription factor MYB14
Prupe.3G272200.1	Cluster_1	uncharacterized
Prupe.3G303600.1	Cluster_1	calcium-binding protein CML38
Prupe.4G030400.1	Cluster_2	(3S,6E)-nerolidol synthase 1
Prupe.4G036800.1	Cluster_1	F-box protein At1g61340
Prupe.4G038100.7	Cluster_2	probable ADP-ribosylation factor GTPase-activating protein AGD5
Prupe.4G041500.1	Cluster_2	polyphenol oxidase, chloroplastic
Prupe.4G051900.1	Cluster_1	uncharacterized
Prupe.4G053500.1	Cluster_1	glutaredoxin-C9
Prupe.4G077900.1	Cluster_1	uncharacterized
Prupe.4G082000.1	Cluster_2	probable 9-cis-epoxycarotenoid dioxygenase NCED5, chloroplastic
Prupe.4G082500.1	Cluster_1	protein TIFY 5A
Prupe.4G095400.3	Cluster_1	uncharacterized
Prupe.4G101900.1	Cluster_1	CASP-like protein 1B1
Prupe.4G119700.1	Cluster_1	transcription repressor MYB4
Prupe.4G177200.1	Cluster_2	squamosa promoter-binding-like protein 3
Prupe.5G000600.1	Cluster_1	probable calcium-binding protein CML31
Prupe.5G013100.1	Cluster_1	abscisic acid 8'-hydroxylase 1
Prupe.5G022800.1	Cluster_1	isoflavone reductase homolog
Prupe.5G037100.1	Cluster_1	uncharacterized
Prupe.5G089900.1	Cluster_2	dehydration-responsive element-binding protein 1A
Prupe.5G090200.1	Cluster_1	dehydration-responsive element-binding protein 1A
Prupe.5G090500.1	Cluster_1	dehydration-responsive element-binding protein 1F
Prupe.5G090800.1	Cluster_1	ethylene-responsive transcription factor ERF027
Prupe.5G102600.1	Cluster_2	cytochrome P450 86A22
Prupe.5G117000.1	Cluster_1	probable WRKY transcription factor 53
Prupe.5G117000.3	Cluster_1	probable WRKY transcription factor 53
Prupe.5G160900.1	Cluster_2	vignain
Prupe.5G202800.1	Cluster_1	UDP-glucose 6-dehydrogenase 5
Prupe.6G031100.1	Cluster_1	heavy metal-associated isoprenylated plant protein 47
Prupe.6G042000.1	Cluster_2	expansin-A4
Prupe.6G044000.1	Cluster_1	peroxidase 4
Prupe.6G052400.2	Cluster_1	probable inactive receptor-like protein kinase At3g56050
Prupe.6G084100.1	Cluster_1	zinc finger protein ZAT12
Prupe.6G126400.1	Cluster_1	cytochrome P450 94C1
Prupe.6G134400.1	Cluster_1	NAC domain-containing protein 90
Prupe.6G155800.3	Cluster_2	la-related protein 1A
Prupe.6G185100.1	Cluster_1	uncharacterized
Prupe.6G185600.1	Cluster_1	uncharacterized
Prupe.6G197800.1	Cluster_1	uncharacterized
Prupe.6G218200.1	Cluster_1	uncharacterized
Prupe.6G221800.1	Cluster_1	calcium-transporting ATPase 2, plasma membrane-type
Prupe.6G232300.1	Cluster_1	auxin-responsive protein SAUR50
Prupe.6G242200.1	Cluster_2	L-ascorbate peroxidase 2, cytosolic
Prupe.6G249300.1	Cluster_1	zinc finger protein ZAT11
Prupe.6G285700.1	Cluster_1	uncharacterized
Prupe.6G315700.2	Cluster_1	calmodulin-binding protein 60 G
Prupe.7G016500.1	Cluster_1	peroxidase 44
Prupe.7G038200.1	Cluster_1	sigma factor binding protein 1, chloroplastic
Prupe.7G079100.1	Cluster_2	peroxidase A2
Prupe.7G094000.1	Cluster_1	E3 ubiquitin-protein ligase PUB23
Prupe.7G097200.1	Cluster_1	NDR1/HIN1-like protein 3
Prupe.7G128600.1	Cluster_1	uncharacterized
Prupe.7G134100.1	Cluster_1	ethylene-responsive transcription factor ERF109
Prupe.7G138800.1	Cluster_1	probable disease resistance protein At5g66900
Prupe.7G153800.1	Cluster_2	uncharacterized
Prupe.7G194400.1	Cluster_1	ethylene-responsive transcription factor ERF017
Prupe.7G205200.1	Cluster_1	protein ALP1-like
Prupe.7G229500.1	Cluster_1	uncharacterized
Prupe.7G246400.1	Cluster_1	stellacyanin
Prupe.7G250600.1	Cluster_1	late embryogenesis abundant protein At1g64065
Prupe.8G014200.1	Cluster_1	uncharacterized
Prupe.8G024500.1	Cluster_1	U-box domain-containing protein 28
Prupe.8G031200.1	Cluster_1	UPF0496 protein 4
Prupe.8G065700.1	Cluster_1	uncharacterized
Prupe.8G066100.1	Cluster_1	classical arabinogalactan protein 9-like
Prupe.8G067800.1	Cluster_1	mitochondrial uncoupling protein 4
Prupe.8G068200.1	Cluster_2	uncharacterized
Prupe.8G068400.1	Cluster_1	PE-PGRS family protein PE_PGRS47
Prupe.8G083400.1	Cluster_2	NADP-dependent D-sorbitol-6-phosphate dehydrogenase
Prupe.8G083400.2	Cluster_2	NADP-dependent D-sorbitol-6-phosphate dehydrogenase
Prupe.8G098800.2	Cluster_2	organ-specific protein P4
Prupe.8G103100.2	Cluster_1	UPF0496 protein At4g34320
Prupe.8G110400.1	Cluster_1	protein JINGUBANG
Prupe.8G125100.1	Cluster_1	ethylene-responsive transcription factor ERF109
Prupe.8G131800.2	Cluster_1	formin-like protein 18
Prupe.8G139700.1	Cluster_1	probable protein phosphatase 2C 63
Prupe.8G172900.1	Cluster_1	L-ascorbate oxidase homolog
Prupe.8G174500.1	Cluster_2	expansin-like A2
Prupe.8G188800.1	Cluster_1	calmodulin-like protein 3
Prupe.8G269600.1	Cluster_1	uncharacterized
