# Supplementary material for: Identification of Key Genes Related to Dormancy Control in Prunus Species by Meta-Analysis of RNAseq Data
Source: Plants (Basel). 2022 Sep 21;11(19):2469. doi: 10.3390/plants11192469 (PMC9573011; doi:10.3390/plants11192469)
Supplement: Supplementary file 1 [file plants-11-02469-s001.zip › Table S4.xlsx]

## Sheet: Table S4
Table S4. Differentially expressed genes in at least one cultivar of each species (almond, apricot, peach and sweet cherry) during ecodormancy (Endo2 vs. Eco1). Gene cluster based on expression profile and annotation is also provided.
Gene	Cluster	Annotation
Prupe.1G021600.1	Cluster 2	early light-induced protein 1, chloroplastic
Prupe.1G021800.1	Cluster 2	early light-induced protein 1, chloroplastic
Prupe.1G050900.1	Cluster 2	uncharacterized
Prupe.1G079800.1	Cluster 1	spermidine hydroxycinnamoyl transferase
Prupe.1G088900.1	Cluster 2	probable xyloglucan endotransglucosylase/hydrolase protein 23
Prupe.1G104900.1	Cluster 2	late embryogenesis abundant protein D-29
Prupe.1G122900.1	Cluster 2	chitinase-like protein 2
Prupe.1G123100.1	Cluster 1	putative beta-D-xylosidase
Prupe.1G130700.1	Cluster 1	exopolygalacturonase
Prupe.1G134000.1	Cluster 1	UDP-glucuronic acid decarboxylase 4
Prupe.1G141300.1	Cluster 1	aspartic proteinase CDR1
Prupe.1G141400.1	Cluster 1	aspartic proteinase nepenthesin-1
Prupe.1G144800.1	Cluster 2	sugar transporter ERD6-like 16
Prupe.1G152100.1	Cluster 2	basic 7S globulin
Prupe.1G152300.1	Cluster 1	probable aquaporin NIP7-1
Prupe.1G153700.1	Cluster 1	glucose-1-phosphate adenylyltransferase large subunit 3, chloroplastic/amyloplastic
Prupe.1G168300.1	Cluster 1	probable glucan endo-1,3-beta-glucosidase A6
Prupe.1G182200.1	Cluster 1	extensin-like
Prupe.1G192200.1	Cluster 1	protein STRICTOSIDINE SYNTHASE-LIKE 13
Prupe.1G220700.1	Cluster 1	bidirectional sugar transporter N3
Prupe.1G224800.1	Cluster 1	4-coumarate--CoA ligase-like 1
Prupe.1G274400.1	Cluster 1	glutathione S-transferase U10
Prupe.1G275300.1	Cluster 1	extracellular ribonuclease LE
Prupe.1G277400.1	Cluster 1	cytochrome P450 704B1
Prupe.1G288000.1	Cluster 2	ninja-family protein AFP3
Prupe.1G310300.1	Cluster 1	tetraketide alpha-pyrone reductase 2
Prupe.1G311500.1	Cluster 2	uncharacterized
Prupe.1G313300.1	Cluster 1	transcription factor MYB62
Prupe.1G323000.1	Cluster 2	heavy metal-associated isoprenylated plant protein 20
Prupe.1G330900.1	Cluster 1	21 kDa protein
Prupe.1G332700.1	Cluster 1	uncharacterized
Prupe.1G340300.1	Cluster 1	short-chain dehydrogenase reductase ATA1
Prupe.1G361300.1	Cluster 1	CO(2)-response secreted protease
Prupe.1G362300.1	Cluster 1	probable BOI-related E3 ubiquitin-protein ligase 2
Prupe.1G374000.1	Cluster 1	peroxidase 9
Prupe.1G377300.1	Cluster 1	isoflavone reductase-like protein
Prupe.1G383700.1	Cluster 1	pathogenesis-related protein 5
Prupe.1G415600.1	Cluster 1	uncharacterized
Prupe.1G425300.1	Cluster 1	glycine-rich cell wall structural protein 2-like
Prupe.1G444000.1	Cluster 2	ATP-dependent 6-phosphofructokinase 6
Prupe.1G470400.1	Cluster 2	uncharacterized
Prupe.1G470500.1	Cluster 2	uncharacterized
Prupe.1G470600.1	Cluster 2	uncharacterized
Prupe.1G471200.1	Cluster 1	pleiotropic drug resistance protein 1
Prupe.1G471500.1	Cluster 1	protein ECERIFERUM 26-like
Prupe.1G480100.1	Cluster 1	probable carboxylesterase 15
Prupe.1G482500.1	Cluster 1	putative lipid-binding protein AIR1
Prupe.1G503100.1	Cluster 1	auxin transporter-like protein 3
Prupe.1G521800.2	Cluster 2	uncharacterized
Prupe.1G523700.1	Cluster 1	blue copper protein
Prupe.1G531600.1	Cluster 2	MADS-box protein JOINTLESS
Prupe.1G531700.1	Cluster 2	MADS-box protein JOINTLESS
Prupe.1G536700.1	Cluster 1	probable rhamnogalacturonate lyase B
Prupe.2G008100.1	Cluster 1	protein LIM1
Prupe.2G008300.1	Cluster 1	protein LIM1
Prupe.2G031000.1	Cluster 2	proline-rich protein 4-like
Prupe.2G032100.1	Cluster 2	DNA-directed RNA polymerase V subunit 5C
Prupe.2G043900.1	Cluster 1	FAD-dependent urate hydroxylase-like
Prupe.2G052500.1	Cluster 2	uncharacterized
Prupe.2G086400.1	Cluster 1	putative calcium-transporting ATPase 13, plasma membrane-type
Prupe.2G113500.1	Cluster 1	protein ECERIFERUM 1
Prupe.2G122600.1	Cluster 1	protein NRT1/ PTR FAMILY 7.3
Prupe.2G139000.1	Cluster 2	14 kDa proline-rich protein DC2.15
Prupe.2G139500.1	Cluster 2	14 kDa proline-rich protein DC2.15
Prupe.2G143200.1	Cluster 1	protein NRT1/ PTR FAMILY 7.3
Prupe.2G164900.1	Cluster 2	O-glucosyltransferase rumi homolog
Prupe.2G189800.1	Cluster 1	cytochrome P450 703A2
Prupe.2G216200.1	Cluster 1	uncharacterized
Prupe.2G239400.1	Cluster 2	uncharacterized
Prupe.2G256900.1	Cluster 2	dehydration-responsive element-binding protein 2C
Prupe.2G263600.1	Cluster 2	expansin-A8
Prupe.2G266100.1	Cluster 1	methylesterase 17
Prupe.2G268700.1	Cluster 1	uncharacterized
Prupe.2G288400.1	Cluster 1	protein HOTHEAD-like
Prupe.2G290900.1	Cluster 1	protein 108
Prupe.2G291200.2	Cluster 1	putative non-specific lipid-transfer protein 14
Prupe.2G294400.2	Cluster 2	low-temperature-induced 65 kDa protein
Prupe.2G294400.4	Cluster 2	low-temperature-induced 65 kDa protein
Prupe.2G295300.1	Cluster 2	uncharacterized
Prupe.2G318900.1	Cluster 2	two-component response regulator-like APRR5
Prupe.2G326500.1	Cluster 1	uncharacterized
Prupe.3G009500.1	Cluster 2	beta-fructofuranosidase, insoluble isoenzyme CWINV1
Prupe.3G021100.1	Cluster 2	uncharacterized
Prupe.3G058500.1	Cluster 1	CASP-like protein 3A1
Prupe.3G061300.1	Cluster 1	CASP-like protein 3A1
Prupe.3G085200.1	Cluster 2	26.5 kDa heat shock protein, mitochondrial
Prupe.3G125700.1	Cluster 1	thiol protease SEN102
Prupe.3G126300.2	Cluster 1	LOB domain-containing protein 2
Prupe.3G131300.1	Cluster 1	uncharacterized
Prupe.3G134200.1	Cluster 1	uncharacterized
Prupe.3G147100.1	Cluster 1	uncharacterized
Prupe.3G157200.1	Cluster 1	ribulose bisphosphate carboxylase small chain, chloroplastic
Prupe.3G158900.1	Cluster 2	uncharacterized
Prupe.3G173300.1	Cluster 1	glycerol-3-phosphate acyltransferase 1
Prupe.3G173700.1	Cluster 1	AT-hook motif nuclear-localized protein 16
Prupe.3G183000.1	Cluster 1	non-specific lipid-transfer protein A
Prupe.3G222200.1	Cluster 2	probable terpene synthase 9
Prupe.3G222300.1	Cluster 2	probable terpene synthase 9
Prupe.3G224800.1	Cluster 2	calcium-binding protein PBP1
Prupe.3G229500.1	Cluster 1	uncharacterized
Prupe.3G229900.1	Cluster 2	uncharacterized
Prupe.3G230000.1	Cluster 2	uncharacterized
Prupe.3G234900.1	Cluster 1	putative cell wall protein
Prupe.3G242600.1	Cluster 1	uncharacterized
Prupe.3G242600.2	Cluster 1	uncharacterized
Prupe.3G263500.1	Cluster 1	uncharacterized
Prupe.3G283400.1	Cluster 1	bidirectional sugar transporter SWEET6a
Prupe.4G006800.1	Cluster 1	uncharacterized
Prupe.4G013200.1	Cluster 1	non-specific lipid-transfer protein 4.1
Prupe.4G018600.1	Cluster 1	glycine-rich protein 5-like
Prupe.4G022200.1	Cluster 1	uncharacterized
Prupe.4G024500.1	Cluster 2	glucose-6-phosphate/phosphate translocator 2, chloroplastic
Prupe.4G045400.1	Cluster 1	uncharacterized
Prupe.4G046800.1	Cluster 1	CASP-like protein 1C3
Prupe.4G049600.1	Cluster 2	late embryogenesis abundant protein, group 3
Prupe.4G080700.1	Cluster 2	gibberellin 2-beta-dioxygenase
Prupe.4G094800.1	Cluster 1	putative germin-like protein 2-1
Prupe.4G102600.1	Cluster 1	uncharacterized
Prupe.4G104000.1	Cluster 1	patatin-like protein 3
Prupe.4G116600.1	Cluster 1	polygalacturonase QRT3
Prupe.4G157600.1	Cluster 1	protein trichome birefringence-like 41
Prupe.4G184400.1	Cluster 1	keratin-associated protein 6-2-like
Prupe.4G186700.1	Cluster 1	ABC transporter G family member 9
Prupe.4G257500.1	Cluster 1	protein GAST1
Prupe.4G259800.1	Cluster 2	delta-9 acyl-lipid desaturase 1
Prupe.4G272700.1	Cluster 2	uncharacterized
Prupe.5G004900.1	Cluster 1	cinnamoyl-CoA reductase 1
Prupe.5G008200.1	Cluster 2	glucan endo-1,3-beta-glucosidase 12
Prupe.5G014900.1	Cluster 1	glutathione S-transferase F13
Prupe.5G016800.1	Cluster 1	probable serine/threonine-protein kinase PBL15
Prupe.5G054600.1	Cluster 2	uncharacterized
Prupe.5G062500.1	Cluster 1	phospholipase A1-IIgamma
Prupe.5G072800.1	Cluster 1	14 kDa proline-rich protein DC2.15
Prupe.5G073500.1	Cluster 1	4 kDa proline-rich protein DC2.15-like
Prupe.5G083900.1	Cluster 1	sugar carrier protein C
Prupe.5G089100.1	Cluster 1	protein HOTHEAD
Prupe.5G090000.1	Cluster 2	dehydration-responsive element-binding protein 1E
Prupe.5G090100.1	Cluster 2	dehydration-responsive element-binding protein 1E
Prupe.5G090900.1	Cluster 1	sugar carrier protein C
Prupe.5G111100.1	Cluster 1	disease resistance response protein 206
Prupe.5G118100.1	Cluster 2	probable protein phosphatase 2C 51
Prupe.5G119200.1	Cluster 1	non-specific lipid-transfer protein A
Prupe.5G119400.1	Cluster 1	non-specific lipid-transfer protein A
Prupe.5G146500.1	Cluster 1	bidirectional sugar transporter SWEET10
Prupe.5G156000.1	Cluster 2	uncharacterized N-acetyltransferase DDB_G0290199
Prupe.5G163000.1	Cluster 1	aldehyde oxidase GLOX
Prupe.5G179700.1	Cluster 1	betaine aldehyde dehydrogenase 1, chloroplastic-like
Prupe.5G183500.3	Cluster 1	transcription factor MYB35
Prupe.5G188600.1	Cluster 1	uncharacterized
Prupe.5G198800.1	Cluster 1	uncharacterized
Prupe.5G202800.1	Cluster 2	UDP-glucose 6-dehydrogenase 5
Prupe.5G207900.2	Cluster 1	COBRA-like protein 4
Prupe.5G215500.1	Cluster 1	mavicyanin
Prupe.5G220400.1	Cluster 1	non-specific lipid-transfer protein-like protein At5g64080
Prupe.5G237900.1	Cluster 1	purple acid phosphatase 17
Prupe.6G010800.1	Cluster 1	uncharacterized
Prupe.6G027000.1	Cluster 1	ABC transporter G family member 26
Prupe.6G032800.1	Cluster 1	transcription factor MYB80
Prupe.6G060300.1	Cluster 1	uncharacterized
Prupe.6G103500.1	Cluster 1	uncharacterized
Prupe.6G123200.1	Cluster 2	uncharacterized
Prupe.6G138600.1	Cluster 2	secoisolariciresinol dehydrogenase
Prupe.6G193900.1	Cluster 1	uncharacterized
Prupe.6G217200.1	Cluster 1	uncharacterized
Prupe.6G222100.3	Cluster 2	BTB/POZ and TAZ domain-containing protein 4
Prupe.6G238300.1	Cluster 2	fasciclin-like arabinogalactan protein 11
Prupe.6G249300.1	Cluster 2	zinc finger protein ZAT11
Prupe.6G257200.2	Cluster 2	uncharacterized
Prupe.6G271500.1	Cluster 2	laccase-4
Prupe.6G299200.1	Cluster 1	uncharacterized
Prupe.6G314600.1	Cluster 2	universal stress protein A-like protein
Prupe.6G337700.1	Cluster 1	aldehyde oxidase GLOX
Prupe.6G345600.1	Cluster 1	uncharacterized
Prupe.6G348200.1	Cluster 1	AT-hook motif nuclear-localized protein 20
Prupe.6G354100.1	Cluster 1	GDSL esterase/lipase LTL1
Prupe.6G360900.1	Cluster 1	CRIB domain-containing protein RIC4
Prupe.7G051200.1	Cluster 2	glucan endo-1,3-beta-glucosidase
Prupe.7G084900.1	Cluster 1	fatty acyl-CoA reductase 2
Prupe.7G087200.1	Cluster 2	universal stress protein YxiE
Prupe.7G104600.1	Cluster 2	uncharacterized
Prupe.7G113300.1	Cluster 1	purple acid phosphatase 22
Prupe.7G140900.1	Cluster 2	methylesterase 10
Prupe.7G153800.1	Cluster 2	uncharacterized
Prupe.7G161100.1	Cluster 2	cold shock protein CS66
Prupe.7G163200.1	Cluster 2	thioredoxin H-type
Prupe.7G216200.1	Cluster 2	zinc finger CCCH domain-containing protein 20
Prupe.7G218400.1	Cluster 1	probable pectinesterase 53
Prupe.7G234200.1	Cluster 1	omega-hydroxypalmitate O-feruloyl transferase
Prupe.7G239200.1	Cluster 2	early nodulin-93
Prupe.7G255400.1	Cluster 2	uncharacterized
Prupe.8G002000.1	Cluster 1	probable beta-1,3-galactosyltransferase 8
Prupe.8G002000.3	Cluster 1	probable beta-1,3-galactosyltransferase 8
Prupe.8G017500.1	Cluster 1	bidirectional sugar transporter SWEET1
Prupe.8G018700.1	Cluster 2	stearoyl-[acyl-carrier-protein] 9-desaturase 6, chloroplastic
Prupe.8G034100.1	Cluster 1	glycine-rich protein 2
Prupe.8G037900.1	Cluster 2	uncharacterized
Prupe.8G044700.1	Cluster 1	O-acyltransferase WSD1
Prupe.8G044900.1	Cluster 1	ornithine decarboxylase
Prupe.8G048200.1	Cluster 1	uncharacterized
Prupe.8G083400.1	Cluster 2	NADP-dependent D-sorbitol-6-phosphate dehydrogenase
Prupe.8G083400.2	Cluster 2	NADP-dependent D-sorbitol-6-phosphate dehydrogenase
Prupe.8G096400.1	Cluster 2	glycine-rich RNA-binding protein-like
Prupe.8G110900.1	Cluster 1	uncharacterized
Prupe.8G112400.1	Cluster 2	uncharacterized
Prupe.8G121100.1	Cluster 1	probable carboxylesterase 12
Prupe.8G136300.1	Cluster 1	uncharacterized
Prupe.8G139000.1	Cluster 1	classical arabinogalactan protein 9
Prupe.8G159600.1	Cluster 1	type III polyketide synthase B
Prupe.8G160100.1	Cluster 2	uncharacterized
Prupe.8G166900.1	Cluster 1	transcription factor ABORTED MICROSPORES
Prupe.8G183600.1	Cluster 1	tetraketide alpha-pyrone reductase 1
Prupe.8G200900.1	Cluster 1	xyloglucan endotransglucosylase/hydrolase protein 2
Prupe.8G200900.2	Cluster 1	xyloglucan endotransglucosylase/hydrolase protein 2
Prupe.8G200900.3	Cluster 1	xyloglucan endotransglucosylase/hydrolase protein 2
Prupe.8G206800.1	Cluster 1	probable pectate lyase 8
Prupe.8G223900.1	Cluster 2	myb-related protein Myb4
Prupe.8G232200.1	Cluster 1	auxin-induced protein AUX28
Prupe.8G240400.1	Cluster 1	mavicyanin
Prupe.8G241700.1	Cluster 1	uncharacterized
Prupe.8G243700.1	Cluster 1	uncharacterized
Prupe.8G257800.1	Cluster 1	putative indole-3-acetic acid-amido synthetase GH3.9
Prupe.8G258000.1	Cluster 1	protein RALF-like 33
Prupe.I000200.1	Cluster 1	uncharacterized
