# Supplementary material for: Identification of Key Genes Related to Dormancy Control in Prunus Species by Meta-Analysis of RNAseq Data
Source: Plants (Basel). 2022 Sep 21;11(19):2469. doi: 10.3390/plants11192469 (PMC9573011; doi:10.3390/plants11192469)
Supplement: Supplementary file 1 [file plants-11-02469-s001.zip › Table S5.xlsx]

## Sheet: Par_M3
GO biological process complete	Number in DEGs	Fold Enrichment	Raw P-value	FDR
response to hydrogen peroxide (GO:0042542)	6	21.93	7.96e-07	0.000614
protein complex oligomerization (GO:0051259)	6	20.56	1.11e-06	0.000643
response to heat (GO:0009408)	10	15.23	3.66e-09	1.7e-05
response to reactive oxygen species (GO:0000302)	6	11.34	2.48e-05	0.0115
response to water (GO:0009415)	5	11.19	0.000128	0.0537
response to water deprivation (GO:0009414)	5	11.19	0.000128	0.0493
response to temperature stimulus (GO:0009266)	12	10.36	5.48e-09	1.27e-05
response to inorganic substance (GO:0010035)	11	8.32	1.93e-07	0.000298
protein folding (GO:0006457)	12	6.55	6.07e-07	0.000563
response to oxygen-containing compound (GO:1901700)	15	4.88	8.57e-07	0.000567
response to abiotic stimulus (GO:0009628)	18	4.31	3.92e-07	0.000454
response to chemical (GO:0042221)	25	2.72	8.18e-06	0.00421
GO molecular function complete	Number in DEGs	Fold Enrichment	Raw P-value	FDR
gibberellin 2-beta-dioxygenase activity (GO:0045543)	3	41.11	0.000114	0.0404
omega-3 fatty acid desaturase activity (GO:0042389)	5	27.41	2.65e-06	0.00165
16:0 monogalactosyldiacylglycerol desaturase activity (GO:0009979)	5	27.41	2.65e-06	0.00132
protein self-association (GO:0043621)	6	21.22	9.42e-07	0.00117
oxidoreductase activity, acting on paired donors, with oxidation of a pair of donors resulting in the reduction of molecular oxygen to two molecules of water (GO:0016717)	6	18.8	1.77e-06	0.00146
unfolded protein binding (GO:0051082)	11	9.35	6.38e-08	0.000158
oxidoreductase activity, acting on paired donors, with incorporation or reduction of molecular oxygen (GO:0016705)	15	3.8	1.58e-05	0.00656

## Sheet: Par_ME5
GO biological process complete	Number in DEGs	Fold Enrichment	Raw P-value	FDR
chromatin silencing (GO:0006342)	5	22.41	6.8e-06	0.0063
negative regulation of gene expression, epigenetic (GO:0045814)	5	21.4	8.27e-06	0.00639
chromatin organization involved in negative regulation of transcription (GO:0097549)	5	13.08	6.81e-05	0.0186
diterpenoid biosynthetic process (GO:0016102)	6	11.3	2.67e-05	0.0155
chromatin organization involved in regulation of transcription (GO:0034401)	5	11.21	0.000132	0.0245
diterpenoid metabolic process (GO:0016101)	6	10.09	4.8e-05	0.0185
regulation of gene expression, epigenetic (GO:0040029)	5	9.05	0.000332	0.0357
DNA-dependent DNA replication (GO:0006261)	9	8.56	2.17e-06	0.0101
DNA replication (GO:0006260)	9	6.62	1.53e-05	0.0101
negative regulation of transcription, DNA-templated (GO:0045892)	8	6.44	5.49e-05	0.0196
negative regulation of RNA biosynthetic process (GO:1902679)	8	6.38	5.81e-05	0.0192
negative regulation of nucleic acid-templated transcription (GO:1903507)	8	6.38	5.81e-05	0.0179
negative regulation of RNA metabolic process (GO:0051253)	8	6.17	7.24e-05	0.0186
isoprenoid metabolic process (GO:0006720)	9	5.92	3.49e-05	0.0162
negative regulation of nucleobase-containing compound metabolic process (GO:0045934)	9	5.88	3.67e-05	0.0155
isoprenoid biosynthetic process (GO:0008299)	7	5.4	0.000442	0.0426
mitotic cell cycle (GO:0000278)	10	4.71	8.22e-05	0.02
negative regulation of cellular macromolecule biosynthetic process (GO:2000113)	9	4.56	0.000234	0.0339
negative regulation of macromolecule biosynthetic process (GO:0010558)	9	4.53	0.000243	0.0342
negative regulation of cellular biosynthetic process (GO:0031327)	9	4.32	0.000339	0.0357
negative regulation of biosynthetic process (GO:0009890)	9	4.28	0.000364	0.0359
cell cycle (GO:0007049)	16	4.22	2.46e-06	0.0057
chromatin organization (GO:0006325)	11	4.11	0.000116	0.0235
DNA metabolic process (GO:0006259)	16	3.89	6.57e-06	0.00761
chromosome organization (GO:0051276)	17	3.88	3.57e-06	0.00552
negative regulation of cellular metabolic process (GO:0031324)	11	3.7	0.00028	0.035
cell cycle process (GO:0022402)	11	3.61	0.000342	0.0352
negative regulation of cellular process (GO:0048523)	14	3.28	0.000145	0.0249
negative regulation of macromolecule metabolic process (GO:0010605)	13	3.25	0.000267	0.0353
negative regulation of metabolic process (GO:0009892)	13	3.15	0.000356	0.0359
negative regulation of biological process (GO:0048519)	16	2.83	0.000251	0.0342
organelle organization (GO:0006996)	26	2.15	0.00032	0.0352
regulation of RNA biosynthetic process (GO:2001141)	34	1.99	0.000149	0.0246
regulation of transcription, DNA-templated (GO:0006355)	34	1.99	0.000149	0.0238
regulation of nucleic acid-templated transcription (GO:1903506)	34	1.99	0.000149	0.023
regulation of nucleobase-containing compound metabolic process (GO:0019219)	36	1.96	0.000143	0.0255
regulation of RNA metabolic process (GO:0051252)	35	1.96	0.000193	0.0288
regulation of gene expression (GO:0010468)	39	1.92	0.000112	0.0246
regulation of cellular macromolecule biosynthetic process (GO:2000112)	36	1.91	0.000278	0.0358
regulation of macromolecule metabolic process (GO:0060255)	45	1.91	3.4e-05	0.0175
regulation of macromolecule biosynthetic process (GO:0010556)	36	1.9	0.000281	0.0343
regulation of cellular biosynthetic process (GO:0031326)	36	1.89	0.000298	0.0345
regulation of nitrogen compound metabolic process (GO:0051171)	41	1.89	0.000114	0.0239
regulation of biosynthetic process (GO:0009889)	36	1.89	0.000303	0.0342
regulation of cellular metabolic process (GO:0031323)	42	1.88	9.11e-05	0.0211
regulation of primary metabolic process (GO:0080090)	41	1.87	0.000128	0.0247
regulation of metabolic process (GO:0019222)	45	1.86	6.65e-05	0.0192
regulation of cellular process (GO:0050794)	55	1.63	0.000298	0.0353
GO molecular function complete	Number in DEGs	Fold Enrichment	Raw P-value	FDR
oxidoreductase activity, acting on single donors with incorporation of molecular oxygen, incorporation of two atoms of oxygen (GO:0016702)	5	13.45	6.03e-05	0.0249
terpene synthase activity (GO:0010333)	6	12.84	1.38e-05	0.00855
carbon-oxygen lyase activity, acting on phosphates (GO:0016838)	6	11.53	2.41e-05	0.0119
protein heterodimerization activity (GO:0046982)	8	11.41	1.12e-06	0.00138
protein dimerization activity (GO:0046983)	16	3.94	5.62e-06	0.00465
DNA binding (GO:0003677)	43	2.39	1.53e-07	0.00038
GO cellular component complete	Number in DEGs	Fold Enrichment	Raw P-value	FDR
nucleosome (GO:0000786)	9	21.18	1.96e-09	1.81e-06
DNA packaging complex (GO:0044815)	9	18.83	4.85e-09	1.12e-06
protein-DNA complex (GO:0032993)	11	12.94	3.2e-09	1.48e-06
nuclear chromosome (GO:0000228)	7	8.04	4.35e-05	0.00334
chromatin (GO:0000785)	9	7.63	5.21e-06	0.000534
chromosome (GO:0005694)	16	5.44	1e-07	1.84e-05
intracellular non-membrane-bounded organelle (GO:0043232)	31	2.37	1.21e-05	0.00112
non-membrane-bounded organelle (GO:0043228)	31	2.37	1.21e-05	0.00101
nucleus (GO:0005634)	80	1.94	3.36e-09	1.03e-06
membrane (GO:0016020)	43	0.55	1.2e-06	0.000138
intrinsic component of membrane (GO:0031224)	31	0.48	2.5e-07	3.83e-05
integral component of membrane (GO:0016021)	30	0.47	2.88e-07	3.79e-05

## Sheet: Par_M6
GO biological process complete	Number in DEGs	Fold Enrichment	Raw P-value	FDR
regulation of transcription by RNA polymerase II (GO:0006357)	14	3.24	0.000159	0.0351
regulation of RNA biosynthetic process (GO:2001141)	46	2.97	5.57e-11	8.6e-08
regulation of transcription, DNA-templated (GO:0006355)	46	2.97	5.57e-11	6.45e-08
regulation of nucleic acid-templated transcription (GO:1903506)	46	2.97	5.57e-11	5.16e-08
regulation of RNA metabolic process (GO:0051252)	46	2.83	2.48e-10	9.58e-08
regulation of nucleobase-containing compound metabolic process (GO:0019219)	47	2.82	1.79e-10	8.27e-08
regulation of cellular biosynthetic process (GO:0031326)	48	2.78	1.75e-10	9.02e-08
regulation of biosynthetic process (GO:0009889)	48	2.77	1.85e-10	7.8e-08
regulation of cellular macromolecule biosynthetic process (GO:2000112)	47	2.74	4.22e-10	1.5e-07
regulation of macromolecule biosynthetic process (GO:0010556)	47	2.74	4.45e-10	1.47e-07
regulation of primary metabolic process (GO:0080090)	54	2.71	2.45e-11	1.14e-07
regulation of nitrogen compound metabolic process (GO:0051171)	53	2.69	5.14e-11	1.19e-07
regulation of cellular metabolic process (GO:0031323)	53	2.61	1.44e-10	9.54e-08
regulation of gene expression (GO:0010468)	48	2.6	1.4e-09	4.32e-07
regulation of macromolecule metabolic process (GO:0060255)	55	2.56	1.15e-10	8.87e-08
regulation of metabolic process (GO:0019222)	56	2.55	1.63e-10	9.44e-08
regulation of cellular process (GO:0050794)	62	2.03	6.44e-08	1.76e-05
regulation of biological process (GO:0050789)	66	1.99	3.73e-08	1.08e-05
biological regulation (GO:0065007)	68	1.8	1.36e-06	0.000349
nitrogen compound metabolic process (GO:0006807)	34	0.57	5.78e-05	0.0134
organonitrogen compound metabolic process (GO:1901564)	21	0.47	4.11e-05	0.01
GO molecular function complete	Number in DEGs	Fold Enrichment	Raw P-value	FDR
RNA polymerase II cis-regulatory region sequence-specific DNA binding (GO:0000978)	14	7.08	2.85e-08	2.36e-05
cis-regulatory region sequence-specific DNA binding (GO:0000987)	14	6.94	3.58e-08	2.22e-05
RNA polymerase II transcription regulatory region sequence-specific DNA binding (GO:0000977)	14	6.26	1.21e-07	6.02e-05
DNA-binding transcription factor activity, RNA polymerase II-specific (GO:0000981)	14	6.02	1.88e-07	7.79e-05
transcription regulatory region nucleic acid binding (GO:0001067)	16	4.47	1.14e-06	0.000316
transcription cis-regulatory region binding (GO:0000976)	16	4.47	1.14e-06	0.000284
sequence-specific double-stranded DNA binding (GO:1990837)	16	4.32	1.76e-06	0.000397
DNA-binding transcription factor activity (GO:0003700)	32	4.09	3.49e-11	4.33e-08
transcription regulator activity (GO:0140110)	35	3.85	1.97e-11	4.88e-08
protein dimerization activity (GO:0046983)	14	3.8	3.1e-05	0.00591
double-stranded DNA binding (GO:0003690)	17	3.66	6.95e-06	0.00144
sequence-specific DNA binding (GO:0043565)	22	3.64	3.3e-07	0.000102
DNA binding (GO:0003677)	40	2.45	2.36e-07	8.38e-05
protein binding (GO:0005515)	29	2.09	0.000242	0.04
nucleic acid binding (GO:0003676)	51	1.68	0.000206	0.0365
GO cellular component complete	Number in DEGs	Fold Enrichment	Raw P-value	FDR
nucleus (GO:0005634)	77	2.06	4.12e-10	3.8e-07

## Sheet: Par_ME7
GO biological process complete	Number in DEGs	Fold Enrichment	Raw P-value	FDR
regulation of protein serine/threonine phosphatase activity (GO:0080163)	5	13.37	5.9e-05	0.0274
regulation of phosphoprotein phosphatase activity (GO:0043666)	5	11.89	9.86e-05	0.0326
regulation of phosphatase activity (GO:0010921)	5	11.15	0.000131	0.0336
abscisic acid-activated signaling pathway (GO:0009738)	6	11.07	2.84e-05	0.0658
cellular response to abscisic acid stimulus (GO:0071215)	6	10.52	3.69e-05	0.0428
cellular response to alcohol (GO:0097306)	6	10.52	3.69e-05	0.0342
regulation of protein dephosphorylation (GO:0035304)	5	10.49	0.00017	0.0358
regulation of dephosphorylation (GO:0035303)	5	9.55	0.000255	0.0472
response to abscisic acid (GO:0009737)	7	6.19	0.000196	0.0395
response to alcohol (GO:0097305)	7	6.14	0.000206	0.0397
negative regulation of catalytic activity (GO:0043086)	9	5.44	6.31e-05	0.0266
negative regulation of molecular function (GO:0044092)	9	5.35	7.13e-05	0.0275
hormone-mediated signaling pathway (GO:0009755)	12	3.79	0.000116	0.0359
cellular response to hormone stimulus (GO:0032870)	12	3.74	0.000129	0.0352
cellular response to endogenous stimulus (GO:0071495)	12	3.71	0.00014	0.0341
response to biotic stimulus (GO:0009607)	12	3.65	0.000163	0.0359
defense response (GO:0006952)	19	3.39	5.67e-06	0.0263
response to hormone (GO:0009725)	16	3.26	4.99e-05	0.0289
cellular response to organic substance (GO:0071310)	13	3.26	0.000256	0.0456
response to endogenous stimulus (GO:0009719)	16	3.24	5.33e-05	0.0274
response to organic substance (GO:0010033)	19	2.99	3.13e-05	0.0483
response to chemical (GO:0042221)	23	2.44	0.000154	0.0356
nucleobase-containing compound metabolic process (GO:0006139)	5	0.25	0.000121	0.0351
nucleic acid metabolic process (GO:0090304)	3	0.18	8.98e-05	0.032
RNA metabolic process (GO:0016070)	1	0.08	4.04e-05	0.0312
organelle organization (GO:0006996)	0	< 0.01	4.3e-05	0.0285
GO molecular function complete	Number in DEGs	Fold Enrichment	Raw P-value	FDR
protein phosphatase inhibitor activity (GO:0004864)	6	14.59	6.7e-06	0.00832
phosphatase inhibitor activity (GO:0019212)	6	14.27	7.54e-06	0.00624
abscisic acid binding (GO:0010427)	5	13.72	5.29e-05	0.0219
isoprenoid binding (GO:0019840)	5	13.05	6.57e-05	0.0204
hormone binding (GO:0042562)	5	12.74	7.3e-05	0.0181
alcohol binding (GO:0043178)	5	11.38	0.000119	0.0246
protein phosphatase regulator activity (GO:0019888)	6	9.44	6.49e-05	0.023
phosphatase regulator activity (GO:0019208)	6	9.3	7.01e-05	0.0193
organic acid binding (GO:0043177)	6	8.92	8.73e-05	0.0197
carboxylic acid binding (GO:0031406)	6	7.38	0.000231	0.0409
enzyme inhibitor activity (GO:0004857)	9	5.6	5.11e-05	0.0254
flavin adenine dinucleotide binding (GO:0050660)	8	5.19	0.00022	0.0419
oxidoreductase activity (GO:0016491)	39	2.41	4.51e-07	0.00112
catalytic activity (GO:0003824)	116	1.4	1.9e-05	0.0118
molecular_function (GO:0003674)	170	1.2	0.000236	0.039
Unclassified (UNCLASSIFIED)	79	0.73	0.000236	0.0366
GO cellular component complete	Number in DEGs	Fold Enrichment	Raw P-value	FDR
extracellular region (GO:0005576)	21	3.4	1.72e-06	0.00158

## Sheet: Par_ME8
GO biological process complete	Number in DEGs	Fold Enrichment	Raw P-value	FDR
cellular response to auxin stimulus (GO:0071365)	8	6.1	7.54e-05	0.0166
auxin-activated signaling pathway (GO:0009734)	8	6.1	7.54e-05	0.0159
developmental process (GO:0032502)	19	3.06	2.31e-05	0.00564
regulation of RNA biosynthetic process (GO:2001141)	44	2.96	1.45e-10	9.57e-08
regulation of transcription, DNA-templated (GO:0006355)	44	2.96	1.45e-10	8.38e-08
regulation of nucleic acid-templated transcription (GO:1903506)	44	2.96	1.45e-10	7.45e-08
regulation of RNA metabolic process (GO:0051252)	45	2.89	1.85e-10	8.56e-08
regulation of nucleobase-containing compound metabolic process (GO:0019219)	46	2.88	1.28e-10	1.19e-07
regulation of cellular macromolecule biosynthetic process (GO:2000112)	45	2.74	9.58e-10	2.96e-07
regulation of macromolecule biosynthetic process (GO:0010556)	45	2.74	1.01e-09	2.92e-07
regulation of cellular biosynthetic process (GO:0031326)	45	2.72	1.24e-09	3.37e-07
regulation of biosynthetic process (GO:0009889)	45	2.72	1.3e-09	3.35e-07
regulation of nitrogen compound metabolic process (GO:0051171)	51	2.7	9.48e-11	1.1e-07
regulation of primary metabolic process (GO:0080090)	51	2.67	1.4e-10	1.08e-07
regulation of gene expression (GO:0010468)	47	2.66	9.53e-10	3.15e-07
regulation of cellular metabolic process (GO:0031323)	51	2.63	2.57e-10	9.92e-08
regulation of macromolecule metabolic process (GO:0060255)	53	2.58	1.89e-10	7.95e-08
regulation of metabolic process (GO:0019222)	53	2.52	6.45e-10	2.3e-07
regulation of cellular process (GO:0050794)	70	2.39	3.58e-12	8.3e-09
regulation of biological process (GO:0050789)	73	2.3	5.72e-12	8.83e-09
biological regulation (GO:0065007)	80	2.21	3.15e-12	1.46e-08
organonitrogen compound biosynthetic process (GO:1901566)	0	< 0.01	2.73e-05	0.00633
GO molecular function complete	Number in DEGs	Fold Enrichment	Raw P-value	FDR
DNA-binding transcription factor activity (GO:0003700)	21	2.8	2.96e-05	0.0367
DNA binding (GO:0003677)	36	2.3	4.69e-06	0.0117
GO cellular component complete	Number in DEGs	Fold Enrichment	Raw P-value	FDR
nucleus (GO:0005634)	73	2.04	1.83e-09	1.69e-06

## Sheet: Pav_ME1
GO biological process complete	Number in DEGs	Fold Enrichment	Raw P-value	FDR
biological_process (GO:0008150)	793	1.13	4.63e-07	8.57e-05
cellular process (GO:0009987)	607	1.14	6.94e-05	0.00699
Unclassified (UNCLASSIFIED)	512	0.85	4.63e-07	8.93e-05
carbohydrate metabolic process (GO:0005975)	90	1.95	1.18e-08	3.64e-06
nucleobase-containing compound metabolic process (GO:0006139)	71	0.69	0.000844	0.0543
cell cycle (GO:0007049)	68	3.89	4.85e-19	2.25e-15
regulation of gene expression (GO:0010468)	63	0.67	0.000877	0.0478
cell cycle process (GO:0022402)	56	3.98	2.63e-16	6.1e-13
nucleic acid metabolic process (GO:0090304)	51	0.58	3.45e-05	0.004
mitotic cell cycle (GO:0000278)	46	4.7	6.57e-16	7.61e-13
regulation of catalytic activity (GO:0050790)	44	1.99	5.4e-05	0.0061
regulation of molecular function (GO:0065009)	44	1.96	6.48e-05	0.00667
microtubule-based process (GO:0007017)	42	5.23	4.95e-16	7.65e-13
mitotic cell cycle process (GO:1903047)	39	4.8	5.93e-14	5.49e-11
regulation of cell cycle (GO:0051726)	33	3.72	1.59e-09	6.68e-07
cytoskeleton organization (GO:0007010)	31	3.72	4.9e-09	1.89e-06
gene expression (GO:0010467)	31	0.4	1.55e-09	7.18e-07
cell division (GO:0051301)	30	4.14	1e-09	5.17e-07
carbohydrate catabolic process (GO:0016052)	27	2.2	0.000454	0.0351
movement of cell or subcellular component (GO:0006928)	26	7.81	1.01e-13	6.66e-11
external encapsulating structure organization (GO:0045229)	25	2.21	0.000492	0.0362
microtubule-based movement (GO:0007018)	24	9.07	6.57e-14	5.07e-11
regulation of protein modification process (GO:0031399)	24	3.27	2.05e-06	0.000339
RNA metabolic process (GO:0016070)	22	0.32	1.42e-10	8.21e-08
regulation of transferase activity (GO:0051338)	21	4.71	4.74e-08	1.29e-05
microtubule cytoskeleton organization (GO:0000226)	21	4.33	1.63e-07	3.6e-05
organelle fission (GO:0048285)	21	3.25	9.42e-06	0.00132
nuclear division (GO:0000280)	20	3.78	2.05e-06	0.000327
regulation of phosphate metabolic process (GO:0019220)	20	3.24	1.57e-05	0.00208
regulation of phosphorus metabolic process (GO:0051174)	20	3.24	1.57e-05	0.00202
regulation of cellular component organization (GO:0051128)	20	2.33	0.00093	0.0501
meiotic cell cycle (GO:0051321)	19	3.46	1.11e-05	0.00151
regulation of organelle organization (GO:0033043)	19	3.32	1.91e-05	0.00233
polysaccharide catabolic process (GO:0000272)	19	2.46	0.000853	0.047
regulation of protein kinase activity (GO:0045859)	18	5.74	3.38e-08	9.79e-06
regulation of kinase activity (GO:0043549)	18	5.57	5.03e-08	1.29e-05
regulation of protein phosphorylation (GO:0001932)	18	5.48	6.1e-08	1.49e-05
regulation of phosphorylation (GO:0042325)	18	5.25	1.07e-07	2.48e-05
regulation of cell cycle process (GO:0010564)	17	3.65	1.73e-05	0.00217
DNA replication (GO:0006260)	17	2.71	0.000446	0.0351
meiotic cell cycle process (GO:1903046)	16	3.44	5.79e-05	0.00639
mitotic cell cycle phase transition (GO:0044772)	15	8.51	6.59e-09	2.35e-06
cell cycle phase transition (GO:0044770)	15	8.51	6.59e-09	2.18e-06
regulation of cyclin-dependent protein serine/threonine kinase activity (GO:0000079)	15	6	2.87e-07	6.05e-05
regulation of cyclin-dependent protein kinase activity (GO:1904029)	15	6	2.87e-07	5.78e-05
regulation of protein serine/threonine kinase activity (GO:0071900)	15	5.47	7.86e-07	0.00014
DNA-dependent DNA replication (GO:0006261)	15	3.09	0.000274	0.0231
spindle organization (GO:0007051)	13	5.53	3.83e-06	0.000591
supramolecular fiber organization (GO:0097435)	13	3.16	0.000574	0.0409
regulation of cytoskeleton organization (GO:0051493)	11	4.58	9.19e-05	0.00869
carbohydrate transport (GO:0008643)	11	3.68	0.000486	0.0369
RNA processing (GO:0006396)	11	0.3	1.34e-06	0.000231
sister chromatid segregation (GO:0000819)	10	4	0.000489	0.0365
carbohydrate transmembrane transport (GO:0034219)	10	3.71	0.00082	0.0535
microtubule cytoskeleton organization involved in mitosis (GO:1902850)	9	8.35	8.15e-06	0.00122
mitotic spindle organization (GO:0007052)	9	8.35	8.15e-06	0.00118
regulation of mitotic cell cycle phase transition (GO:1901990)	9	4.27	0.000615	0.0432
mitotic nuclear division (GO:0140014)	9	4.27	0.000615	0.0425
translation (GO:0006412)	9	0.35	0.00036	0.0293
peptide biosynthetic process (GO:0043043)	9	0.35	0.000268	0.023
pollen wall assembly (GO:0010208)	7	10.21	3.11e-05	0.00369
cellular component morphogenesis (GO:0032989)	7	8.93	6.04e-05	0.0065
cellular component assembly involved in morphogenesis (GO:0010927)	7	8.93	6.04e-05	0.00636
postreplication repair (GO:0006301)	7	7.15	0.000186	0.0172
negative regulation of mitotic cell cycle phase transition (GO:1901991)	7	5.5	0.000699	0.0476
pollen exine formation (GO:0010584)	6	11.14	8.13e-05	0.00801
meiosis II cell cycle process (GO:0061983)	6	8.75	0.000226	0.0205
meiosis II (GO:0007135)	6	8.75	0.000226	0.0201
regulation of microtubule cytoskeleton organization (GO:0070507)	6	8.75	0.000226	0.0197
regulation of microtubule-based process (GO:0032886)	6	7.66	0.000401	0.032
mitotic spindle assembly checkpoint signaling (GO:0007094)	5	8.51	0.000851	0.054
negative regulation of mitotic sister chromatid separation (GO:2000816)	5	8.51	0.000851	0.0533
negative regulation of chromosome segregation (GO:0051985)	5	8.51	0.000851	0.0526
negative regulation of mitotic sister chromatid segregation (GO:0033048)	5	8.51	0.000851	0.0519
negative regulation of sister chromatid segregation (GO:0033046)	5	8.51	0.000851	0.0512
mitotic spindle checkpoint signaling (GO:0071174)	5	8.51	0.000851	0.0506
spindle assembly checkpoint signaling (GO:0071173)	5	8.51	0.000851	0.0499
negative regulation of metaphase/anaphase transition of cell cycle (GO:1902100)	5	8.51	0.000851	0.0493
negative regulation of mitotic metaphase/anaphase transition (GO:0045841)	5	8.51	0.000851	0.0487
spindle checkpoint signaling (GO:0031577)	5	8.51	0.000851	0.0481
negative regulation of chromosome separation (GO:1905819)	5	8.51	0.000851	0.0475
male meiosis II (GO:0007142)	4	20.42	0.000285	0.0236
sporopollenin biosynthetic process (GO:0080110)	4	16.33	0.000494	0.0357
mitotic chromosome condensation (GO:0007076)	4	13.61	0.000792	0.0524
mRNA metabolic process (GO:0016071)	4	0.21	8.87e-05	0.00857
mRNA processing (GO:0006397)	3	0.21	0.000762	0.0512
multi-multicellular organism process (GO:0044706)	0	< 0.01	0.000949	0.0505
pollination (GO:0009856)	0	< 0.01	0.000949	0.05
GO molecular function complete	Number in DEGs	Fold Enrichment	Raw P-value	FDR
DNA polymerase processivity factor activity (GO:0030337)	5	12.76	0.000207	0.0183
plus-end-directed microtubule motor activity (GO:0008574)	7	10.21	3.11e-05	0.00367
microtubule motor activity (GO:1990939)	24	9.07	6.57e-14	2.72e-11
microtubule motor activity (GO:0003777)	21	8.93	3.05e-12	9.47e-10
cytoskeletal motor activity (GO:0003774)	25	7.85	2.69e-13	9.55e-11
cyclin-dependent protein serine/threonine kinase regulator activity (GO:0016538)	15	7.29	3.5e-08	7.25e-06
histidine phosphotransfer kinase activity (GO:0009927)	6	7.21	0.000521	0.0392
protein histidine kinase binding (GO:0043424)	7	7.15	0.000186	0.0177
galactosidase activity (GO:0015925)	7	5.95	0.000467	0.0362
protein kinase regulator activity (GO:0019887)	18	5.74	3.38e-08	7.63e-06
microtubule binding (GO:0008017)	37	5.6	4.55e-15	3.76e-12
tubulin binding (GO:0015631)	38	5.43	4.5e-15	5.59e-12
kinase regulator activity (GO:0019207)	18	5.33	8.91e-08	1.7e-05
sugar transmembrane transporter activity (GO:0051119)	10	4.44	0.000238	0.0204
cytoskeletal protein binding (GO:0008092)	49	4.43	5.58e-16	1.38e-12
protein kinase binding (GO:0019901)	10	4.08	0.000426	0.0341
beta-glucosidase activity (GO:0008422)	21	3.4	4.99e-06	0.000728
glucosidase activity (GO:0015926)	24	3.33	1.49e-06	0.000265
enzyme activator activity (GO:0008047)	17	2.82	0.000295	0.0244
hydrolase activity, hydrolyzing O-glycosyl compounds (GO:0004553)	55	2.52	4.86e-09	1.21e-06
enzyme regulator activity (GO:0030234)	43	2.25	4.78e-06	0.000742
molecular function regulator (GO:0098772)	45	2.17	6.65e-06	0.000918
lipid binding (GO:0008289)	27	2.1	0.000653	0.0463
hydrolase activity, acting on glycosyl bonds (GO:0016798)	58	1.87	2.12e-05	0.00263
ATP-dependent activity (GO:0140657)	54	1.85	4.57e-05	0.00515
protein binding (GO:0005515)	112	1.59	4.1e-06	0.000678
hydrolase activity (GO:0016787)	194	1.37	1.66e-05	0.00217
catalytic activity (GO:0003824)	542	1.25	1.87e-09	5.14e-07
molecular_function (GO:0003674)	880	1.19	1.05e-14	6.53e-12
Unclassified (UNCLASSIFIED)	425	0.75	1.05e-14	5.22e-12
nucleic acid binding (GO:0003676)	114	0.74	0.000561	0.0409
RNA binding (GO:0003723)	33	0.54	0.000134	0.0138
zinc ion binding (GO:0008270)	12	0.38	0.000157	0.0155
catalytic activity, acting on RNA (GO:0140098)	8	0.31	7.79e-05	0.00841
ADP binding (GO:0043531)	0	< 0.01	0.000193	0.0177
GO cellular component complete	Number in DEGs	Fold Enrichment	Raw P-value	FDR
DNA polymerase processivity factor complex (GO:0044796)	4	11.67	0.0012	0.0357
PCNA complex (GO:0043626)	4	11.67	0.0012	0.0346
enzyme activator complex (GO:0150005)	5	10.21	0.000447	0.0153
kinesin complex (GO:0005871)	12	9.07	1.24e-07	1.27e-05
centrosome (GO:0005813)	11	7.02	3.19e-06	0.000173
cyclin-dependent protein kinase holoenzyme complex (GO:0000307)	16	6.67	3.47e-08	4e-06
spindle (GO:0005819)	14	6.35	4.04e-07	3.1e-05
microtubule organizing center (GO:0005815)	12	6.28	2.99e-06	0.000172
microtubule associated complex (GO:0005875)	15	5.89	3.54e-07	2.97e-05
serine/threonine protein kinase complex (GO:1902554)	16	4.95	1.06e-06	6.49e-05
microtubule cytoskeleton (GO:0015630)	48	4.83	6.03e-17	2.78e-14
supramolecular polymer (GO:0099081)	38	4.48	7.43e-13	2.28e-10
polymeric cytoskeletal fiber (GO:0099513)	38	4.48	7.43e-13	1.71e-10
supramolecular fiber (GO:0099512)	38	4.48	7.43e-13	1.37e-10
microtubule (GO:0005874)	37	4.47	1.62e-12	2.49e-10
protein kinase complex (GO:1902911)	16	4.41	3.82e-06	0.000196
cytoskeleton (GO:0005856)	57	4.29	7.56e-18	6.97e-15
supramolecular complex (GO:0099080)	43	3.64	1.02e-11	1.35e-09
apoplast (GO:0048046)	22	2.72	6.63e-05	0.00322
anchored component of plasma membrane (GO:0046658)	21	2.65	0.000137	0.00575
anchored component of membrane (GO:0031225)	23	2.58	0.000149	0.00596
cell wall (GO:0005618)	44	2.4	5.24e-07	3.72e-05
external encapsulating structure (GO:0030312)	45	2.34	8.51e-07	5.6e-05
intrinsic component of plasma membrane (GO:0031226)	27	2.2	0.000454	0.015
extracellular region (GO:0005576)	66	2.04	2.6e-07	2.39e-05
intracellular non-membrane-bounded organelle (GO:0043232)	92	1.53	0.000132	0.00611
non-membrane-bounded organelle (GO:0043228)	92	1.53	0.000132	0.00582
cell periphery (GO:0071944)	135	1.36	0.000443	0.0157
cellular anatomical entity (GO:0110165)	790	1.08	0.00112	0.0344
ribonucleoprotein complex (GO:1990904)	12	0.39	0.000206	0.00791
mitochondrial protein-containing complex (GO:0098798)	0	< 0.01	0.00101	0.0322
spliceosomal complex (GO:0005681)	0	< 0.01	0.000433	0.016

## Sheet: Pav_ME7
GO biological process complete	Number in DEGs	Fold Enrichment	Raw P-value	FDR
protein dephosphorylation (GO:0006470)	9	6.65	1.41e-05	0.00409
regulation of RNA metabolic process (GO:0051252)	42	2.64	1.23e-08	8.17e-06
regulation of RNA biosynthetic process (GO:2001141)	40	2.63	3.06e-08	1.77e-05
regulation of transcription, DNA-templated (GO:0006355)	40	2.63	3.06e-08	1.57e-05
regulation of nucleic acid-templated transcription (GO:1903506)	40	2.63	3.06e-08	1.42e-05
regulation of nucleobase-containing compound metabolic process (GO:0019219)	43	2.63	8.71e-09	6.72e-06
regulation of cellular macromolecule biosynthetic process (GO:2000112)	44	2.62	6.33e-09	1.47e-05
regulation of macromolecule biosynthetic process (GO:0010556)	44	2.61	6.65e-09	1.03e-05
regulation of cellular biosynthetic process (GO:0031326)	44	2.6	8.09e-09	9.37e-06
regulation of biosynthetic process (GO:0009889)	44	2.59	8.49e-09	7.87e-06
regulation of gene expression (GO:0010468)	46	2.54	6.32e-09	2.93e-05
regulation of nitrogen compound metabolic process (GO:0051171)	44	2.28	3.52e-07	0.000136
regulation of primary metabolic process (GO:0080090)	44	2.25	6.99e-07	0.000231
regulation of macromolecule metabolic process (GO:0060255)	47	2.24	2.58e-07	0.000108
regulation of cellular metabolic process (GO:0031323)	44	2.21	8.86e-07	0.000274
regulation of metabolic process (GO:0019222)	47	2.18	4.45e-07	0.000159
regulation of cellular process (GO:0050794)	51	1.7	0.000183	0.0446
regulation of biological process (GO:0050789)	55	1.69	9.59e-05	0.0247
biological regulation (GO:0065007)	61	1.65	7.62e-05	0.0208
GO molecular function complete	Number in DEGs	Fold Enrichment	Raw P-value	FDR
protein threonine phosphatase activity (GO:0106307)	8	11.75	8.62e-07	0.00214
protein serine phosphatase activity (GO:0106306)	8	11.75	8.62e-07	0.00107
protein serine/threonine phosphatase activity (GO:0004722)	8	9.5	3.75e-06	0.00232
phosphoprotein phosphatase activity (GO:0004721)	9	7.05	9.14e-06	0.00378
sequence-specific DNA binding (GO:0043565)	17	2.87	0.000132	0.0328
transcription regulator activity (GO:0140110)	25	2.8	5.14e-06	0.00255
DNA-binding transcription factor activity (GO:0003700)	21	2.74	4.2e-05	0.013
DNA binding (GO:0003677)	38	2.37	9.34e-07	0.000773
nucleic acid binding (GO:0003676)	51	1.72	0.00012	0.033
binding (GO:0005488)	122	1.38	1.99e-05	0.00706
GO cellular component complete	Number in DEGs	Fold Enrichment	Raw P-value	FDR
nucleus (GO:0005634)	73	1.99	5.44e-09	5.01e-06
intracellular membrane-bounded organelle (GO:0043231)	107	1.57	1.61e-07	7.42e-05
membrane-bounded organelle (GO:0043227)	107	1.57	2.34e-07	7.18e-05
intracellular organelle (GO:0043229)	108	1.47	3.73e-06	0.000687
organelle (GO:0043226)	108	1.47	3.83e-06	0.000588
intracellular anatomical structure (GO:0005622)	127	1.46	2.51e-07	5.77e-05

## Sheet: Pav_ME8
GO biological process complete	Number in DEGs	Fold Enrichment	Raw P-value	FDR
xylan biosynthetic process (GO:0045492)	6	8.12	0.000214	0.0367
plant-type secondary cell wall biogenesis (GO:0009834)	7	6.66	0.000188	0.0348
phenylpropanoid metabolic process (GO:0009698)	10	4.96	7.82e-05	0.0173
hemicellulose metabolic process (GO:0010410)	9	4.73	0.000244	0.039
plant-type cell wall biogenesis (GO:0009832)	12	4.59	3.07e-05	0.00837
cell wall polysaccharide metabolic process (GO:0010383)	10	4.57	0.000144	0.0303
cell wall biogenesis (GO:0042546)	16	4.23	3.97e-06	0.00204
cell wall macromolecule metabolic process (GO:0044036)	11	4.03	0.000186	0.0359
secondary metabolic process (GO:0019748)	16	3.8	1.36e-05	0.00485
plant-type cell wall organization or biogenesis (GO:0071669)	12	3.58	0.000267	0.0413
lipid metabolic process (GO:0006629)	43	1.83	0.000295	0.0441
cellular component organization or biogenesis (GO:0071840)	33	0.56	0.000233	0.0386
cellular component organization (GO:0016043)	25	0.51	0.000205	0.0365
gene expression (GO:0010467)	22	0.48	0.000161	0.0325
heterocycle metabolic process (GO:0046483)	30	0.46	1.11e-06	0.000858
nucleobase-containing compound metabolic process (GO:0006139)	27	0.45	1.78e-06	0.00118
cellular nitrogen compound metabolic process (GO:0034641)	35	0.44	5.71e-09	2.64e-05
RNA metabolic process (GO:0016070)	17	0.43	7.78e-05	0.018
nucleic acid metabolic process (GO:0090304)	21	0.41	3.31e-06	0.00192
cellular nitrogen compound biosynthetic process (GO:0044271)	12	0.37	5.08e-05	0.0124
organelle organization (GO:0006996)	7	0.22	1.58e-07	0.000244
cellular localization (GO:0051641)	3	0.16	1.39e-05	0.00459
establishment of localization in cell (GO:0051649)	2	0.12	2.77e-05	0.00857
intracellular transport (GO:0046907)	1	0.06	5.15e-06	0.00199
intracellular protein transport (GO:0006886)	0	< 0.01	3.1e-05	0.00799
establishment of protein localization (GO:0045184)	0	< 0.01	4.37e-07	0.000405
vesicle-mediated transport (GO:0016192)	0	< 0.01	3.04e-05	0.00879
cellular macromolecule localization (GO:0070727)	0	< 0.01	4.59e-06	0.00193
cellular protein localization (GO:0034613)	0	< 0.01	4.26e-06	0.00197
protein localization (GO:0008104)	0	< 0.01	8.89e-08	0.000206
protein transport (GO:0015031)	0	< 0.01	4.08e-07	0.000473
GO molecular function complete	Number in DEGs	Fold Enrichment	Raw P-value	FDR
heme binding (GO:0020037)	29	2.44	2.67e-05	0.0133
tetrapyrrole binding (GO:0046906)	30	2.37	2.97e-05	0.0123
catalytic activity (GO:0003824)	317	1.26	1.5e-06	0.00373
molecular_function (GO:0003674)	493	1.15	3.75e-06	0.0031
Unclassified (UNCLASSIFIED)	264	0.81	3.75e-06	0.00465
structural molecule activity (GO:0005198)	0	< 0.01	2.03e-05	0.0126
GO cellular component complete	Number in DEGs	Fold Enrichment	Raw P-value	FDR
apoplast (GO:0048046)	14	2.99	0.000477	0.0367
intracellular membrane-bounded organelle (GO:0043231)	161	0.79	0.000344	0.0288
membrane-bounded organelle (GO:0043227)	161	0.78	0.000296	0.0273
intracellular anatomical structure (GO:0005622)	201	0.77	4.39e-06	0.000809
intracellular organelle (GO:0043229)	169	0.77	3.91e-05	0.00515
organelle (GO:0043226)	169	0.77	3.9e-05	0.00599
cytoplasm (GO:0005737)	112	0.68	2.85e-06	0.00131
protein-containing complex (GO:0032991)	28	0.4	6.25e-09	5.76e-06
intracellular non-membrane-bounded organelle (GO:0043232)	11	0.31	3.31e-06	0.00102
non-membrane-bounded organelle (GO:0043228)	11	0.31	3.31e-06	0.000762
intracellular organelle lumen (GO:0070013)	6	0.3	0.000636	0.0451
membrane-enclosed lumen (GO:0031974)	6	0.3	0.000636	0.0419
organelle lumen (GO:0043233)	6	0.3	0.000636	0.0391
mitochondrion (GO:0005739)	6	0.28	0.000249	0.0255
ribosome (GO:0005840)	0	< 0.01	0.000107	0.0123

## Sheet: Pav_ME10
No statiscally significant results

## Sheet: Pdu_ME1
GO biological process complete	Number in DEGs	Fold Enrichment	Raw P-value	FDR
response to chitin (GO:0010200)	5	11.87	0.000183	0.0404
cell wall macromolecule metabolic process (GO:0044036)	12	3.86	0.000149	0.0345
response to oxygen-containing compound (GO:1901700)	28	2.56	2.29e-05	0.00757
defense response (GO:0006952)	41	2.11	1.69e-05	0.00652
response to chemical (GO:0042221)	59	1.81	3.09e-05	0.00953
response to stimulus (GO:0050896)	127	1.45	3.87e-05	0.0112
regulation of cellular process (GO:0050794)	140	1.36	0.000237	0.0499
macromolecule metabolic process (GO:0043170)	133	0.72	1.27e-05	0.00536
nitrogen compound metabolic process (GO:0006807)	145	0.72	3.47e-06	0.00201
organic cyclic compound metabolic process (GO:1901360)	45	0.56	1.85e-05	0.00659
cellular aromatic compound metabolic process (GO:0006725)	40	0.51	1.89e-06	0.00125
heterocycle metabolic process (GO:0046483)	34	0.46	1.45e-07	0.000112
cellular nitrogen compound metabolic process (GO:0034641)	41	0.45	1.5e-09	1.74e-06
macromolecule biosynthetic process (GO:0009059)	18	0.44	7.52e-05	0.0205
nucleobase-containing compound metabolic process (GO:0006139)	27	0.4	9.94e-09	9.21e-06
cellular macromolecule biosynthetic process (GO:0034645)	15	0.38	1.21e-05	0.00559
nucleic acid metabolic process (GO:0090304)	16	0.28	1.04e-10	2.42e-07
gene expression (GO:0010467)	12	0.23	4.45e-11	2.06e-07
RNA metabolic process (GO:0016070)	10	0.22	4.57e-10	7.06e-07
RNA processing (GO:0006396)	5	0.2	4.11e-06	0.00212
ncRNA metabolic process (GO:0034660)	2	0.14	0.00011	0.0269
RNA modification (GO:0009451)	0	< 0.01	0.0001	0.0258
GO molecular function complete	Number in DEGs	Fold Enrichment	Raw P-value	FDR
calcium ion binding (GO:0005509)	26	3.43	2.26e-07	0.00028
DNA-binding transcription factor activity (GO:0003700)	55	2.09	8.3e-07	0.000686
transcription regulator activity (GO:0140110)	57	1.87	1.7e-05	0.0105
RNA binding (GO:0003723)	10	0.25	2.69e-08	6.67e-05
GO cellular component complete	Number in DEGs	Fold Enrichment	Raw P-value	FDR
intracellular anatomical structure (GO:0005622)	249	0.84	0.000535	0.0448
cytoplasm (GO:0005737)	134	0.72	9.3e-06	0.00286
protein-containing complex (GO:0032991)	36	0.45	2.56e-08	2.36e-05
chloroplast (GO:0009507)	13	0.4	0.000155	0.0179
plastid (GO:0009536)	13	0.38	6.77e-05	0.00892
nuclear protein-containing complex (GO:0140513)	9	0.36	0.000518	0.0477
nuclear lumen (GO:0031981)	5	0.27	0.000575	0.0442
intracellular organelle lumen (GO:0070013)	5	0.22	1.57e-05	0.00361
membrane-enclosed lumen (GO:0031974)	5	0.22	1.57e-05	0.00289
organelle lumen (GO:0043233)	5	0.22	1.57e-05	0.00241
ribonucleoprotein complex (GO:1990904)	1	0.05	5.09e-08	2.34e-05
nucleolus (GO:0005730)	0	< 0.01	0.000468	0.048

[truncated: 8 more sheets: Pdu_ME2, Pdu_ME4, Ppe_ME3, Ppe_ME4, Pdu_ME5, Ppe_ME6, Ppe_ME8, Ppe_ME11]
