# Supplementary material for: Identification of Key Genes Related to Dormancy Control in Prunus Species by Meta-Analysis of RNAseq Data
Source: Plants (Basel). 2022 Sep 21;11(19):2469. doi: 10.3390/plants11192469 (PMC9573011; doi:10.3390/plants11192469)
Supplement: Supplementary file 1 [file plants-11-02469-s001.zip › Table S6.xlsx]

## Sheet: ME1
GO biological process complete	Number in DEGs	Fold Enrichment	Raw P-value	FDR
regulation of protein serine/threonine phosphatase activity (GO:0080163)	10	5.39	5.72e-05	0.00978
regulation of phosphatase activity (GO:0010921)	12	5.39	1.06e-05	0.00287
xenobiotic detoxification by transmembrane export across the plasma membrane (GO:1990961)	12	5.39	1.06e-05	0.00271
xenobiotic export (GO:0046618)	12	5.39	1.06e-05	0.00257
regulation of phosphoprotein phosphatase activity (GO:0043666)	11	5.27	2.93e-05	0.00645
regulation of protein dephosphorylation (GO:0035304)	12	5.08	1.78e-05	0.00411
regulation of dephosphorylation (GO:0035303)	13	5.01	9.1e-06	0.003
export across plasma membrane (GO:0140115)	12	4.54	4.61e-05	0.00851
xenobiotic transport (GO:0042908)	12	4.31	7.11e-05	0.0117
response to heat (GO:0009408)	12	3.6	0.000321	0.0401
regulation of hydrolase activity (GO:0051336)	16	2.95	0.000273	0.0351
detoxification (GO:0098754)	23	2.44	0.000225	0.0305
response to oxygen-containing compound (GO:1901700)	38	2.43	2.77e-06	0.00142
response to toxic substance (GO:0009636)	24	2.37	0.000224	0.0313
regulation of cellular protein metabolic process (GO:0032268)	35	2.1	0.000102	0.0162
hormone-mediated signaling pathway (GO:0009755)	32	2.04	0.000323	0.0393
regulation of protein metabolic process (GO:0051246)	35	1.99	0.000269	0.0356
response to chemical (GO:0042221)	92	1.97	5.25e-09	2.43e-05
cellular response to organic substance (GO:0071310)	39	1.97	0.00015	0.023
cellular response to chemical stimulus (GO:0070887)	53	1.86	5.32e-05	0.00945
response to organic substance (GO:0010033)	54	1.71	0.000349	0.0413
regulation of cellular metabolic process (GO:0031323)	154	1.58	6.15e-08	0.000142
regulation of nitrogen compound metabolic process (GO:0051171)	149	1.57	1.36e-07	0.00021
regulation of cellular macromolecule biosynthetic process (GO:2000112)	128	1.56	1.96e-06	0.00129
regulation of primary metabolic process (GO:0080090)	149	1.56	2.77e-07	0.00032
regulation of macromolecule biosynthetic process (GO:0010556)	128	1.55	2.03e-06	0.00117
regulation of RNA metabolic process (GO:0051252)	121	1.55	4.6e-06	0.00177
regulation of cellular biosynthetic process (GO:0031326)	128	1.54	2.87e-06	0.00133
regulation of biosynthetic process (GO:0009889)	128	1.54	3.79e-06	0.00159
regulation of nucleobase-containing compound metabolic process (GO:0019219)	122	1.53	1.03e-05	0.00297
regulation of RNA biosynthetic process (GO:2001141)	112	1.51	3.6e-05	0.00755
regulation of transcription, DNA-templated (GO:0006355)	112	1.51	3.6e-05	0.00722
regulation of nucleic acid-templated transcription (GO:1903506)	112	1.51	3.6e-05	0.00692
regulation of macromolecule metabolic process (GO:0060255)	155	1.5	8.87e-07	0.000683
regulation of metabolic process (GO:0019222)	159	1.5	6.84e-07	0.000632
regulation of gene expression (GO:0010468)	132	1.49	9.38e-06	0.00289
response to stimulus (GO:0050896)	178	1.41	5.47e-06	0.00194
regulation of cellular process (GO:0050794)	193	1.31	0.000176	0.0262
macromolecule metabolic process (GO:0043170)	211	0.8	0.000186	0.0268
GO molecular function complete	Number in DEGs	Fold Enrichment	Raw P-value	FDR
abscisic acid binding (GO:0010427)	9	4.98	0.000225	0.0266
protein phosphatase inhibitor activity (GO:0004864)	10	4.9	0.000113	0.0188
phosphatase inhibitor activity (GO:0019212)	10	4.79	0.000133	0.0195
isoprenoid binding (GO:0019840)	9	4.74	0.00031	0.0321
hormone binding (GO:0042562)	9	4.62	0.000362	0.0346
xenobiotic transmembrane transporter activity (GO:0042910)	12	4.31	7.11e-05	0.0147
monocarboxylic acid binding (GO:0033293)	11	3.83	0.000352	0.0351
protein phosphatase regulator activity (GO:0019888)	12	3.81	0.000201	0.025
phosphatase regulator activity (GO:0019208)	12	3.75	0.000227	0.0257
glutathione transferase activity (GO:0004364)	12	3.41	0.000496	0.0411
heme binding (GO:0020037)	57	2.93	1.08e-11	2.69e-08
monooxygenase activity (GO:0004497)	48	2.93	5.09e-10	3.17e-07
tetrapyrrole binding (GO:0046906)	59	2.85	1.3e-11	1.61e-08
iron ion binding (GO:0005506)	51	2.84	3.9e-10	3.24e-07
oxidoreductase activity, acting on paired donors, with incorporation or reduction of molecular oxygen (GO:0016705)	51	2.56	8.67e-09	3.59e-06
UDP-glycosyltransferase activity (GO:0008194)	36	2.24	2.48e-05	0.00616
DNA-binding transcription factor activity (GO:0003700)	76	2.02	4.5e-08	1.6e-05
transcription regulator activity (GO:0140110)	83	1.9	1.58e-07	4.92e-05
sequence-specific DNA binding (GO:0043565)	53	1.83	6.53e-05	0.0148
glycosyltransferase activity (GO:0016757)	49	1.79	0.000197	0.0258
oxidoreductase activity (GO:0016491)	139	1.74	9.56e-10	4.76e-07
transition metal ion binding (GO:0046914)	89	1.63	1.87e-05	0.00518
cation binding (GO:0043169)	173	1.35	7.98e-05	0.0153
metal ion binding (GO:0046872)	170	1.34	0.000165	0.0228
molecular_function (GO:0003674)	763	1.09	0.000467	0.043
Unclassified (UNCLASSIFIED)	472	0.88	0.000467	0.0415
ribonucleotide binding (GO:0032553)	88	0.71	0.000537	0.0431
purine ribonucleotide binding (GO:0032555)	86	0.7	0.000489	0.042
adenyl ribonucleotide binding (GO:0032559)	78	0.7	0.000623	0.0484
hydrolase activity (GO:0016787)	92	0.69	0.000108	0.0192
peptidase activity (GO:0008233)	9	0.33	0.000115	0.0179
ADP binding (GO:0043531)	0	< 0.01	0.00029	0.0314

## Sheet: ME2
GO biological process complete	Number in DEGs	Fold Enrichment	Raw P-value	FDR
salicylic acid metabolic process (GO:0009696)	5	8.98	0.000501	0.0493
response to wounding (GO:0009611)	9	8.53	4.16e-06	0.000836
negative regulation of endopeptidase activity (GO:0010951)	10	8.12	1.78e-06	0.000586
negative regulation of peptidase activity (GO:0010466)	10	8.12	1.78e-06	0.000547
negative regulation of proteolysis (GO:0045861)	10	8.12	1.78e-06	0.000513
regulation of endopeptidase activity (GO:0052548)	10	7.93	2.13e-06	0.00058
regulation of peptidase activity (GO:0052547)	10	7.75	2.55e-06	0.00059
negative regulation of hydrolase activity (GO:0051346)	10	7.58	3.04e-06	0.000669
amino acid transport (GO:0006865)	11	4.36	0.0001	0.0128
negative regulation of catalytic activity (GO:0043086)	19	3.66	3.71e-06	0.00078
negative regulation of molecular function (GO:0044092)	19	3.6	4.64e-06	0.000857
lipid metabolic process (GO:0006629)	46	1.9	7.11e-05	0.00966
organic acid metabolic process (GO:0006082)	42	1.82	0.000395	0.0425
carbohydrate metabolic process (GO:0005975)	49	1.77	0.000193	0.0235
catabolic process (GO:0009056)	68	1.68	6.07e-05	0.0085
organic substance catabolic process (GO:1901575)	60	1.67	0.000199	0.0235
protein metabolic process (GO:0019538)	76	0.69	0.000429	0.044
nitrogen compound metabolic process (GO:0006807)	127	0.69	1.14e-06	0.000438
macromolecule metabolic process (GO:0043170)	108	0.64	9e-08	4.16e-05
organic cyclic compound metabolic process (GO:1901360)	45	0.62	0.000517	0.0488
cellular aromatic compound metabolic process (GO:0006725)	41	0.58	0.000126	0.0158
cellular macromolecule metabolic process (GO:0044260)	72	0.57	5.23e-08	3.02e-05
cellular protein metabolic process (GO:0044267)	55	0.57	2.22e-06	0.000571
protein modification process (GO:0036211)	40	0.54	1.47e-05	0.00252
cellular protein modification process (GO:0006464)	40	0.54	1.47e-05	0.00243
macromolecule modification (GO:0043412)	43	0.52	7.73e-07	0.000325
cellular component organization or biogenesis (GO:0071840)	31	0.51	2.82e-05	0.00435
heterocycle metabolic process (GO:0046483)	34	0.51	8.13e-06	0.00144
phosphorylation (GO:0016310)	19	0.44	4.13e-05	0.00596
cellular nitrogen compound metabolic process (GO:0034641)	34	0.41	4.79e-10	1.11e-06
nucleobase-containing compound metabolic process (GO:0006139)	24	0.39	3.16e-08	2.43e-05
protein phosphorylation (GO:0006468)	14	0.39	3.73e-05	0.00556
cellular component biogenesis (GO:0044085)	11	0.38	0.000216	0.025
cellular nitrogen compound biosynthetic process (GO:0044271)	10	0.29	2.28e-06	0.000554
nucleic acid metabolic process (GO:0090304)	15	0.29	1.68e-09	1.95e-06
peptide metabolic process (GO:0006518)	5	0.27	0.000428	0.0449
macromolecule biosynthetic process (GO:0009059)	9	0.24	5.76e-08	2.95e-05
amide biosynthetic process (GO:0043604)	4	0.24	0.000505	0.0486
cellular macromolecule biosynthetic process (GO:0034645)	8	0.22	3.44e-08	2.27e-05
translation (GO:0006412)	3	0.2	0.000439	0.0441
RNA metabolic process (GO:0016070)	8	0.2	5.5e-10	8.46e-07
peptide biosynthetic process (GO:0043043)	3	0.19	0.000298	0.0335
organelle organization (GO:0006996)	6	0.18	1.07e-08	9.86e-06
gene expression (GO:0010467)	7	0.15	6.42e-13	2.96e-09
RNA processing (GO:0006396)	3	0.14	1.15e-06	0.00041
mRNA processing (GO:0006397)	0	< 0.01	0.000314	0.0345
mRNA metabolic process (GO:0016071)	0	< 0.01	2.03e-05	0.00323
ribosome biogenesis (GO:0042254)	0	< 0.01	7.25e-05	0.00957
ribonucleoprotein complex biogenesis (GO:0022613)	0	< 0.01	4.28e-06	0.000824
GO molecular function complete	Number in DEGs	Fold Enrichment	Raw P-value	FDR
serine-type endopeptidase inhibitor activity (GO:0004867)	7	10.85	1.34e-05	0.00133
methyl jasmonate esterase activity (GO:0080032)	5	9.48	0.000406	0.0259
methyl salicylate esterase activity (GO:0080031)	5	9.48	0.000406	0.0253
methyl indole-3-acetate esterase activity (GO:0080030)	5	9.48	0.000406	0.0246
endopeptidase inhibitor activity (GO:0004866)	10	8.12	1.78e-06	0.000246
peptidase inhibitor activity (GO:0030414)	10	8.12	1.78e-06	0.000233
endopeptidase regulator activity (GO:0061135)	10	7.93	2.13e-06	0.000253
peptidase regulator activity (GO:0061134)	10	7.75	2.55e-06	0.000289
serine-type carboxypeptidase activity (GO:0004185)	7	5.69	0.000449	0.0266
serine-type exopeptidase activity (GO:0070008)	7	5.55	0.000509	0.0294
carboxypeptidase activity (GO:0004180)	7	5.08	0.000818	0.0415
polygalacturonase activity (GO:0004650)	13	4.98	6.67e-06	0.000691
aspartic-type endopeptidase activity (GO:0004190)	9	4.09	0.000644	0.0364
aspartic-type peptidase activity (GO:0070001)	9	4.09	0.000644	0.0356
exopeptidase activity (GO:0008238)	9	4.09	0.000644	0.0349
carboxylic ester hydrolase activity (GO:0052689)	17	3.19	6.04e-05	0.00469
hydrolase activity, hydrolyzing O-glycosyl compounds (GO:0004553)	34	2.61	1.23e-06	0.000235
acyltransferase activity (GO:0016746)	27	2.33	0.000154	0.011
acyltransferase activity, transferring groups other than amino-acyl groups (GO:0016747)	25	2.29	0.000329	0.0215
hydrolase activity, acting on glycosyl bonds (GO:0016798)	37	2	0.000135	0.0102
hydrolase activity, acting on ester bonds (GO:0016788)	49	1.74	0.000314	0.0211
oxidoreductase activity (GO:0016491)	87	1.73	1.6e-06	0.000234
hydrolase activity (GO:0016787)	123	1.45	3.58e-05	0.00307
catalytic activity (GO:0003824)	323	1.24	4.64e-06	0.000501
binding (GO:0005488)	210	0.77	1.51e-06	0.000234
ion binding (GO:0043167)	124	0.76	0.000753	0.039
heterocyclic compound binding (GO:1901363)	121	0.65	1.21e-08	2.74e-06
organic cyclic compound binding (GO:0097159)	121	0.65	9.72e-09	2.42e-06
small molecule binding (GO:0036094)	56	0.6	2.77e-05	0.00265
anion binding (GO:0043168)	54	0.6	2.83e-05	0.0026
nucleic acid binding (GO:0003676)	50	0.54	7.6e-07	0.000158
nucleotide binding (GO:0000166)	47	0.54	1.34e-06	0.000239
nucleoside phosphate binding (GO:1901265)	47	0.54	1.34e-06	0.000223
kinase activity (GO:0016301)	20	0.47	0.000143	0.0104
transferase activity, transferring phosphorus-containing groups (GO:0016772)	22	0.46	3.46e-05	0.00308
phosphotransferase activity, alcohol group as acceptor (GO:0016773)	17	0.43	5.94e-05	0.00476
protein kinase activity (GO:0004672)	14	0.39	5.07e-05	0.0042
ATP binding (GO:0005524)	24	0.37	3.99e-09	1.24e-06
carbohydrate derivative binding (GO:0097367)	29	0.37	3.84e-11	2.39e-08
protein binding (GO:0005515)	15	0.36	2.07e-06	0.000257
adenyl ribonucleotide binding (GO:0032559)	24	0.34	7.3e-11	2.59e-08
adenyl nucleotide binding (GO:0030554)	24	0.34	5.3e-11	2.2e-08
purine ribonucleoside triphosphate binding (GO:0035639)	24	0.33	3.87e-11	1.92e-08
ribonucleotide binding (GO:0032553)	26	0.33	3.13e-12	2.6e-09
purine ribonucleotide binding (GO:0032555)	24	0.31	5.77e-13	7.18e-10
purine nucleotide binding (GO:0017076)	24	0.31	4.15e-13	1.03e-09
ATP-dependent activity (GO:0140657)	4	0.23	0.000262	0.0181
RNA binding (GO:0003723)	7	0.19	5.01e-09	1.38e-06
nucleoside-triphosphatase activity (GO:0017111)	1	0.09	0.000645	0.0341
GO cellular component complete	Number in DEGs	Fold Enrichment	Raw P-value	FDR
cell wall (GO:0005618)	33	3.01	8.73e-08	8.94e-06
external encapsulating structure (GO:0030312)	33	2.87	2.38e-07	1.83e-05
extracellular region (GO:0005576)	54	2.79	9.11e-11	2.8e-08
cell periphery (GO:0071944)	93	1.57	2.97e-05	0.00161
cytoplasm (GO:0005737)	131	0.77	0.0005	0.0201
intracellular membrane-bounded organelle (GO:0043231)	147	0.69	1.17e-07	9.78e-06
membrane-bounded organelle (GO:0043227)	147	0.69	9.48e-08	8.74e-06
intracellular anatomical structure (GO:0005622)	186	0.69	8.86e-11	4.08e-08
intracellular organelle (GO:0043229)	152	0.67	1.26e-09	2.33e-07
organelle (GO:0043226)	152	0.67	1.25e-09	2.88e-07
nucleus (GO:0005634)	68	0.6	1.37e-06	9.75e-05
catalytic complex (GO:1902494)	8	0.32	0.000152	0.00736
intracellular organelle lumen (GO:0070013)	6	0.29	0.000332	0.0153
membrane-enclosed lumen (GO:0031974)	6	0.29	0.000332	0.0146
organelle lumen (GO:0043233)	6	0.29	0.000332	0.0139
protein-containing complex (GO:0032991)	21	0.29	4.93e-13	4.55e-10
intracellular non-membrane-bounded organelle (GO:0043232)	7	0.19	7.1e-09	1.09e-06
non-membrane-bounded organelle (GO:0043228)	7	0.19	7.1e-09	9.36e-07
transferase complex (GO:1990234)	2	0.14	0.000109	0.00557
ribonucleoprotein complex (GO:1990904)	2	0.11	2.93e-06	0.00018
intracellular protein-containing complex (GO:0140535)	1	0.07	1.04e-05	0.000598
nuclear lumen (GO:0031981)	1	0.06	2.38e-06	0.000157
nuclear protein-containing complex (GO:0140513)	1	0.04	8.03e-09	9.25e-07
nucleolus (GO:0005730)	0	< 0.01	0.00104	0.04

## Sheet: ME3
GO biological process complete	Number in DEGs	Fold Enrichment	Raw P-value	FDR
hormone biosynthetic process (GO:0042446)	7	11.07	6.77e-06	0.0313
GO molecular function complete	Number in DEGs	Fold Enrichment	Raw P-value	FDR
ornithine decarboxylase activity (GO:0004586)	3	61.67	5.8e-05	0.0481
transmembrane transporter activity (GO:0022857)	33	2.28	1.84e-05	0.0457
transporter activity (GO:0005215)	33	2.2	2.93e-05	0.0364

## Sheet: ME6
GO biological process complete	Number in DEGs	Fold Enrichment	Raw P-value	FDR
cellular response to cytokinin stimulus (GO:0071368)	6	41.67	1.92e-08	8.87e-05
cytokinin-activated signaling pathway (GO:0009736)	6	41.67	1.92e-08	4.43e-05
response to cytokinin (GO:0009735)	6	36.46	3.87e-08	5.97e-05
phosphorelay signal transduction system (GO:0000160)	6	13.41	8.5e-06	0.00981
hormone-mediated signaling pathway (GO:0009755)	10	5.74	1.32e-05	0.0122
cellular response to hormone stimulus (GO:0032870)	10	5.67	1.45e-05	0.0112
cellular response to endogenous stimulus (GO:0071495)	10	5.62	1.56e-05	0.0103
cellular response to organic substance (GO:0071310)	10	4.55	8.78e-05	0.0405
response to hormone (GO:0009725)	12	4.44	2.15e-05	0.0124
response to endogenous stimulus (GO:0009719)	12	4.42	2.27e-05	0.0116
GO molecular function complete	Number in DEGs	Fold Enrichment	Raw P-value	FDR
histidine phosphotransfer kinase activity (GO:0009927)	6	68.64	1.51e-09	3.75e-06
protein histidine kinase binding (GO:0043424)	6	58.34	3.4e-09	4.23e-06
protein kinase binding (GO:0019901)	6	23.81	3.79e-07	0.000314
kinase binding (GO:0019900)	6	21.61	6.41e-07	0.000399
molecular transducer activity (GO:0060089)	7	7.96	3.79e-05	0.0189

## Sheet: ME7
GO molecular function complete	Number in DEGs	Fold Enrichment	Raw P-value	FDR
ATP binding (GO:0005524)	2	0.13	3.78e-05	0.0313
adenyl ribonucleotide binding (GO:0032559)	2	0.12	1.21e-05	0.0151
adenyl nucleotide binding (GO:0030554)	2	0.12	7.66e-06	0.019

## Sheet: ME9
GO cellular component complete	Number in DEGs	Fold Enrichment	Raw P-value	FDR
nucleosome (GO:0000786)	5	20.81	7.17e-06	0.00661
DNA packaging complex (GO:0044815)	5	18.1	1.34e-05	0.00618
protein-DNA complex (GO:0032993)	5	10.41	0.000159	0.0489

## Sheet: ME10
GO biological process complete	Number in DEGs	Fold Enrichment	Raw P-value	FDR
cellular process (GO:0009987)	319	0.78	8.34e-09	1.28e-05
metabolic process (GO:0008152)	248	0.77	3.61e-07	0.000185
cellular metabolic process (GO:0044237)	211	0.76	4.22e-06	0.0015
primary metabolic process (GO:0044238)	204	0.73	1.08e-07	8.31e-05
organic substance metabolic process (GO:0071704)	215	0.73	1.64e-08	1.52e-05
nitrogen compound metabolic process (GO:0006807)	169	0.72	9.54e-07	0.0004
cellular protein metabolic process (GO:0044267)	84	0.68	0.000118	0.0288
cellular macromolecule metabolic process (GO:0044260)	106	0.66	2.1e-06	0.000809
macromolecule metabolic process (GO:0043170)	140	0.65	5.68e-09	2.62e-05
cellular aromatic compound metabolic process (GO:0006725)	51	0.57	6.91e-06	0.00228
gene expression (GO:0010467)	31	0.52	4.94e-05	0.0134
cellular nitrogen compound metabolic process (GO:0034641)	53	0.5	7.08e-09	1.64e-05
heterocycle metabolic process (GO:0046483)	42	0.49	1.45e-07	8.38e-05
organic cyclic compound metabolic process (GO:1901360)	44	0.48	1.59e-08	1.84e-05
nucleobase-containing compound metabolic process (GO:0006139)	37	0.47	1.3e-07	8.59e-05
macromolecule biosynthetic process (GO:0009059)	22	0.47	6.09e-05	0.0156
nucleic acid metabolic process (GO:0090304)	30	0.45	6e-07	0.000277
cellular macromolecule biosynthetic process (GO:0034645)	20	0.44	3.16e-05	0.00914
DNA metabolic process (GO:0006259)	1	0.07	2.3e-05	0.00709
GO molecular function complete	Number in DEGs	Fold Enrichment	Raw P-value	FDR
DNA-binding transcription factor activity (GO:0003700)	61	2.01	1.08e-06	0.000448
transcription regulator activity (GO:0140110)	63	1.79	2.11e-05	0.0035
anion binding (GO:0043168)	69	0.6	2.6e-06	0.000588
carbohydrate derivative binding (GO:0097367)	61	0.6	1.25e-05	0.00222
small molecule binding (GO:0036094)	69	0.58	4.62e-07	0.00115
nucleotide binding (GO:0000166)	64	0.58	6.62e-07	0.000412
nucleoside phosphate binding (GO:1901265)	64	0.58	6.62e-07	0.000329
ribonucleotide binding (GO:0032553)	57	0.57	2.29e-06	0.000634
ATP binding (GO:0005524)	46	0.55	9.35e-06	0.00179
adenyl ribonucleotide binding (GO:0032559)	50	0.55	3.11e-06	0.000645
adenyl nucleotide binding (GO:0030554)	50	0.55	2.47e-06	0.000614
purine ribonucleotide binding (GO:0032555)	54	0.55	6.48e-07	0.000538
purine ribonucleoside triphosphate binding (GO:0035639)	50	0.55	1.99e-06	0.000618
purine nucleotide binding (GO:0017076)	54	0.54	5.18e-07	0.000644
RNA binding (GO:0003723)	17	0.37	1.28e-06	0.000455
GO cellular component complete	upload_1 (996)	upload_1 (fold Enrichment)	upload_1 (raw P-value)	upload_1 (FDR)
anchored component of membrane (GO:0031225)	23	3.38	1.56e-06	0.00072
anchored component of plasma membrane (GO:0046658)	16	2.64	0.000749	0.0493
intracellular anatomical structure (GO:0005622)	287	0.83	0.000107	0.0165
intracellular organelle (GO:0043229)	239	0.82	0.000421	0.0299
organelle (GO:0043226)	239	0.82	0.00037	0.0285
cytoplasm (GO:0005737)	159	0.73	4.45e-06	0.00103
protein-containing complex (GO:0032991)	48	0.52	2.26e-07	0.000208
intracellular non-membrane-bounded organelle (GO:0043232)	23	0.5	0.000249	0.023
non-membrane-bounded organelle (GO:0043228)	23	0.5	0.000249	0.0209
intracellular organelle lumen (GO:0070013)	9	0.34	0.00021	0.0276
membrane-enclosed lumen (GO:0031974)	9	0.34	0.00021	0.0242
organelle lumen (GO:0043233)	9	0.34	0.00021	0.0215
ribonucleoprotein complex (GO:1990904)	6	0.25	3.58e-05	0.0066
nuclear protein-containing complex (GO:0140513)	7	0.24	2.21e-06	0.00068

## Sheet: ME12
GO biological process complete	Number in DEGs	Fold Enrichment	Raw P-value	FDR
response to hydrogen peroxide (GO:0042542)	8	50.75	1.95e-11	9.01e-08
protein complex oligomerization (GO:0051259)	8	47.58	3.04e-11	7.03e-08
response to reactive oxygen species (GO:0000302)	8	26.25	2.03e-09	3.12e-06
response to heat (GO:0009408)	8	21.14	9.62e-09	1.11e-05
response to salt stress (GO:0009651)	8	12.48	4.33e-07	0.000286
response to temperature stimulus (GO:0009266)	8	11.99	5.78e-07	0.000334
response to osmotic stress (GO:0006970)	8	11.62	7.22e-07	0.00037
response to inorganic substance (GO:0010035)	8	10.5	1.49e-06	0.000689
response to oxidative stress (GO:0006979)	10	10.46	7.26e-08	5.59e-05
protein folding (GO:0006457)	11	10.36	1.72e-08	1.59e-05
polysaccharide catabolic process (GO:0000272)	7	8.43	2.68e-05	0.0113
carbohydrate catabolic process (GO:0016052)	8	6.07	6.83e-05	0.0263
response to oxygen-containing compound (GO:1901700)	9	5.08	8.98e-05	0.0319
GO molecular function complete	Number in DEGs	Fold Enrichment	Raw P-value	FDR
protein self-association (GO:0043621)	8	49.11	2.44e-11	6.08e-08
unfolded protein binding (GO:0051082)	11	16.23	2.04e-10	2.54e-07
GO cellular component complete	Number in DEGs	Fold Enrichment	Raw P-value	FDR
photosystem I reaction center (GO:0009538)	3	95.15	1.15e-05	0.0106

## Sheet: ME13
GO molecular function complete	Number in DEGs	Fold Enrichment	Raw P-value	FDR
chlorophyll binding (GO:0016168)	6	9.7	8.34e-05	0.0259
tetrapyrrole binding (GO:0046906)	27	2.54	2.01e-05	0.00714
oxidoreductase activity (GO:0016491)	79	1.93	5.88e-08	3.66e-05
transferase activity (GO:0016740)	125	1.46	1.78e-05	0.0074
catalytic activity (GO:0003824)	308	1.46	6.47e-15	1.61e-11
ion binding (GO:0043167)	180	1.37	6.66e-06	0.00332
molecular_function (GO:0003674)	453	1.26	5.41e-14	4.49e-11
Unclassified (UNCLASSIFIED)	181	0.66	5.41e-14	6.73e-11
GO cellular component complete	Number in DEGs	Fold Enrichment	Raw P-value	FDR
photosystem I (GO:0009522)	7	8.4	4.72e-05	0.0435
photosystem II (GO:0009523)	8	5.42	0.000217	0.0499
photosystem (GO:0009521)	9	4.79	0.000209	0.0642
mitochondrion (GO:0005739)	4	0.22	0.00019	0.0875

## Sheet: ME14
GO biological process complete	Number in DEGs	Fold Enrichment	Raw P-value	FDR
cell killing (GO:0001906)	7	8.78	5.4e-05	0.0086
killing of cells of other organism (GO:0031640)	7	8.78	5.4e-05	0.00831
regulation of protein serine/threonine phosphatase activity (GO:0080163)	9	5.64	8.91e-05	0.0121
regulation of phosphoprotein phosphatase activity (GO:0043666)	9	5.02	0.000194	0.0236
regulation of phosphatase activity (GO:0010921)	9	4.7	0.000297	0.0326
regulation of protein dephosphorylation (GO:0035304)	9	4.43	0.00044	0.0433
pectin catabolic process (GO:0045490)	16	4.32	4.08e-06	0.00145
aerobic respiration (GO:0009060)	11	3.63	0.000487	0.0459
pectin metabolic process (GO:0045488)	16	3.55	3.57e-05	0.00659
galacturonan metabolic process (GO:0010393)	16	3.55	3.57e-05	0.00634
amino acid transport (GO:0006865)	12	3.5	0.00037	0.038
polysaccharide catabolic process (GO:0000272)	20	3.18	1.76e-05	0.00452
organic acid transport (GO:0015849)	15	2.99	0.000348	0.0374
proton transmembrane transport (GO:1902600)	15	2.99	0.000348	0.0365
carbohydrate catabolic process (GO:0016052)	28	2.8	3.8e-06	0.0016
cell wall organization (GO:0071555)	20	2.48	0.000541	0.05
response to toxic substance (GO:0009636)	21	2.42	0.000465	0.0448
cation transmembrane transport (GO:0098655)	32	2.35	2.87e-05	0.00577
inorganic cation transmembrane transport (GO:0098662)	27	2.3	0.000176	0.022
cation transport (GO:0006812)	32	2.25	7.9e-05	0.0114
carbohydrate metabolic process (GO:0005975)	84	2.24	7.05e-11	1.63e-07
inorganic ion transmembrane transport (GO:0098660)	29	2.19	0.000242	0.0286
ion transmembrane transport (GO:0034220)	43	2.05	3.34e-05	0.00643
ion transport (GO:0006811)	49	2	1.31e-05	0.00378
organophosphate metabolic process (GO:0019637)	40	1.99	0.000101	0.0134
transmembrane transport (GO:0055085)	91	1.82	1.73e-07	0.0002
small molecule metabolic process (GO:0044281)	86	1.71	3.76e-06	0.00174
response to chemical (GO:0042221)	68	1.69	6.27e-05	0.00934
localization (GO:0051179)	139	1.56	4.27e-07	0.000395
establishment of localization (GO:0051234)	131	1.53	2.6e-06	0.00133
transport (GO:0006810)	129	1.53	4.04e-06	0.00155
biological_process (GO:0008150)	641	1.12	2.22e-05	0.00513
Unclassified (UNCLASSIFIED)	421	0.86	2.22e-05	0.00489
nitrogen compound metabolic process (GO:0006807)	191	0.77	2.02e-05	0.00492
macromolecule metabolic process (GO:0043170)	165	0.72	1.99e-06	0.00115
cellular macromolecule metabolic process (GO:0044260)	114	0.67	1.48e-06	0.00114
macromolecule modification (GO:0043412)	74	0.66	8e-05	0.0112
organic cyclic compound metabolic process (GO:1901360)	61	0.62	4.37e-05	0.00748
cellular nitrogen compound metabolic process (GO:0034641)	67	0.59	1.85e-06	0.00122
heterocycle metabolic process (GO:0046483)	54	0.59	2.3e-05	0.00483
cellular aromatic compound metabolic process (GO:0006725)	56	0.58	7.92e-06	0.00244
nucleobase-containing compound metabolic process (GO:0006139)	46	0.55	4.84e-06	0.0016
gene expression (GO:0010467)	32	0.5	1.41e-05	0.00383
RNA processing (GO:0006396)	12	0.4	0.000375	0.0376
RNA metabolic process (GO:0016070)	19	0.34	2.08e-08	3.21e-05
nucleic acid metabolic process (GO:0090304)	23	0.32	3.87e-11	1.79e-07
amide biosynthetic process (GO:0043604)	7	0.31	0.000256	0.0295
mRNA metabolic process (GO:0016071)	3	0.19	0.000287	0.0323
chromosome organization (GO:0051276)	3	0.18	0.000148	0.019
DNA metabolic process (GO:0006259)	2	0.13	5.11e-05	0.00843
GO molecular function complete	Number in DEGs	Fold Enrichment	Raw P-value	FDR
abscisic acid binding (GO:0010427)	9	5.79	7.53e-05	0.0134
isoprenoid binding (GO:0019840)	9	5.51	0.000105	0.0154
hormone binding (GO:0042562)	9	5.38	0.000123	0.0161
alcohol binding (GO:0043178)	10	5.34	5.51e-05	0.0114
serine-type carboxypeptidase activity (GO:0004185)	8	4.78	0.000583	0.0439
serine-type exopeptidase activity (GO:0070008)	8	4.67	0.000668	0.0462
monocarboxylic acid binding (GO:0033293)	10	4.05	0.000407	0.0362
actin binding (GO:0003779)	11	3.83	0.000322	0.0349
organic acid binding (GO:0043177)	11	3.83	0.000322	0.0334
symporter activity (GO:0015293)	13	3.71	0.000129	0.016
carboxylic acid binding (GO:0031406)	12	3.46	0.000407	0.0375
polygalacturonase activity (GO:0004650)	12	3.38	0.000489	0.0406
lipid binding (GO:0008289)	31	2.96	4.03e-07	0.000125
proton transmembrane transporter activity (GO:0015078)	15	2.85	0.000543	0.0436
serine hydrolase activity (GO:0017171)	19	2.59	0.000324	0.0322
serine-type peptidase activity (GO:0008236)	19	2.59	0.000324	0.031
secondary active transmembrane transporter activity (GO:0015291)	27	2.38	8.28e-05	0.0137
lyase activity (GO:0016829)	30	2.23	0.000104	0.0161
cation transmembrane transporter activity (GO:0008324)	30	2.21	0.000169	0.0191
hydrolase activity, hydrolyzing O-glycosyl compounds (GO:0004553)	36	2.03	0.000159	0.0188
active transmembrane transporter activity (GO:0022804)	39	2.02	0.000117	0.0162
transporter activity (GO:0005215)	94	1.92	1.07e-08	5.34e-06
transmembrane transporter activity (GO:0022857)	89	1.87	5.82e-08	2.41e-05
inorganic molecular entity transmembrane transporter activity (GO:0015318)	37	1.86	0.000583	0.0427
ion transmembrane transporter activity (GO:0015075)	39	1.84	0.000556	0.0432
hydrolase activity (GO:0016787)	153	1.33	0.000446	0.0383
purine ribonucleotide binding (GO:0032555)	73	0.69	0.000742	0.0499
purine nucleotide binding (GO:0017076)	73	0.69	0.000627	0.0446
organic cyclic compound binding (GO:0097159)	169	0.66	2.72e-10	2.26e-07
heterocyclic compound binding (GO:1901363)	167	0.66	1.26e-10	1.57e-07
adenyl ribonucleotide binding (GO:0032559)	60	0.62	5.97e-05	0.0114
adenyl nucleotide binding (GO:0030554)	60	0.62	4.9e-05	0.0111
DNA binding (GO:0003677)	33	0.49	3.82e-06	0.00106
nucleic acid binding (GO:0003676)	55	0.44	4.02e-13	1e-09
RNA binding (GO:0003723)	21	0.42	6.14e-06	0.00153
catalytic activity, acting on a nucleic acid (GO:0140640)	3	0.1	1.07e-09	6.66e-07
catalytic activity, acting on RNA (GO:0140098)	2	0.09	3.09e-07	0.00011
GO cellular component complete	Number in DEGs	Fold Enrichment	Raw P-value	FDR
extracellular space (GO:0005615)	21	4.39	1.04e-07	9.6e-05
cell wall (GO:0005618)	38	2.55	7.35e-07	0.000169
external encapsulating structure (GO:0030312)	39	2.5	7.89e-07	0.000145
extracellular region (GO:0005576)	58	2.2	1.05e-07	4.82e-05
cell periphery (GO:0071944)	127	1.58	1.04e-06	0.000159
cytoplasm (GO:0005737)	297	1.28	5.83e-06	0.000768
protein-containing complex (GO:0032991)	66	0.67	0.000417	0.0384
nucleus (GO:0005634)	99	0.64	5.47e-07	0.000168
nuclear protein-containing complex (GO:0140513)	11	0.36	6.7e-05	0.00686
nuclear lumen (GO:0031981)	5	0.22	2.17e-05	0.0025
chromosome (GO:0005694)	1	0.09	0.000421	0.0353

[truncated: 9 more sheets: ME15, ME17, ME18, ME20, ME21, ME22, ME23, ME24, ME25]
