# Supplementary material for: Identification of Key Genes Related to Dormancy Control in Prunus Species by Meta-Analysis of RNAseq Data
Source: Plants (Basel). 2022 Sep 21;11(19):2469. doi: 10.3390/plants11192469 (PMC9573011; doi:10.3390/plants11192469)
Supplement: Supplementary file 1 [file plants-11-02469-s001.zip › Table S7.xlsx]

## Sheet: Chr1
QTL interval	Gene ID	Position (Mbp)	Annotation
Chr1: 0-6.0 Mbp	Prupe.1G018900.1	1.30627	homocysteine S-methyltransferase 3
(Peach, sweet cherry)	Prupe.1G021600.1	1.49987	early light-induced protein 1, chloroplastic
	Prupe.1G021800.1	1.5076	early light-induced protein 1, chloroplastic
	Prupe.1G023400.1	1.6391	putative calcium-transporting ATPase 13, plasma membrane-type
	Prupe.1G028800.1	2.03381	protein SIEVE ELEMENT OCCLUSION B
	Prupe.1G030500.1	2.17002	transcription factor bHLH92
	Prupe.1G032400.1	2.2735	glu S.griseus protease inhibitor
	Prupe.1G033800.1	2.34883	serine/threonine-protein kinase BLUS1
	Prupe.1G038100.1	2.67498	early nodulin-75
	Prupe.1G038200.1	2.68599	early nodulin-75
	Prupe.1G041600.1	2.97688	dCTP pyrophosphatase 1
	Prupe.1G050900.1	3.57644	uncharacterized
	Prupe.1G069800.1	4.95839	probable xyloglucan endotransglucosylase/hydrolase protein 23
	Prupe.1G074400.1	5.3319	transcription factor bHLH35
	Prupe.1G079800.1	5.83206	spermidine hydroxycinnamoyl transferase
Chr1: 43-43.5 Mbp	Prupe.1G524600.1	43.0027	E3 ubiquitin-protein ligase ATL6
(Almond, apricot, peach	Prupe.1G525600.1	43.0568	purine permease 3
and sweet cherry)	Prupe.1G529200.1	43.2916	mitochondrial uncoupling protein 5
	Prupe.1G531100.1	43.4172	MADS-box protein JOINTLESS
	Prupe.1G531400.1	43.4449	MADS-box protein JOINTLESS
	Prupe.1G531600.1	43.4643	MADS-box protein JOINTLESS
	Prupe.1G531700.1	43.4735	MADS-box protein JOINTLESS
	Prupe.1G536700.1	43.8369	probable rhamnogalacturonate lyase B
	Prupe.1G545400.1	44.5583	ethylene-responsive transcription factor ERF022

## Sheet: Chr2
QTL interval	Gene ID	Position (Mbp)	Annotation
Chr2: 12-18 Mbp	Prupe.2G086400.1	13.696	putative calcium-transporting ATPase 13, plasma membrane-type
(Apricot, peach)	Prupe.2G106300.3	16.4326	glycine-rich protein A3
	Prupe.2G113500.1	17.1686	protein ECERIFERUM 1
	Prupe.2G122600.1	17.9272	protein NRT1/ PTR FAMILY 7.3
Chr2: 27-30 Mbp	Prupe.2G262900.1	27.1275	uncharacterized
(Almond, sweet cherry)	Prupe.2G263600.1	27.1484	expansin-A8
	Prupe.2G266100.1	27.2702	methylesterase 17
	Prupe.2G268700.1	27.3826	uncharacterized
	Prupe.2G271000.1	27.5027	putative glycine-rich cell wall structural protein 1
	Prupe.2G271300.1	27.5106	mavicyanin
	Prupe.2G279800.1	27.9402	21 kDa protein
	Prupe.2G284500.1	28.1774	uncharacterized
	Prupe.2G288400.1	28.3455	protein HOTHEAD-like
	Prupe.2G288600.1	28.3536	uncharacteized
	Prupe.2G289500.1	28.3986	dehydration-responsive element-binding protein 1A
	Prupe.2G289600.1	28.4042	ethylene-responsive transcription factor ERF027
	Prupe.2G290200.1	28.4272	protein DETOXIFICATION 49
	Prupe.2G290900.1	28.4728	protein 108
	Prupe.2G291200.2	28.4847	putative non-specific lipid-transfer protein 14
	Prupe.2G294400.4	28.6169	low-temperature-induced 65 kDa protein
	Prupe.2G294400.2	28.6169	low-temperature-induced 65 kDa protein
	Prupe.2G295300.1	28.6483	uncharacterized
	Prupe.2G305200.1	29.1062	acidic endochitinase
	Prupe.2G318900.1	29.7903	two-component response regulator-like APRR5
	Prupe.2G320800.1	29.8654	transcription repressor OFP4
	Prupe.2G321700.1	29.8929	uncharacterized
	Prupe.2G326500.1	30.1232	uncharacterized

## Sheet: Chr4
QTL interval	Gene ID	Position (Mbp)	Annotation
Chr4: 1.5-7 Mbp	Prupe.4G035300.1	1.67674	uncharacterized
(Almond, apricot,	Prupe.4G036800.1	1.74382	F-box protein At1g61340
peach and sweet cherry)	Prupe.4G037100.1	1.75454	external alternative NAD(P)H-ubiquinone oxidoreductase B3, mitochondrial
	Prupe.4G038100.7	1.78892	probable ADP-ribosylation factor GTPase-activating protein AGD5
	Prupe.4G040900.1	1.92708	NAC transcription factor 25
	Prupe.4G041500.1	1.95893	polyphenol oxidase, chloroplastic
	Prupe.4G045400.1	2.16918	uncharacterized
	Prupe.4G046800.1	2.23121	CASP-like protein 1C3
	Prupe.4G049600.1	2.3751	late embryogenesis abundant protein, group 3
	Prupe.4G051900.1	2.48478	uncharacterized
	Prupe.4G053500.1	2.58847	glutaredoxin-C9
	Prupe.4G066000.1	3.15866	uncharacterized
	Prupe.4G070500.1	3.4565	floral homeotic protein AGAMOUS
	Prupe.4G075700.1	3.70929	probable purine permease 9
	Prupe.4G077900.1	3.79438	uncharacterized
	Prupe.4G080700.1	3.91745	gibberellin 2-beta-dioxygenase
	Prupe.4G082000.1	4.00678	probable 9-cis-epoxycarotenoid dioxygenase NCED5, chloroplastic
	Prupe.4G082500.1	4.0292	protein TIFY 5A
	Prupe.4G094800.1	4.77726	putative germin-like protein 2-1
	Prupe.4G095400.3	4.79923	uncharacterized
	Prupe.4G099400.1	5.06326	berberine bridge enzyme-like 17
	Prupe.4G101900.1	5.20887	CASP-like protein 1B1
	Prupe.4G102600.1	5.24638	uncharacterized
	Prupe.4G104000.1	5.33274	patatin-like protein 3
	Prupe.4G116600.1	6.31053	polygalacturonase QRT3
	Prupe.4G119700.1	6.47692	transcription repressor MYB4
Chr4: 10-15 Mbp	Prupe.4G192000.1	11.5473	myb-related protein 308
(Peach, sweet cherry)	Prupe.4G200200.2	12.432	scarecrow-like protein 21
	Prupe.4G204600.2	12.734	gibberellin 2-beta-dioxygenase 8
	Prupe.4G204600.3	12.734	gibberellin 2-beta-dioxygenase 8

## Sheet: Chr5
QTL interval	Gene ID	Position (Mbp)	Annotation
Chr5: 8-14 Mbp	Prupe.5G072800.1	8.74056	14 kDa proline-rich protein DC2.15
(Apricot, peach)	Prupe.5G073500.1	8.76042	4 kDa proline-rich protein DC2.15-like
	Prupe.5G083900.1	9.64886	sugar carrier protein C
	Prupe.5G089100.1	9.97959	protein HOTHEAD
	Prupe.5G089900.1	10.0499	dehydration-responsive element-binding protein 1A
	Prupe.5G090000.1	10.0525	dehydration-responsive element-binding protein 1E
	Prupe.5G090100.1	10.0572	dehydration-responsive element-binding protein 1E
	Prupe.5G090200.1	10.0591	dehydration-responsive element-binding protein 1A
	Prupe.5G090300.1	10.0658	ethylene-responsive transcription factor ERF027
	Prupe.5G090500.1	10.0838	dehydration-responsive element-binding protein 1F
	Prupe.5G090600.1	10.1029	ethylene-responsive transcription factor ERF027
	Prupe.5G090800.1	10.1186	ethylene-responsive transcription factor ERF027
	Prupe.5G090900.1	10.1241	sugar carrier protein C
	Prupe.5G093300.1	10.3346	bifunctional UDP-glucose 4-epimerase and UDP-xylose 4-epimerase 1
	Prupe.5G102600.1	10.9688	cytochrome P450 86A22
	Prupe.5G111100.1	11.5385	disease resistance response protein 206

## Sheet: Chr6
QTL interval	Gene ID	Position (Mbp)	Annotation
Chr6: 25-29 Mbp	Prupe.6G264600.2	25.3701	uncharacterized
(Peach)	Prupe.6G264600.3	25.3701	uncharacterized
	Prupe.6G267700.1	25.5538	laccase-7
	Prupe.6G267900.1	25.5633	fructose-1,6-bisphosphatase, chloroplastic
	Prupe.6G271500.1	25.731	laccase-4
	Prupe.6G276800.1	26.0389	vacuolar cation/proton exchanger 3
	Prupe.6G278700.1	26.1358	uncharacterized
	Prupe.6G284000.1	26.3972	abscisic acid receptor PYL4
	Prupe.6G285700.1	26.4931	uncharacterized
	Prupe.6G289400.1	26.7397	cationic peroxidase 1
	Prupe.6G290900.1	26.8425	transcription repressor OFP1
	Prupe.6G295100.1	27.0324	probable WRKY transcription factor 70
	Prupe.6G299200.1	27.2418	uncharacterized
	Prupe.6G314200.1	28.0706	histidine kinase CKI1
	Prupe.6G314600.1	28.0822	universal stress protein A-like protein
	Prupe.6G315700.2	28.1322	calmodulin-binding protein 60 G
	Prupe.6G337700.1	29.2848	aldehyde oxidase GLOX
	Prupe.6G345600.1	29.651	uncharacterized
	Prupe.6G348200.1	29.7556	AT-hook motif nuclear-localized protein 20

## Sheet: Chr7
QTL interval	Gene ID	Position (Mbp)	Annotation
Chr7: 11-19 Mbp	Prupe.7G138800.1	15.5031	probable disease resistance protein At5g66900
(Almond, apricot, peach)	Prupe.7G140900.1	15.6378	methylesterase 10
	Prupe.7G142500.1	15.7314	dof zinc finger protein DOF3.4
	Prupe.7G153800.1	16.3891	uncharacterized
	Prupe.7G161100.1	16.7389	cold shock protein CS66
	Prupe.7G162300.1	16.7789	epoxide hydrolase A
	Prupe.7G163200.1	16.8305	thioredoxin H-type
	Prupe.7G168200.1	17.125	gibberellin-regulated protein 11
	Prupe.7G176400.1	17.5094	ganglioside-induced differentiation-associated-protein 2
	Prupe.7G179400.1	17.6283	isocitrate dehydrogenase [NAD] regulatory subunit 1, mitochondrial

## Sheet: Chr8
QTL interval	Gene ID	Position (Mbp)	Annotation
Chr8: 10-13	Prupe.8G068200.1	10.0588	-
(Peach)	Prupe.8G068400.1	10.0663	PE-PGRS family protein PE_PGRS47
	Prupe.8G068700.1	10.1075	-
	Prupe.8G082100.1	11.5141	auxin-responsive protein SAUR50
	Prupe.8G083400.1	11.6646	NADP-dependent D-sorbitol-6-phosphate dehydrogenase
	Prupe.8G083400.2	11.6646	NADP-dependent D-sorbitol-6-phosphate dehydrogenase
	Prupe.8G095800.1	12.7969	protein RADIALIS-like 3
	Prupe.8G096400.1	12.8604	glycine-rich RNA-binding protein-like
